# Supplementary material for: High-throughput comparison of gene fitness among related bacteria
Source: BMC Genomics. 2012 May 30;13:212. doi: 10.1186/1471-2164-13-212 (PMC3487940; doi:10.1186/1471-2164-13-212)
Supplement: Additional file 5 — Table S2. Essentiality surveys and transposon data. [file 1471-2164-13-212-S5.xlsx]

## Sheet: Table S1
Supplemental Table 2. Essentiality surveys and transposon data.
	1
	2
	3
	4
	5
	6	STM is Salmonella Typhimurium strain 14028
	7	STY is Salmonella Typhi Ty2
	8	ECO is Escherichia coli K-12
	9	Expected numbers assume all transposon insertion events are evenly distributed throughout the genome.
	10	* Density is expressed as the percentile rank of the log base 2 of the observed/expected ratio (columns 25 - 35).															Percentile rank																														Essentiality surveys
Table	11	STM1: Observed transposon insertions	STM1: Observed independent reads	STM1: Expected transposon insertions	STM1: Expected independent reads	STY1: Observed transposon insertionsa	STY1: Observed independent readsa	STY1: Expected transposon insertionsa	STY1: Expected independent readsa	STM gene symbol: reannotated for this manuscriptb	STM gene name	STM alternate gene name	STM1 strong selection	STY1 strong selection	STY2 selected	STM1 and STY (both) selected	STM1 transposons	STM1 reads		STY1 transposons	STY1 reads		STY2c transposons	STY2c reads		STY2d transposons	STY2d reads		STM chromosome	STM strand	STM start	STM end	STM other names, homologs, adjacent genes, defunct names, and errors	STM NCBI gene annotation	Best hite in S. Typhimurium strain LT2	Best hite in StY	Best hite in S. Typhi strain CT18	Best hite in ECO	Difference in gene length: STM versus Sty	STM closest paralog	STM paralog name	STM paralog % amino acid identity	STM: (A+T)%	Gene distribution among relatives of Salmonella	STM gene description		ECO gene name	Essentialityf in E. coli K-12 BW25113 [7, 8]	Essentialityf in E. coli K-12 MG1655 [9, 10]
	12	6	37	4.88261	46.3049					start																			chr		1	107											0.6262
	13	20	167	8.24517	78.1941					STM14_0001.J																			chr	-	108	287											0.5444		hypothetical protein
	14	11	56	2.99406	28.3945	5	20	0.73	4.71	STM14_0001	thrL						97.4398	90.1946		99.556	97.4695		95.8269	87.8119		97.7699	95.3411		chr	+	190	255		STM14_0001	STM0001	t0001	STY0001	b0001	0	-		-	0.4545	Core?	thr operon leader peptide; similar to Escherichia coli thr operon leader peptide (AAC73112.1)		thrL	N	N
	15	95	694	113.406	1075.5	13	47	27.52	178.43	STM14_0002	thrA						53.4818	46.4926		34.0954	26.5927		44.6235	54.6478		53.4997	59.6158		chr	+	337	2799	thrD	STM14_0002	STM0002	t0002	STY0002	b0002	0	STM4101	metL	29.09	0.4401	Core	bifunctional aspartokinase I/homeserine dehydrogenase I; multifunctional homotetrameric enzyme that catalyzes the phosphorylation of aspartate to form aspartyl-4-phosphate as well as conversion of aspartate semialdehyde to homoserine; functions in a number of amino acid biosynthetic pathways		thrA	N	N
	16	18	124	42.792	405.823	4	19	10.38	67.33	STM14_0003	thrB						17.0251	17.2811		28.3019	27.6582		22.0578	23.9126		22.0358	21.1526		chr	+	2801	3730		STM14_0003	STM0003	t0003	STY0003	b0003	0	-		-	0.4204	Core	homoserine kinase; catalyzes the formation of O-phospho-L-homoserine from L-homoserine in threonine biosynthesis from asparate		thrB	N	N
	17	35	255	59.2362	561.774	5	28	14.37	93.2	STM14_0004	thrC						29.3907	28.597		26.0821	28.6127		17.5315	22.2345		12.4089	12.2102		chr	+	3734	5020		STM14_0004	STM0004	t0004	STY0004	b0004	0	-		-	0.432	Core?	threonine synthase; catalyzes the formation of L-threonine from O-phospho-L-homoserine		thrC	N	N
	18	28	246	35.6062	337.676	4	31	8.64	56.02	STM14_0005	yaaA						49.3344	54.5315		33.6737	45.616		38.2645	42.548		43.5858	34.5772		chr	-	5114	5887		STM14_0005	STM0005	t0005	STY0005	b0006	0	-		-	0.4935	Core	hypothetical protein		yaaA	N	N
	19	52	434	67.1129	636.474	5	15	15.98	103.64	STM14_0006.R	yaaJ						47.9775	49.9744		23.9068	20.1998		50.6734	46.964		35.9682	31.9055		chr	-	5966	7423		STM14_0006	STM0006	t0006	STY0006	b0007	27	STM1003		30.19	0.4417	Core?	Putative alanine/glycine transport protein		yaaJ	N	N
	20	15	129	7.87667	74.6994																								chr		7424	7595											0.5291
	21	40	304	47.0758	446.449	2	6	10.65	69.07	STM14_0007.J	talB						54.9667	49.8976		17.9578	17.1809		23.3606	19.9823		14.2636	13.6896		chr	+	7596	8618	yaaK	STM14_0007	STM0007	t0007	STY0007	b0008	69	STM2473	talA	63.5	0.4663	Core	transaldolase		talB	N	N
	22	12	80	5.0208	47.6154																								chr		8619	8728											0.5455
	23	21	277	27.1768	257.735	6	66	6.59	42.76	STM14_0008	mogA						48.1823	75.6784		64.7947	83.263		48.6642	49.3928		30.0066	19.4745		chr	+	8729	9319	mog, bisD, chlG	STM14_0008	STM0008	t0008	STY0008	b0009	0	STM0803	moaB	22.83	0.4382	Core	molybdenum cofactor biosynthesis protein; forms a trimer; related to eukaryotic protein gephyrin; functions during molybdenum cofactor biosynthesis		mog	N	N
	24	40	354	26.0713	247.251	10	55	6.33	41.02	STM14_0009	yaaH						86.3287	84.7158		84.0844	79.3563		45.0651	65.8423		61.0952	66.9684		chr	-	9376	9942		STM14_0009	STM0009	t0009	STY0009	b0010	0	-		-	0.4586	Core	hypothetical protein		yaaH	N	N
	25	10	110	6.81723	64.6521																								chr		9943	10091											0.5839
	26	35	262	32.8425	311.466	7	36	7.97	51.67	STM14_0010	htgA						70.7373	63.5177		63.2186	54.5616		56.9883	64.7604		59.5054	69.3972		chr	-	10092	10805	htpY, yaaW	STM14_0010	STM0010	t0010	STY0010	b0011	0	-		-	0.4566	Other	hypothetical protein; similar to Escherichia coli putative oxidoreductase (AAC73122.1); regulator for sigma H promoters/sigma 32 promoters permitting growth at high temperature		yaaW	N
	27	19	130	18.6092	176.483	9	48	4.52	29.28	STM14_0011	yaaI						67.8187	55.5812		88.3685	84.6615		76.8602	63.524		71.8702	67.5425		chr	-	10841	11245		STM14_0011	STM0011	t0011	STY0011	b0013	0	-		-	0.5037	Core	hypothetical protein		yaaI	N	N
	28	11	189	7.69242	72.952					STM14_0012																			chr	+	11257	11424		STM14_0012									0.6667		hypothetical protein
	29	11	62	7.69242	72.952																								chr		11425	11592											0.5655
	30	7	47	88.2555	836.983	0	0	21.41	138.86	STM14_0013	dnaK		+++	+++	+++	+++	7.45008	8.65335		0.532741	0.532741		4.04063	4.10687		0.839037	0.816957		chr	+	11593	13509	groPF, groPC, seg	STM14_0013	STM0012	t0012	STY0012	b0014	0	STM2539	hscA	40.4	0.4742	Core	molecular chaperone DnaK; heat shock protein 70; assists in folding of nascent polypeptide chains; refolding of misfolded proteins; utilizes ATPase activity to help fold; co-chaperones are DnaJ and GrpE; multiple copies in some bacteria		dnaK	N	N
	31	30	212	52.4651	497.559	1	3	12.73	82.55	STM14_0014	dnaJ						27.573	25.576		14.0289	14.2286		13.3363	10.7529		18.4367	50.3422		chr	+	13595	14734	grpC, groP	STM14_0014	STM0013	t0013	STY0013	b0015	0	STM1112	cbpA	33.16	0.4596	Core	chaperone protein DnaJ; chaperone Hsp40; co-chaperone with DnaK; Participates actively in the response to hyperosmotic and heat shock by preventing the aggregation of stress-denatured proteins and by disaggregating proteins, also in an autonomous, dnaK-independent fashion		dnaJ	N	N
	32	9	104	5.0208	47.6154																								chr		14735	14844											0.5455
	33	2	24	5.20505	49.3628					STM14_0015																			chr	+	14845	14958		STM14_0015									0.7281		hypothetical protein
	34	105	1181	43.6211	413.686	32	144	10.58	68.63	STM14_0016							94.8285	94.7517		94.6726	89.9445		96.136	97.8582		96.0919	96.9088		chr	+	15014	15961		STM14_0016	STM0014	t0014	STY0014		0	STM0030		35.46	0.5928	Salmonella	putative transcriptional regulator; similar to Escherichia coli putative transcriptional regulator LysR-type (AAC73704.1); LysR family
	35	0	0	5.7578	54.6048																								chr		15962	16087											0.6746
	36	13	85	15.8455	150.272	1	2	3.84	24.93	STM14_0017							52.7906	39.6057		21.9756	16.9145		87.8781	91.72		87.2378	89.9978		chr	+	16088	16432		STM14_0017	STM0015	t0015	STY0015		0	-		-	0.5942	Salmonella	putative bacteriophage protein
	37	58	654	24.5513	232.835	24	148	5.96	38.63	STM14_0018							94.2908	94.5981		97.2253	96.8923		95.8048	92.8461		95.0541	92.0954		chr	-	16493	17026		STM14_0018	STM0016	t0016	STY0016		0	-		-	0.4888	Salmonella	hypothetical protein
	38	23	156	20.4056	193.519	1	2	4.95	32.11	STM14_0019		marT					74.4752	60.9319		19.1787	15.9156		91.1901	85.1181		88.2314	81.0113		chr	-	17043	17486		STM14_0019	STM0017	t0017	STY0017		0	STM0029		37.16	0.6194	Salmonella	hypothetical protein; similar to Escherichia coli putative sensory transducer (AAC75886.1)
	39	0	0	5.7578	54.6048																								chr		17487	17612											0.6587
	40	5	105	5.89599	55.9153					STM14_0020																			chr	-	17613	17741		STM14_0020									0.6589		hypothetical protein
	41	5	105	5.61961	53.2943					STM14_0021																			chr	+	17665	17787		STM14_0021									0.626		hypothetical protein
	42	94	826	96.685	916.924	21	143	23.46	152.12	STM14_0022							64.8233	67.0507		64.04	66.6371		73.0625	79.6644		76.0874	75.7783		chr	+	17867	19966		STM14_0022	STM0018	t0018	STY0018		0	-		-	0.489	Salmonella	putative exochitinase
	43	109	944	138.003	1308.77	27	130	20.81	134.95	STM14_0023							49.1807	53.6354		78.5794	67.525		70.8545	76.3745		71.3403	77.5889		chr	+	20058	23054		STM14_0023	STM0019	t0020	STY0020		1134	-		-	0.4515		putative hydroxymethyltransferase
	44	109	944	138.003	1308.77	5	54	12.86	83.42	STM14_0023							49.1551	53.6098		28.5239	51.343		32.3913	47.5381		33.142	54.0517		chr	+	20058	23054		STM14_0023	STM0019	t0019	STY0019		1845	-		-	0.4515		putative hydroxymethyltransferase
	45	8	81	6.8633	65.0889					STM14_0024																			chr	+	23091	23240		STM14_0024									0.6533		hypothetical protein
	46	61	499	32.4279	307.534	14	68	7.87	51.02	STM14_0025							90.681	87.2248		86.3263	79.1121		91.8083	90.9031		93.9943	91.8967		chr	+	23335	24039		STM14_0025	STM0020	t0021	STY0021		0	STM4596		32.74	0.5305	Salmonella	putative cytoplasmic protein
	47	0	0	4.79049	45.4312					STM14_0026																			chr	-	24094	24198		STM14_0026									0.7048		hypothetical protein
	48	5	23	5.34324	50.6733																								chr		24199	24315											0.6325
	49	0	0	5.06686	48.0522					STM14_0027																			chr	+	24316	24426		STM14_0027									0.6486		hypothetical protein
	50	68	808	24.9658	236.766	13	102	6.06	39.28	STM14_0028	bcfA						96.2878	96.4926		89.7891	93.0078		93.5968	93.6189		95.6944	93.7735		chr	+	24469	25011		STM14_0028	STM0021	t0022	STY0024		0	STM0543	fimA	39.25	0.4825	Salmonella	fimbrial subunit; fimbrial subunit (gi|4959511)
	51	82	845	38.0936	361.265	19	83	7.67	49.72	STM14_0029	bcfB	sfmC, fimC					93.0364	92.6523		91.8757	85.394		83.5505	84.1908		84.3453	84.5882		chr	+	24971	25798		STM14_0029	STM0022	t0023	STY0025		141	STM0545	fimC	48.06	0.4903	Salmonella	fimbrial chaparone; fimbrial chaperone (gi|4959512)
	52	123	983	120.73	1144.95	26	245	29.29	189.96	STM14_0030	bcfC	fimD					67.7163	64.6697		63.5738	77.8912		58.4897	58.0261		59.0638	62.2433		chr	+	25803	28424		STM14_0030	STM0023	t0024	STY0026		0	STM0546	fimD	48.7	0.4554	Salmonella	fimbrial usher; bovine colonization factor BcfC (gi|4530570)
	53	43	300	46.3848	439.896	9	39	11.25	72.98	STM14_0031	bcfD	sfmH, fimH					61.2391	50.0256		58.535	44.2175		65.4008	61.89		63.546	53.3893		chr	+	28425	29432		STM14_0031	STM0024	t0025	STY0029		0	STM0547	fimH	47.87	0.499	Salmonella	fimbrial subunit; fimbrial subunit (gi|4959514)
	54	22	166	25.104	238.077	6	58	6.09	39.5	STM14_0032	bcfE						57.6549	51.5873		68.7236	81.8202		62.3316	71.0532		65.4449	62.0225		chr	+	29433	29978		STM14_0032	STM0025	t0026	STY0030		0	STM0543	fimA	30.23	0.5055	Salmonella	fimbrial subunit; fimbrial subunit (gi|4959515)
	55	19	154	23.8603	226.282	10	71	5.79	37.54	STM14_0033	bcfF						50.5376	49.9488		85.7714	88.3241		58.2689	45.2639		70.6779	55.5531		chr	+	29994	30512		STM14_0033	STM0026	t0027	STY0031		0	STM3640	lpfA	31.18	0.4432	Salmonella	fimbrial subunit; fimbrial subunit (gi|4959516)
	56	31	207	33.6716	319.329	4	11	7.87	51.02	STM14_0034	bcfG						60.5479	46.7742		36.9589	23.818		54.8686	57.6065		67.6087	67.3659		chr	+	30478	31209		STM14_0034	STM0027	t0028	STY0032		27	STM0176	fimB	32.79	0.4604	Salmonella	fimbrial chaparone; fimbrial chaperone (gi|4959517)
	57	30	330	38.9227	369.129	11	64	9.44	61.24	STM14_0035	bcfH						47.8495	66.5131		74.9834	70.788		69.4855	67.7854		65.0033	71.7598		chr	+	31274	32119		STM14_0035	STM0028	t0029	STY0033		0	STM1115	scsC	19.48	0.4504	Salmonella	putative thiol-disulfide isomerase
	58	40	506	15.1545	143.72	8	63	3.21	20.8	STM14_0036							95.6221	96.6718		91.8313	94.9168		89.7991	89.777		91.4109	90.3952		chr	+	32116	32445		STM14_0036	STM0028.1n	t0030	STY0034		42				0.5818		hypothetical protein
	59	11	75	20.682	196.141	2	5	5.02	32.54	STM14_0037		marT					24.9616	22.2734		29.7447	20.6437		82.0269	86.2442		81.6516	88.1431		chr	-	32545	32994		STM14_0037	STM0029	t0031	STY0035		0	STM0017		36.66	0.6289	Salmonella	putative transcriptional regulator; putative transcriptional regulator MarT (gi|4324612)
	60	4	16	6.44873	61.1574					STM14_0037.J																			chr	+	33043	33183											0.6667		hypothetical protein
	61	2	8	8.24517	78.1941																								chr		33184	33363											0.7056
	62	23	191	46.2466	438.586	0	0	11.12	72.11	STM14_0038				+++			21.6078	26.5489		3.19645	3.19645		89.2912	89.0704		86.9949	84.7648		chr	+	33364	34368		STM14_0038	STM0030	t0032	STY0036		9	STM0014		33.45	0.6109	Salmonella	putative transcriptional regulator; similar to LeuO (gi|6650098); LysR family
	63	1	6	20.2675	192.209	0	0	3.41	22.1	STM14_0039			+++	++			7.70609	7.32207		10.0777	10.0555		79.9293	80.3709		76.1978	79.9956		chr	-	34376	34816		STM14_0039	STM0031	t0033	STY0038		135	STM0017		36.06	0.6417	Salmonella	putative transcriptional regulator; putative transcriptional regulator MarT (gi|4324612)
	64	0	0	6.72511	63.7784					STM14_0040																			chr	+	34828	34974		STM14_0040									0.7143		hypothetical protein
	65	0	0	5.48142	51.9838					STM14_0040.J																			chr	-	34957	35076											0.7833		hypothetical protein
	66	8	82	12.0223	114.015																								chr		35077	35338											0.6298
	67	265	3529	79.1352	750.489	65	351	19.2	124.51	STM14_0041							98.4383	98.8223		95.5605	94.0289		98.5427	98.5206		98.2557	97.9024		chr	+	35339	37057		STM14_0041	STM0032	t0034	STY0039		0	STM0038		59	0.5364	Salmonella?	putative arylsulfatase
	68	140	1221	72.364	686.273	33	183	17.56	113.86	STM14_0042							91.2954	89.0937		87.414	84.2175		90.3952	89.6445		90.3952	93.928		chr	-	37103	38674		STM14_0042	STM0033	t0035	STY0040		0	STM4104		49.82	0.5318		putative 5'-nucleotidase; similar to Escherichia coli UDP-sugar hydrolase (5'-nucleotidase) (AAC73582.1)
	69	84	924	35.0535	332.434	8	27	8.51	55.15	STM14_0043							94.5469	94.5725		66.3263	41.3541		97.7258	97.8803		97.6154	96.4672		chr	-	38773	39534		STM14_0043	STM0034	t0036	STY0041		0	STM2423	yfeN	33.86	0.5577	Salmonella	putative outer membrane/exported protein; similar to Escherichia coli putative sugar hydrolase (AAC75461.1)
	70	8	97	27.4071	259.919																								chr		39535	40130											0.656
	71	89	867	68.7711	652.2	27	161	16.69	108.2	STM14_0044							81.4388	82.7957		84.5505	82.2642		77.4785	78.2513		80.658	77.7876		chr	+	40131	41624		STM14_0044	STM0035	t0037	STY0042		0	STM0886		18.45	0.4759	Salmonella	putative arylsulfatase; similar to Escherichia coli putative sulfatase (AAC76701.1)
	72	56	434	54.8142	519.838	14	126	13.3	86.25	STM14_0045		aslB					67.9724	63.108		71.4983	81.687		71.9806	72.4222		74.9393	72.6871		chr	+	41723	42913		STM14_0045	STM0036	t0038	STY0043		0	STM3966		50.89	0.5029	Salmonella	putative arylsulfatase regulator; similar to Escherichia coli putative arylsulfatase regulator (AAC76803.1)
	73	143	1328	57.7162	547.359	27	172	10.99	71.24	STM14_0046							95.1869	93.0364		91.7647	91.9423		92.7578	89.8212		94.6567	91.2343		chr	+	42932	44185		STM14_0046	STM0037	t0039	STY0045		270	STM4103		24.13	0.5008	Salmonella	putative cytoplasmic protein
	74	19	229	4.6523	44.1207					STM14_0046.J																			chr	+	44266	44367											0.5098		hypothetical protein
	75	196	1847	78.997	749.178	39	202	19.17	124.29	STM14_0047							95.2637	93.2156		89.0344	84.5061		88.0327	85.9792		89.5562	87.2378		chr	+	44312	46027		STM14_0047	STM0038	t0040	STY0046		0	STM0032		59.1	0.5029	Salmonella	putative arylsulfatase
	76	0	0	2.94799	27.9577					STM14_0047.P																			chr	-	46050	46114			STMsR001								0.6308
	77	37	249	53.7087	509.354	11	79	13.03	84.51	STM14_0048	nhaA						39.2985	31.8996		61.1099	66.3485		56.635	32.3029		14.1974	16.4716		chr	+	46190	47356	antA, ant	STM14_0048	STM0039	t0041	STY0047	b0019	0	-		-	0.4362	Core	pH-dependent sodium/proton antiporter; exports sodium by using the electrochemical proton gradient to allow protons into the cell; functions in adaptation to high salinity and alkaline pH; activity increases at higher pH; downregulated at acidic pH		nhaA	N	N
	78	37	340	41.4101	392.718	7	42	10.05	65.15	STM14_0049	nhaR						58.679	65.0538		51.343	51.0988		50.3202	69.5518		48.5317	66.1956		chr	+	47418	48317	yaaB, antO	STM14_0049	STM0040	t0042	STY0048	b0020	0	STM0634	ybeF	22.02	0.4956	Core	transcriptional activator NhaR; Na+/H+ antiporter regulatory protein; activates the genes nhaA and osmC		nhaR	N	N
	79	105	860	93.9212	890.714	20	130	22.79	147.78	STM14_0050		xylQ					74.1167	70.6861		63.1743	63.8846		66.5047	57.1208		67.6529	53.875		chr	-	48372	50411		STM14_0050	STM0041	t0043	STY0049		0	STM3749	yicI	24.14	0.4539	Salmonella	putative glycosyl hydrolase
	80	156	1720	63.2437	599.779	22	117	15.35	99.51	STM14_0051		xynT					95.1101	94.7773		81.6426	74.8946		92.2279	91.7642		92.3603	90.8368		chr	-	50451	51824		STM14_0051	STM0042	t0044	STY0050		0	STM0149		28.4	0.5095	Salmonella	putative sodium galactoside symporter; similar to Escherichia coli putative permease (AAC76681.1)
	81	0	0	4.60624	43.6839																								chr		51825	51925											0.6733
	82	20	325	15.3848	145.904					STM14_0051.P																			chr	+	51926	52260			STMsR002								0.6179
	83	0	0	12.1144	114.889	0	0	2.94	19.06	STM14_0052	rpsT		+++	+	++	++	6.60522	4.12186		10.7436	10.7214		8.45661	8.76573		10.775	9.78141		chr	-	52280	52543	sup	STM14_0052	STM0043	t0045	STY0052	b0023	0	-		-	0.5341	Core	30S ribosomal protein S20; binds directly to the 16S rRNA and is involved in post-translational inhibition of arginine and ornithine decarboxylase		rpsT	N	N
	84	0	0	4.79049	45.4312																								chr		52544	52648											0.5905
	85	7	64	9.90341	93.9203	0	0	2.4	15.58	STM14_0053	yaaY			+			43.5228	50.2048		11.6759	11.4983		63.1928	66.3502		21.4838	18.2822		chr	+	52649	52864		STM14_0053	STM0044	t0046	STY0053	b0024	0	-		-	0.5231	Core	putative cytoplasmic protein		yaaY	N	N
	86	0	0	43.2065	409.755	0	0	10.48	67.98	STM14_0054	ribF		+++	+++	+++	+++	1.71531	1.5105		3.77358	3.77358		1.19232	1.104		4.61471	4.52639		chr	+	52872	53810	yaaC	STM14_0054	STM0045	t0047	STY0054	b0025	0	-		-	0.4324	Core	bifunctional riboflavin kinase/FMN adenylyltransferase; catalyzes the formation of FMN from riboflavin and the formation of FAD from FMN; in Bacillus the ribC gene has both flavokinase and FAD synthetase activities		ribF	E	E
	87	0	0	132.199	1253.73	0	0	31.67	205.39	STM14_0055.RJ	ileS		+++	+++	+++	+++	0.0512033	0.0512033		0.0887902	0.0887902		0.0662398	0.0662398		0.15456	0.15456		chr	+	53819	56689	ilvS	STM14_0055	STM0046	t0048	STY0055	b0026	36	STM4475	valS	20.35	0.4538	Core	Isoleucyl-tRNA synthetase (EC 6.1.1.5); tRNA aminoacylation, Ile, Cell Division Cluster		ileS	E (duplication)	E
	88	1	5	23.0312	218.419	0	0	5.59	36.24	STM14_0056	lspA		+++	++	+++	+++	7.01485	6.47721		7.56937	7.56937		2.67167	2.31839		7.92669	7.57342		chr	+	56689	57189	ileS	STM14_0056	STM0047	t0049	STY0056	b0027	0	-		-	0.4711	Core	lipoprotein signal peptidase; lipoprotein signal peptidase; integral membrane protein that removes signal peptides from prolipoproteins during lipoprotein biosynthesis		lspA	E	E
	89	4	22	6.03417	57.2258					STM14_0057																			chr	+	57203	57334		STM14_0057									0.4394		hypothetical protein
	90	13	89	20.682	196.141	3	14	5.02	32.54	STM14_0058	slpA	fkpB					34.2038	28.725		44.0622	37.5139		14.4624	19.3862		26.4959	22.0358		chr	+	57344	57793	yaaD	STM14_0058	STM0048	t0050	STY0057	b0028	0	STM3455	slyD	29.29	0.4533	Core	FKBP-type peptidyl-prolyl cis-trans isomerase; similar to Escherichia coli FKBX-type 16KD peptidyl-prolyl cis-trans isomerase; rotamase (AAC73139.1)		fkpB	N	N
	91	2	10	43.7593	414.997	2	8	10.62	68.85	STM14_0059	ispH	lytB	+++		+++	++	6.1956	6.34921		18.0466	18.4018		5.0563	6.88894		4.46015	4.39391		chr	+	57796	58746	yaaE, lytB	STM14_0059	STM0049	t0051	STY0058	b0029	0	-		-	0.4259	Core	4-hydroxy-3-methylbut-2-enyl diphosphate reductase; catalyzes the conversion of 1-hydroxy-2-methyl-2-(E)-butenyl 4-diphosphate into isopentenyl diphosphate (IPP) and dimethylallyl diphosphate (DMAPP); functions in the nonmevalonate isoprenoid biosynthesis pathway		ispH	E	E
	92	1	11	6.03417	57.2258					STM14_0059.P																			chr	+	58792	58923			STMsR003								0.6061
	93	1	16	7.27786	69.0205					STM14_0060.R																			chr	-	58858	59016											0.5535		hypothetical protein
	94	50	440	55.367	525.08	17	90	13.43	87.11	STM14_0060							59.1654	63.3385		77.7358	70.1665		60.786	69.0439		64.8267	60.4328		chr	+	58946	60148		STM14_0060	STM0050	t0052	STY0059		0	-		-	0.5179	Salmonella	putative nitrite reductase
	95	48	320	42.3774	401.891	2	5	10.28	66.68	STM14_0061	rihC	iunH, yaaF					75.064	60.087		18.3796	16.4706		44.1157	27.5558		48.7525	51.6008		chr	+	60164	61084		STM14_0061	STM0051	t0053	STY0060	b0030	0	STM0661	ybeK	42.95	0.4343	Other	ribonucleoside hydrolase RihC; catalyzes the hydrolysis of both purine and pyrimidine ribonucleosides		rihC	N	N
	96	67	641	31.5988	299.671	12	64	7.67	49.72	STM14_0062		citB					92.6523	91.4747		83.8846	77.8024		87.2157	83.9037		86.6637	81.3204		chr	-	61106	61792		STM14_0062	STM0052	t0054	STY0061		0	STM0626	dpiA	45	0.5138	Other	putative transcriptional regulator; similar to Escherichia coli sequence similarity to Shigella regulator (AAC73721.1); sensor for citrate
	97	219	2459	76.3714	724.278	64	308	18.09	117.34	STM14_0063.J		citA, dpiB					97.0046	96.3902		96.1154	93.141		88.8717	89.3575		89.9095	88.5847		chr	-	61794	63452		STM14_0063	STM0053	t0055	STY0062		39	STM0625	dpiB	41.07	0.5268	Other	sensor kinase citA
	98	65	719	59.9272	568.327	20	107	14.54	94.29	STM14_0064		dcoB, oadB					72.2478	81.5156		80.4883	73.5627		56.0389	48.885		66.3723	54.6478		chr	-	63548	64849		STM14_0064	STM0054	t0056	STY0063		0				0.3602		putative oxalacetate decarboxylase subunit beta; oxaloacetate decarboxylase beta chain (SW:DCOB_SALTY)
	99	102	805	81.7607	775.388	26	223	19.84	128.64	STM14_0065		dcoA, oadA					79.9027	74.5008		79.0011	86.3485		66.4385	36.2994		68.8231	45.9042		chr	-	64862	66637		STM14_0065	STM0055	t0057	STY0064		0				0.3632		pyruvate carboxylase subunit B; catalyzes the formation of oxaloacetate from pyruvate
	100	11	55	11.0089	104.404	0	0	2.67	17.32	STM14_0066		oadG-1		+			66.257	35.6887		11.1432	11.0988		70.1038	69.883		77.1473	66.5489		chr	-	66654	66893	oadG	STM14_0066	STM0056	t0058	STY0065		0	STM3353		79.98	0.425	Salmonella	oxaloacetate decarboxylase subunit gamma; catalyzes the decarboxylation of oxaloacetate to form pyruvate and carbon dioxide
	101	7	71	7.2318	68.5837																								chr		66894	67051											0.4747
	102	93	978	61.7236	585.364	27	207	14.98	97.12	STM14_0067							85.9703	87.9928		86.5927	90.2775		85.9351	88.9821		85.8247	86.9287		chr	-	67052	68392	citC	STM14_0067	STM0057	t0059	STY0066		0	-		-	0.5063	Other	putative citrate-sodium symporter
	103	1	4	5.48142	51.9838																								chr		68393	68512											0.7
	104	6	57	7.27786	69.0205					STM14_0068																			chr	-	68513	68671		STM14_0068									0.6415		hypothetical protein
	105	45	333	48.0431	455.623	9	71	11.66	75.59	STM14_0069	citC2						62.0584	54.8643		56.6038	66.5927		72.1793	73.3716		73.769	75.1822		chr	+	68637	69680		STM14_0069	STM0058	t0060	STY0067		0	STM0624	citC	46.52	0.4626	Salmonella?	putative citrate lyase synthetase; similar to Escherichia coli citrate lyase synthetase; citrate (pro-3S)-lyase ligase (AAC73719.1)
	106	12	88	13.4963	127.994	4	14	3.27	21.24	STM14_0070	citD2						58.7302	50.7424		76.5816	52.1421		29.3663	57.1649		51.7554	58.2689		chr	+	69710	70003		STM14_0070	STM0059	t0061	STY0068		0	STM0623	citD	45.94	0.4286	Other	citrate lyase subunit gamma; acyl carrier protein; with CitE and CitF catalyzes the formation of oxaloacetate from citrate
	107	26	225	40.0282	379.613	7	60	9.71	62.98	STM14_0071	citE2						35.4071	41.9355		53.0522	67.1698		43.8287	38.9048		44.6677	45.3743		chr	+	70000	70869		STM14_0071	STM0060	t0062	STY0069		0	STM0622	citE	63.4	0.4448	Other	putative citrate lyase beta chain; similar to Escherichia coli citrate lyase beta chain; acyl lyase subunit (AAC73717.1)
	108	47	377	70.0148	663.995	13	82	16.99	110.16	STM14_0072	citF2						37.2248	39.5033		56.2042	57.4251		29.1455	43.9832		32.877	33.429		chr	+	70880	72400		STM14_0072	STM0061	t0063	STY0070		0	STM0621	citF	67.86	0.4477	Other	putative citrate lyase alpha chain/citrate-ACP transferase; similar to Escherichia coli citrate lyase alpha chain (AAC73716.1)
	109	20	212	25.3804	240.698	6	21	6.16	39.93	STM14_0073	citX2	citG					49.6672	65.7194		68.2131	43.6182		39.1698	44.5794		53.3009	46.3899		chr	+	72400	72951	ybdU	STM14_0073	STM0062	t0064	STY0071		0	STM0620	citX	39.68	0.4402	Salmonella	putative cytoplasmic protein
	110	31	259	41.8247	396.649	9	72	10.15	65.81	STM14_0074	citG2						45.1357	47.2606		63.596	72.4306		24.7516	40.9803		25.9439	29.0351		chr	+	72929	73837		STM14_0074	STM0063	t0065	STY0072		0	STM0619	citG	44.21	0.4521	Salmonella	triphosphoribosyl-dephospho-CoA synthase; putative modifier of citrate lyase protein
	111	1	4	6.31055	59.8469					STM14_0075.J																			chr	-	73929	74066											0.4783		hypothetical protein
	112	3	26	37.8172	358.644	1	2	9.18	59.5	STM14_0075	dapB		++		+++	++	8.09012	9.4214		15.0055	14.0733		3.26783	2.56127		5.29918	5.12254		chr	+	74017	74838		STM14_0075	STM0064	t0066	STY0073	b0031	0	-		-	0.4343	Core	dihydrodipicolinate reductase; catalyzes the reduction of 2,3-dihydrodipicolinate to 2,3,4,5-tetrahydrodipicolinate in lysine and diaminopimelate biosynthesis		dapB	E	E
	113	5	47	5.71174	54.168																								chr		74839	74963											0.616
	114	11	105	12.6672	120.131					STM14_0076																			chr	-	74964	75239		STM14_0076									0.5254		hypothetical protein
	115	1	10	8.5676	81.252					STM14_0076.J																			chr	+	75250	75436											0.615		putative viral protein
	116	5	18	6.72511	63.7784					STM14_0076.J2																			chr	-	75494	75640											0.7007		hypothetical protein
	117	1	8	7.13967	67.71					STM14_0076.J3																			chr	-	75668	75823											0.641		hypothetical protein
	118	35	234	52.8796	501.491	7	29	12.83	83.2	STM14_0077	carA						36.3543	29.9027		39.4007	32.2531		19.9161	33.1641		22.8748	19.5849		chr	+	75881	77029	pyrA	STM14_0077	STM0066	t0067	STY0076	b0032	0	STM3469	pabA	10.17	0.4465	Core	carbamoyl phosphate synthase small subunit; catalyzes production of carbamoyl phosphate from bicarbonate and glutamine in pyrimidine and arginine biosynthesis pathways; forms an octamer composed of four CarAB dimers		carA	N	N
	119	105	796	148.643	1409.68	13	52	36.07	233.88	STM14_0078	carB						40.9882	39.1449		26.5039	24.1731		41.4661	35.5266		24.31	21.9474		chr	+	77048	80275	pyrA, pyrB	STM14_0078	STM0067	t0068	STY0077	b0033	0	STM3380	accC	5.77	0.4089	Core?	carbamoyl phosphate synthase large subunit; four CarB-CarA dimers form the carbamoyl phosphate synthetase holoenzyme that catalyzes the production of carbamoyl phosphate; CarB is responsible for the amidotransferase activity		carB	N	N
	120	49	609	8.65973	82.1256					STM14_0079																			chr	+	80354	80542		STM14_0079									0.5397		hypothetical protein
	121	178	3449	21.0966	200.072					STM14_0080	tnpA_1																		chr	+	80499	80957		STM14_0080									0.5403		transposase; transposase for insertion sequence element IS200 (SW:T200_SALTY)
	122	43	635	13.5884	128.867																								chr		80958	81253											0.5946
	123	31	221	18.471	175.172	13	57	4.41	28.63	STM14_0081.J	caiF						88.5305	81.234		94.273	89.212		94.7229	94.6787		93.4423	92.4266		chr	+	81254	81655		STM14_0081	STM0068	t0069	STY0078	b0034	6	-		-	0.5348	Other	transcriptional regulator of cai and fix operon		caiF	N	N
	124	25	155	27.4532	260.356	4	24	6.66	43.2	STM14_0082	caiE						59.9846	42.2683		44.1065	45.838		45.8159	23.8242		53.588	45.3522		chr	-	81732	82328		STM14_0082	STM0069	t0070	STY0079	b0035	0	STM3399	yrdA	26.61	0.4405	Other	carnitine operon protein CaiE; involved in the synthesis of a cofactor required for carnitine dehydratase and carnitine racemase activities		caiE	N	N
	125	3	21	5.20505	49.3628					STM14_0082.J																			chr	-	82309	82422											0.4737		hypothetical protein
	126	38	400	36.159	342.918	15	101	8.77	56.89	STM14_0083	caiD	fad					69.9181	78.9555		85.5272	86.8147		79.1565	86.5312		80.7021	86.7962		chr	-	82437	83222	yaaL	STM14_0083	STM0070	t0071	STY0080	b0036	0	STM2388	yfcX	24.05	0.4313	Core?	carnitinyl-CoA dehydratase; catalyzes the dehydration of L-carnitinyl-CoA to crotonobetainyl-CoA		caiD	N	N
	127	108	1210	71.5349	678.41	37	268	17.36	112.55	STM14_0084	caiC						86.1239	89.1193		89.7447	91.8091		79.3553	87.9223		80.8125	84.4116		chr	-	83276	84829	yaaM	STM14_0084	STM0071	t0072	STY0081	b0037	0	STM1350	ydiD	31.28	0.4923	Core?	putative crotonobetaine/carnitine-CoA ligase; similar to Escherichia coli probable crotonobetaine/carnitine-CoA ligase (AAC73148.1)		caiC	N	N
	128	49	521	58.5453	555.222	11	76	13.6	88.2	STM14_0085.R	caiB						53.5842	69.0988		59.3341	62.9745		58.0702	65.2462		56.9662	57.0545		chr	-	84892	86163	yaaN	STM14_0085	STM0072	t0073	STY0082	b0038	54	-		-	0.4701	Core?	Crotonobetainyl-CoA:carnitine CoA-transferase (EC 2.8.3.-); Carnitine Metabolism in Microorganisms		caiB	N	N
	129	9	72	6.31055	59.8469					STM14_0086																			chr	-	86109	86246		STM14_0086									0.471		hypothetical protein
	130	47	401	54.2615	514.596					STM14_0086.J																			chr	+	86173	87351											0.469		hypothetical protein
	131	45	394	52.6032	498.87	12	67	12.76	82.77	STM14_0087	caiA						55.5044	59.575		66.2153	60.6881		38.684	52.5944		44.6456	40.2738		chr	-	86221	87363	yaaO	STM14_0087	STM0073	t0074	STY0083	b0039	0	STM1356	ydiO	48.33	0.4742	Core?	crotonobetainyl-CoA dehydrogenase; catalyzes the reduction of crotonobetainyl-CoA to gamma-butyrobetainyl-CoA		caiA	N	N
	132	91	1142	69.8766	662.684	31	163	16.95	109.94	STM14_0088	caiT						81.7204	88.6073		86.7703	82.1088		77.611	81.5412		78.2071	79.3111		chr	-	87398	88915	yaaP	STM14_0088	STM0074	t0075	STY0084	b0040	0	-		-	0.4585	Other	L-carnitine/gamma-butyrobetaine antiporter; catalyzes the exchange of L-carnitine for gamma-butyrobetaine in carnitine metabolism		caiT	N	N
	133	4	34	4.79049	45.4312					STM14_0088.J																			chr	-	88974	89078											0.6476		hypothetical protein
	134	3	12	10.5943	100.473					STM14_0089.J																			chr	+	89057	89287		STM14_0089									0.7056		hypothetical protein
	135	3	14	4.92868	46.7417																								chr		89288	89395											0.6667
	136	34	306	35.468	336.366	14	82	8.61	55.81	STM14_0090	fixA						63.9017	67.7931		84.5949	81.8424		79.0461	77.4122		81.762	76.6615		chr	+	89396	90166	yaaQ	STM14_0090	STM0075	t0076	STY0085	b0041	0	STM1354	ydiQ	52.09	0.4799	Other	putative electron transfer flavoprotein FixA; required for anaerobic carnitine reduction, may act to transfer electrons to crotonobetaine reductase		fixA	N	N
	137	27	178	43.3447	411.065	7	23	10.52	68.2	STM14_0091	fixB	etfA					32.7957	26.3185		48.9678	31.2986		42.4597	23.5814		39.501	33.3849		chr	+	90182	91123	yaaR	STM14_0091	STM0076	t0077	STY0086	b0042	0	STM1353	ydiR	45.2	0.4108	Other	putative electron transfer flavoprotein FixB; involved in electron transfer during carnitine metabolism		fixB	N	N
	138	36	259	59.2362	561.774	8	42	14.37	93.2	STM14_0092		fixC					31.0804	29.3395		40.2442	38.7569		39.5893	44.8223		46.8978	47.4277		chr	+	91173	92459	yaaS	STM14_0092	STM0077	t0078	STY0087	b0043	0	STM1352	ydiS	61.04	0.4444	Other	putative oxidoreductase FixC; FAD/NAD(P)-binding domain; possibly part of an electron transfer system required for anaerobic carnitine reduction		fixC	N	N
	139	9	62	13.2199	125.373	3	25	3.21	20.8	STM14_0093	fixX						40.5786	32.6677		65.9933	75.6493		25.3478	18.9887		28.3065	27.887		chr	+	92456	92743	yaaT	STM14_0093	STM0078	t0079	STY0088	b0044	0	STM1351	ydiT	70.82	0.4549	Other	putative ferredoxin; similar to Escherichia coli putative ferredoxin (AAC73155.1); carnitine metabolism		fixX	N	N
	140	59	622	65.5928	622.058	22	165	14.98	97.12	STM14_0094.J	yaaU						58.9606	72.4782		82.4195	85.9046		49.1941	62.0225		57.4961	63.259		chr	+	92806	94230	yabE	STM14_0094	STM0079	t0080	STY0089	b0045	84	STM2179		22.37	0.4554	Other	sugar transporter, putative		yaaU	N	N
	141	26	251	10.5943	100.473	9	43	2.57	16.67	STM14_0095							94.3932	93.2412		95.6715	92.8524		91.4109	91.4992		91.9187	90.9693		chr	+	94319	94549		STM14_0095	STM0080	t0081	STY0091		0	STM2983	ygdI	48.06	0.5152	Other	putative outer membrane lipoprotein
	142	37	768	13.4502	127.557																								chr		94550	94842											0.5461
	143	80	970	19.162	181.725	23	138	4.72	30.58	STM14_0096							99.5648	99.3088		98.6681	98.091		95.8931	97.0854		97.0634	95.6282		chr	+	94843	95259		STM14_0096	STM0081	t0082	STY0093		-6	-		-	0.53	Salmonella	putative secreted protein
	144	22	260	7.00148	66.3995					STM14_0096.J																			chr	+	95208	95360											0.5163		hypothetical protein
	145	18	186	5.34324	50.6733					STM14_0097																			chr	-	95263	95379		STM14_0097	STMsR004								0.4786		hypothetical protein
	146	20	249	4.69836	44.5575																								chr		95380	95482											0.466
	147	34	488	13.3581	126.683	10	37	3.24	21.02	STM14_0098							95.0333	97.4398		94.717	86.6593		90.8368	95.9594		93.3319	94.7671		chr	-	95483	95773		STM14_0098	STM0082	t0083	STY0095		0	STM3361	yhcN	36.04	0.5361	Salmonella	putative secreted protein
	148	41	543	9.58098	90.8624																								chr		95774	95982											0.512
	149	24	348	8.9361	84.7467	11	94	2.17	14.06	STM14_0099							95.5197	97.9519		98.8235	99.5117		87.2599	92.2499		87.9002	87.4586		chr	+	95983	96177		STM14_0099		t0084	STY0096		0				0.6103		putative inner membrane protein
	150	11	67	22.6627	214.925																								chr		96178	96670											0.6876
	151	277	3149	87.0119	825.188	7	42	2.5	16.23	STM14_0100							97.8495	97.3886		93.3851	92.919		93.2877	93.7735		95.032	92.2499		chr	+	96671	98560		STM14_0100	STM0084	t0085	STY0097		1665	STM0035		15.26	0.5381	Salmonella	putative sulfatase; similar to Escherichia coli putative sulfatase (AAC76701.1)
	152	277	3149	87.0119	825.188	52	274	14.57	94.51	STM14_0100							97.8239	97.363		96.2486	94.384		92.3383	92.0291		93.0007	91.3005		chr	+	96671	98560		STM14_0100	STM0084	t0086	STY0098		585	STM0035		15.26	0.5381	Salmonella	putative sulfatase; similar to Escherichia coli putative sulfatase (AAC76701.1)
	153	277	3149	87.0119	825.188	9	67	3.48	22.54	STM14_0100							97.7983	97.3374		92.3862	94.6948		91.6979	88.3418		92.6915	85.9792		chr	+	96671	98560		STM14_0100	STM0084	t0087	STY0099		1578	STM0035		15.26	0.5381	Salmonella	putative sulfatase; similar to Escherichia coli putative sulfatase (AAC76701.1)
	154	12	138	7.27786	69.0205					STM14_0101																			chr	-	98644	98802		STM14_0101									0.5346		hypothetical protein
	155	18	182	12.9435	122.752					STM14_0102																			chr	+	98738	99019		STM14_0102									0.5319		hypothetical protein
	156	33	293	24.4131	231.524	4	17	5.92	38.41	STM14_0103	yabF	kefF					82.6677	81.49		49.8557	38.1798		67.1671	68.8231		65.0254	60.234		chr	+	98967	99497		STM14_0103	STM0085	t0088	STY0100	b0046	0	STM3458	yheR	37.33	0.4633	Core?	glutathione-regulated potassium-efflux system ancillary protein KefF; Required for full activity of KefC, a potassium-proton antiporter		kefF	N	N
	157	58	452	85.7682	813.393	12	136	20.81	134.95	STM14_0104	kefC	kefB					37.6856	38.3513		41.7092	69.1676		18.7459	21.1305		25.7894	34.9304		chr	+	99490	101352	trkC	STM14_0104	STM0086	t0089	STY0101	b0047	0	STM3457	kefB	42.87	0.4181	Core	glutathione-regulated potassium-efflux system protein KefC; transport system that facilitates potassium-efflux		kefC	N	N
	158	1	7	11.1471	105.715					STM14_0105.J																			chr	-	101349	101591		STM14_0105									0.5802		hypothetical protein
2	159	0	0	22.0639	209.246	0	0	5.35	34.72	STM14_0106	folA		+++	++			4.09626	2.86738		7.79134	7.79134		19.0991	19.1433		45.9042	60.2561		chr	+	101551	102030	tmrA, tmr	STM14_0106	STM0087	t0090	STY0102	b0048	0	-		-	0.4625	Core	dihydrofolate reductase; catalyzes the reduction of dihydrofolate to tetrahydrofolate		folA	E	E
	160	6	29	4.79049	45.4312																								chr		102031	102135											0.4286
	161	4	21	39.0609	370.439	0	0	9.48	61.46	STM14_0107	apaH		++	+++	++	++	8.88377	8.75576		4.30633	4.30633		10.9075	13.6896		8.74365	10.2451		chr	-	102136	102984		STM14_0107	STM0088	t0091	STY0103	b0049	0	STM2907	pphB	19.09	0.437	Core?	diadenosine tetraphosphatase; hydrolyzes P(1),P(4)-bis(5'-adenosyl) tetraphosphate to form 2 ADP		apaH	N	N
	162	17	111	17.3655	164.688	1	6	4.21	27.32	STM14_0108	apaG						65.2586	49.3344		20.6437	24.1509		38.7061	34.4226		45.1535	54.5816		chr	-	102995	103372	temP	STM14_0108	STM0089	t0092	STY0104	b0050	0	-		-	0.4497	Core	ApaG; protein associated with Co2+ and Mg2+ efflux		apaG	N	N
3B	163	25	162	37.8172	358.644	0	0	9.18	59.5	STM14_0109	ksgA			+++	+		36.5847	28.4178		4.5061	4.5061		19.1212	13.4908		5.32126	5.14462		chr	-	103375	104196	rsmA	STM14_0109	STM0090	t0093	STY0105	b0051	0	-		-	0.4745	Core	dimethyladenosine transferase; catalyzes the transfer of a total of four methyl groups from S-adenosyl-l-methionine (S-AdoMet) to two adjacent adenosine bases A1518 and A1519 in 16S rRNA; mutations in ksgA causes resistance to the translation initiation inhibitor kasugamycin		ksgA	N	N
	164	19	131	45.5557	432.033	2	6	11.05	71.68	STM14_0110	pdxA_1						16.7947	17.1787		17.6471	16.9589		11.9232	11.9232		16.8028	22.2345		chr	-	104193	105182	ksgA	STM14_0110	STM0091	t0094	STY0106	b0052	0	STM0163		35.77	0.4141	Core	4-hydroxythreonine-4-phosphate dehydrogenase; NAD-dependent; catalyzes the oxidation of 4-(phosphohydroxy)-L-threonine into 2-amino-3-oxo-4-(phosphohydroxy)butyric acid which then decarboxylates to form 1-amino-3-(phosphohydroxy)propan-2-one (3-amino-2-oxopropyl phosphate)		pdxA	N	N
	165	33	221	59.2362	561.774	0	0	14.37	93.2	STM14_0111	surA			+++	+++	++	26.0881	23.0159		1.8424	1.8424		7.77214	6.80062		2.40671	2.36255		chr	-	105182	106468		STM14_0111	STM0092	t0095	STY0107	b0053	0	-		-	0.4561	Core?	peptidyl-prolyl cis-trans isomerase SurA; Chaperone involved in the folding of extracytoplasmic proteins, especially OmpA, OmpF and LamB		surA	N	N
	166	2	35	108.707	1030.94	0	0	26.31	170.61	STM14_0112	imp		+++	+++	+++	+++	2.25294	7.06605		0.288568	0.288568		1.45728	3.77567		0.485758	0.485758		chr	-	106522	108882	lptD, ostA	STM14_0112	STM0093	t0096	STY0108	b0054	6	-		-	0.4723	Core	organic solvent tolerance protein; determines N-hexane tolerance and is involved in outer membrane permeability		imp	E	E
	167	8	76	7.00148	66.3995					STM14_0112.J																			chr	+	108863	109015											0.5294		hypothetical protein
	168	10	109	7.41604	70.331					STM14_0113																			chr	-	108892	109053		STM14_0113									0.5247		hypothetical protein
	169	34	271	37.4027	354.713	6	25	9.08	58.85	STM14_0114	djlA						59.7798	57.8341		48.5905	37.1809		34.3343	44.3807		31.5301	41.4661		chr	+	109136	109948	yabH	STM14_0114	STM0094	t0097	STY0109	b0055	0	-		-	0.4588	Core	DNA-J like membrane chaperone protein; functions as a co-chaperone with DnaK; involved in regulation of colanic acid capsule; inner membrane protein; dimerized via transmembrane domain; J-like domain is cytoplasmic and can functionally substitute for DnaJ; stimulates synthesis of colanic acid mucoid capsule through the RcsB/C signal transduction system		djlA	N	N
	170	28	210	30.3551	287.877	1	5	7.37	47.76	STM14_0115	rluA						60.7271	54.7107		16.4262	17.9356		52.5282	53.588		56.6129	50.3202		chr	-	110043	110702	yabO	STM14_0115	STM0095	t0098	STY0110	b0058	0	STM1187	rluC	37.72	0.4288	Core	23S rRNA/tRNA pseudouridine synthase A; catalyzes the synthesis of pseudouridine from uracil-746 in 23S ribosomal RNA and from uracil-32 in the anticodon stem and loop of transfer RNAs		rluA	N	N
	171	91	922	133.857	1269.45	17	95	32.48	210.61	STM14_0116	hepA	rapA					38.0696	54.2499		37.6693	38.7791		27.5558	24.6191		14.2416	14.1532		chr	-	110714	113620	yabA	STM14_0116	STM0096	t0099	STY0111	b0059	0	-		-	0.43	Core	ATP-dependent helicase HepA; transcription regulator that activates transcription by stimulating RNA polymerase (RNAP) recycling in case of stress conditions such as supercoiled DNA or high salt concentrations. Probably acts by releasing the RNAP, when it is trapped or immobilized on tightly supercoiled DNA		hepA	N	N
	172	12	115	7.92273	75.1362																								chr		113621	113793											0.4798
	173	92	766	108.293	1027.01	25	143	26.28	170.39	STM14_0117	polB						54.7619	56.1188		67.1032	61.8868		36.9618	42.0181		41.996	47.8693		chr	-	113794	116145	dinA	STM14_0117	STM0097	t0100	STY0112	b0060	0	-		-	0.4349	Core	DNA polymerase II; Has polymerase, DNA-binding and 3'-5' exonuclease activities. In Aeropyrum pernix this protein is sensitive to aphidicolin and stable at 95#C		polB	N	N
	174	72	862	28.5587	270.84	29	126	27.21	176.48	STM14_0118.LR							95.3405	95.6221		71.9201	55.4939		73.7249	77.5226		76.1316	71.0974		chr	-	116189	116809		STM14_0118	STM0098	t0103	STY0113		0	STM3222	ygjQ	19.32	0.5056	Salmonella	putative secreted protein
	175	43	730	9.21248	87.3677																								chr		116810	117010											0.5721
	176	37	495	13.9108	131.925					STM14_0118.J																			chr	+	117011	117313											0.6238		putative inner membrane protein
	177	12	52	9.81129	93.0466																								chr		117314	117527											0.6729
	178	35	351	19.3001	183.035	4	11	4.68	30.37	STM14_0119							89.913	89.9642		61.8646	33.0078		93.641	88.2535		92.537	87.3261		chr	+	117528	117947		STM14_0119	STM0100	t0104	STY0117		0	-		-	0.5738	Salmonella	putative cytoplasmic protein
	179	33	221	32.0134	303.603	6	17	7.77	50.37	STM14_0120	araD						68.6892	54.4547		56.6482	31.4539		73.4599	58.4014		76.3082	65.2683		chr	-	117953	118648		STM14_0120	STM0101	t0105	STY0118	b0061	0	STM3677	sgbE	77.2	0.4497	Core	L-ribulose-5-phosphate 4-epimerase; catalyzes the isomerization of L-ribulose 5-phosphate to D-xylulose 5-phosphate in the anaerobic catabolism of L-ascorbate; links the arabinose metabolic pathway to the pentose phosphate pathway and allows the bacteria to use arabinose as an energy source		araD	N (original mutation in the host)	N
	180	5	31	6.40267	60.7206																								chr		118649	118788											0.4071
	181	53	466	69.1857	656.131	7	25	16.79	108.86	STM14_0121	araA						47.3118	52.8162		30.3219	24.5505		42.548	57.8494		50.011	59.1963		chr	-	118789	120291		STM14_0121	STM0102	t0106	STY0119	b0062	0	-		-	0.4418	Core?	L-arabinose isomerase; catalyzes the formation of L-ribulose from L-arabinose in L-arabinose catabolism		araA	N (original mutation in the host)	N
	182	55	471	78.7206	746.557	7	43	19.1	123.86	STM14_0122	araB						40.4506	45.4429		26.97	32.0977		37.6904	24.2438		44.8443	38.7061		chr	-	120302	122011		STM14_0122	STM0103	t0107	STY0120	b0063	0	STM3781		20.04	0.3912	Core	ribulokinase; catalyzes the phosphorylation of ribulose to ribulose 5-phosphate		araB	N (original mutation in the host)	N
	183	8	75	9.35067	88.6782					STM14_0122.J																			chr	-	121918	122121											0.4853		hypothetical protein
	184	8	40	10.5483	100.036																								chr		122122	122351											0.5565
	185	41	338	38.9227	369.129	6	37	9.44	61.24	STM14_0123	araC						70.0973	68.0748		46.6593	48.879		40.892	33.7823		37.6684	28.461		chr	+	122352	123197		STM14_0123	STM0104	t0108	STY0121	b0064	0	STM2036	pocR	13.83	0.461	Core	DNA-binding transcriptional regulator AraC; positive and negative regulator; regulates the araBAD and araFGH operons and other genes involved in the transport and catabolism of L-arabinose		araC	N	N
	186	3	38	5.3893	51.1101																								chr		123198	123315											0.5169
	187	18	105	35.3299	335.055	4	19	8.57	55.59	STM14_0124	yabI						22.5806	17.8699		34.0289	31.7203		12.5635	11.2166		34.5992	63.1707		chr	+	123316	124083		STM14_0124	STM0105	t0109	STY0122	b0065	0	STM3226	yqjA	23.42	0.4271	Core?	hypothetical protein; DedA family		yabI	N	N
	188	21	177	32.5661	308.845	2	17	7.9	51.24	STM14_0125	thiQ	potG, yabJ					35.0486	40.0922		20.9545	31.0544		39.2581	24.597		34.246	37.8671		chr	-	124122	124829		STM14_0125	STM0106	t0110	STY0123	b0066	0	STM0878	potG	34.32	0.4195	Core	thiamine transporter ATP-binding subunit; with TbpA and ThiP is part of the thiamine and TPP transport system		thiQ	N	N
	189	41	285	74.1604	703.31	3	6	17.99	116.68	STM14_0126	thiP	yabK					25.4736	23.9375		17.1365	15.0721		16.8691	15.2352		28.6156	31.8172		chr	-	124813	126423		STM14_0126	STM0107	t0111	STY0124	b0067	0	STM0782	modB	11.36	0.4035	Core?	thiamine transporter membrane protein; permease; with TbpA and ThiQ functions in transport of thiamine and thiamine pyrophosphate into the cell; repressed in presence of exogenous thiamine		thiP	N	N
	190	16	154	45.2793	429.412	2	6	10.99	71.24	STM14_0127	tbpA	thiB, sfuA					14.1321	20.7117		17.7137	16.9811		38.8828	38.9711		31.4639	35.5928		chr	-	126399	127382	yabK/yabL	STM14_0127	STM0108	t0112	STY0125	b0068	0	STM0429	phnS	25.3	0.4502	Core	thiamine transporter substrate binding subunit; part of the thiamine and TPP transport system tbpA-thiPQ		tbpA	N	N
	191	3	14	4.09955	38.8786					STM14_0127.P	SroA																		chr	+	127419	127508			STMRNA001								0.4		riboswitch element of the thiBPQ operon
	192	3	29	5.48142	51.9838					STM14_0128																			chr	-	127427	127546		STM14_0128									0.4333		putative lipoprotein
	193	54	353	76.3714	724.278	7	43	18.53	120.16	STM14_0129	yabN	sgrR					41.3466	31.7204		27.8579	32.7414		21.9254	25.5906		30.4482	27.4012		chr	-	127560	129218		STM14_0129	STM0109	t0113	STY0127	b0069	0	STM3860		41.82	0.4328	Core?	transcriptional regulator SgrR; activates sgrS under glucose-phosphate stress conditions		sgrR	N	N
	194	18	166	15.0163	142.409					STM14_0130																			chr	-	129166	129492		STM14_0130									0.526		hypothetical protein
	195	18	144	10.9628	103.968					STM14_0130.P	SgrS																		chr	+	129286	129524			STMRNA002								0.4937		represses ptsG and sopD mRNAs; hypothetical protein
	196	6	26	5.0208	47.6154																								chr		129525	129634											0.5091
	197	12	84	5.20505	49.3628					STM14_0130.RJ																			chr	+	129635	129748											0.4912		hypothetical protein
	198	11	81	27.8677	264.287	2	21	6.76	43.85	STM14_0131	leuD						15.9242	17.4091		23.3296	40.6437		24.1334	24.7958		23.4489	77.8759		chr	-	129769	130374		STM14_0131	STM0110	t0114	STY0129	b0071	0	STM0330		36.59	0.4703	Core	isopropylmalate isomerase small subunit; catalyzes the isomerization between 2-isopropylmalate and 3-isopropylmalate in leucine biosynthesis; forms a heterodimer of LeuC/D		leuD	N	N
	199	51	435	64.4873	611.574	11	84	15.65	101.46	STM14_0132	leuC						49.488	52.9442		51.6981	61.3319		31.5964	29.4546		34.9525	27.2246		chr	-	130385	131785		STM14_0132	STM0111	t0115	STY0130	b0072	0	STM0329		52.69	0.4104	Core	isopropylmalate isomerase large subunit; dehydratase component, catalyzes the isomerization between 2-isopropylmalate and 3-isopropylmalate		leuC	N	N
	200	43	364	50.2541	476.591	11	90	12.19	79.07	STM14_0133	leuB						55.5556	57.8085		64.3951	73.7625		36.6968	71.9143		39.2802	69.4414		chr	-	131788	132879		STM14_0133	STM0112	t0116	STY0131	b0073	0	STM1238	icdA	28.82	0.4405	Core	3-isopropylmalate dehydrogenase; catalyzes the oxidation of 3-isopropylmalate to 3-carboxy-4-methyl-2-oxopentanoate in leucine biosynthesis		leuB	N	N
	201	86	701	72.364	686.273	26	172	17.56	113.86	STM14_0134	leuA						77.7778	73.6303		82.6415	82.5971		67.0347	62.5745		61.338	61.2276		chr	-	132879	134450		STM14_0134	STM0113	t0117	STY0132	b0074	0	-		-	0.4517	Core	2-isopropylmalate synthase; catalyzes the formation of 2-isopropylmalate from acetyl-CoA and 2-oxoisovalerate in leucine biosynthesis		leuA	N	N
	202	27	372	3.96137	37.5681	9	72	0.96	6.23	STM14_0135	leuL						100	100		99.9556	99.9778		99.1389	99.9338		99.8896	99.4922		chr	-	134538	134624		STM14_0135	STM0114	t0118	STY0133	b0075	0	-		-	0.5287	Core?	leu operon leader peptide; leu operon leader peptide (SW:LPL_SALTY)		leuL	N	N
	203	12	146	4.79049	45.4312					STM14_0136																			chr	-	134689	134793		STM14_0136									0.5714		hypothetical protein
	204	2	12	4.51411	42.8102					STM14_0136.J																			chr	+	134879	134977											0.798		hypothetical protein
	205	7	174	6.58692	62.4679					STM14_0137																			chr	+	135067	135210		STM14_0137									0.6319		hypothetical protein
	206	142	1478	43.4829	412.376	26	161	10.55	68.42	STM14_0138	leuO						98.1055	96.7742		91.8535	91.5649		98.8298	94.4138		97.9686	95.032		chr	+	135281	136225		STM14_0138	STM0115	t0119	STY0134	b0076	0	STM0634	ybeF	23.19	0.5196	Core	leucine transcriptional activator; activator for leuABCD operon; member of LysR family of transcriptional activators		leuO	N	N
	207	32	546	15.8455	150.272																								chr		136226	136570											0.5826
	208	93	961	78.3061	742.626	18	115	19.27	124.95	STM14_0139.R	ilvI	ilvB					77.7266	82.002		65.7936	65.5938		68.7569	63.9435		72.8858	67.3217		chr	+	136571	138271		STM14_0139	STM0116	t0120	STY0135	b0077	-24	STM0517	gcl	33.18	0.4544	Core	Acetolactate synthase large subunit (EC 2.2.1.6); Branched-Chain Amino Acid Biosynthesis		ilvI	N	N
	209	22	193	22.7548	215.798	7	22	5.52	35.8	STM14_0140.RJ	ilvH	ilvN					64.4649	66.5643		77.6915	49.4784		52.7931	54.8465		36.3215	50.9605		chr	+	138271	138765	brnP	STM14_0140	STM0117	t0121	STY0136	b0078	0	STM3795	ilvN	15.24	0.4626	Core	Acetolactate synthase small subunit (EC 2.2.1.6); Branched-Chain Amino Acid Biosynthesis		ilvH	N	N
	210	2	15	5.61961	53.2943					STM14_0141																			chr	-	138755	138877		STM14_0141									0.4309		hypothetical protein
	211	5	36	5.89599	55.9153					STM14_0141.J																			chr	+	138860	138988											0.5349		hypothetical protein
	212	32	214	46.2466	438.586	1	2	11.22	72.76	STM14_0142	fruR						39.8105	31.8484		14.4062	13.8513		32.2146	14.2636		9.93597	13.5571		chr	+	139049	140053	cra, fruC, shl	STM14_0142	STM0118	t0122	STY0138	b0080	0	STM3886	rbsR	25.04	0.4358	Core	DNA-binding transcriptional regulator FruR; binds D-fructose as an inducer; involved in regulation of operons for central pathways of carbon metabolism		fruR	N	N
	213	7	72	6.8633	65.0889					STM14_0142.J																			chr	-	140050	140199											0.6533		hypothetical protein
	214	10	56	6.17236	58.5364					STM14_0143																			chr	-	140204	140338		STM14_0143									0.5407		hypothetical protein
	215	20	255	7.18573	68.1468																								chr		140339	140495											0.6051
	216	7	84	6.31055	59.8469					STM14_0144																			chr	+	140496	140633		STM14_0144									0.5507		hypothetical protein
	217	12	82	21.0966	200.072	2	8	5.12	33.19	STM14_0145	yabB	mraZ			+++		28.2642	24.6544		29.1898	25.3052		6.95518	7.68382		8.41245	7.99293		chr	+	140659	141117		STM14_0145	STM0119	t0123	STY0139	b0081	0	-		-	0.4815	Core	cell division protein MraZ; MraZ; UPF0040; crystal structure shows similarity to AbrB		mraZ	N	N
	218	9	54	43.3447	411.065	0	0	10.52	68.2	STM14_0146	mraW	yabC	+	+++	+++	++	11.0599	11.5719		3.75139	3.75139		7.30846	8.67741		4.59263	4.50431		chr	+	141119	142060	rsmH	STM14_0146	STM0120	t0124	STY0140	b0082	0	-		-	0.4374	Core	S-adenosyl-methyltransferase MraW; similar to Escherichia coli putative apolipoprotein (AAC73193.1)		mraW	N	N
	219	2	22	16.8128	159.446	0	0	4.08	26.45	STM14_0147	ftsL		++	++	+++	++	10.0358	11.7768		9.21199	9.21199		5.98366	4.76926		9.58269	8.94237		chr	+	142057	142422	yabD, mraR	STM14_0147	STM0121	t0125	STY0141	b0083	0	-		-	0.4809	Core	cell division protein FtsL; membrane bound cell division protein at septum containing leucine zipper motif		ftsL	E	E
	220	0	0	81.3462	771.457	0	0	19.74	127.99	STM14_0148	ftsI		+++	+++	+++	+++	0.281618	0.281618		0.754717	0.754717		0.264959	0.264959		1.08192	1.03776		chr	+	142438	144204	sep, pbpB	STM14_0148	STM0122	t0126	STY0142	b0084	0	STM1836		61.48	0.451	Core	division specific transpeptidase; similar to Escherichia coli septum formation; penicillin-binding protein 3; peptidoglycan synthetase (AAC73195.1)		ftsI	E	E
	221	0	0	68.4948	649.579	0	0	16.62	107.77	STM14_0149	murE		+++	+++	+++	+++	0.537634	0.537634		1.10988	1.10988		0.353279	0.353279		1.61183	1.56767		chr	+	144191	145678	sep	STM14_0149	STM0123	t0127	STY0143	b0085	0	-		-	0.4133	Core	UDP-N-acetylmuramoylalanyl-D-glutamate--2, 6-diaminopimelate ligase; involved in cell wall formation; peptidoglycan synthesis; cytoplasmic enzyme; catalyzes the addition of meso-diaminopimelic acid to the nucleotide precursor UDP-N-aceylmuramoyl-l-alanyl-d-glutamate		murE	E	E
	222	1	11	62.5527	593.227	1	2	15.18	98.42	STM14_0150	murF		+++	+	+++	++	2.71377	5.68356		13.5627	13.4517		1.78847	3.37823		2.05343	2.00927		chr	+	145675	147033	mra	STM14_0150	STM0124	t0128	STY0144	b0086	0	STM0129	murC	14.79	0.4364	Core	UDP-N-acetylmuramoyl-tripeptide--D-alanyl-D- alanine ligase; similar to Escherichia coli D-alanine-D-alanine-adding enzyme (AAC73197.1)		murF	E	E
	223	1	3	49.8395	472.659	0	0	12.09	78.42	STM14_0151	mraY		+++	+++	+++	+++	3.78904	4.07066		2.84129	2.84129		0.949437	0.883197		3.48863	3.42239		chr	+	147027	148109	murX	STM14_0151	STM0125	t0129	STY0145	b0087	0	-		-	0.4608	Core	phospho-N-acetylmuramoyl-pentapeptide- transferase; First step of the lipid cycle reactions in the biosynthesis of the cell wall peptidoglycan		mraY	E	E
	224	3	10	60.6181	574.88	0	0	14.71	95.38	STM14_0152	murD		+++	+++	+++	+++	5.93958	5.55556		1.70921	1.70921		0.574078	0.574078		2.27423	2.23007		chr	+	148112	149428		STM14_0152	STM0126	t0130	STY0146	b0088	0	STM4416	mpl	23.43	0.4184	Core	UDP-N-acetylmuramoyl-L-alanyl-D-glutamate synthetase; UDP-N-acetylmuramoylalanine--D-glutamate ligase; involved in peptidoglycan biosynthesis; cytoplasmic; catalyzes the addition of glutamate to the nucleotide precursor UDP-N-acetylmuramoyl-L-alanine during cell wall formation		murD	E	E
	225	1	8	57.3016	543.427	0	0	13.9	90.16	STM14_0153	ftsW	murG	+++	+++	+++	+++	3.30261	5.35074		2.13097	2.13097		5.43166	4.9459		2.75999	2.71583		chr	+	149428	150672		STM14_0153	STM0127	t0131	STY0147	b0089	0	STM0639	mrdB	26.72	0.4546	Core	cell division protein FtsW; integral membrane protein involved in stabilizing FstZ ring during cell division		ftsW	E	E
	226	1	3	49.1486	466.107	0	0	11.93	77.33	STM14_0154	murG		+++	+++	+++	+++	3.86585	4.09626		2.88568	2.88568		2.53919	2.07551		3.62111	3.55487		chr	+	150669	151736		STM14_0154	STM0128	t0132	STY0148	b0090	0	-		-	0.3914	Core	N-acetylglucosaminyl transferase; UDP-N-acetylglucosamine--N-acetylmuramyl- (pentapeptide) pyrophosphoryl-undecaprenol N-acetylglucosamine transferase; involved in cell wall formation; inner membrane-associated; last step of peptidoglycan synthesis		murG	E	E
	227	1	8	5.3893	51.1101																								chr		151737	151854											0.5339
	228	1	6	67.942	644.337	0	0	16.49	106.9	STM14_0155	murC		+++	+++	+++	+++	2.40655	4.58269		1.15427	1.15427		0.397439	0.397439		1.65599	1.61183		chr	+	151855	153330		STM14_0155	STM0129	t0133	STY0149	b0091	0	STM4416	mpl	27.07	0.4356	Core	UDP-N-acetylmuramate--L-alanine ligase; Catalyzes the formation of UDP-N-acetylmuramoyl-L-alanine from UDP-N-acetylmuramate and L-alanine in peptidoglycan synthesis		murC	E	E
	229	21	170	42.3774	401.891	3	18	10.28	66.68	STM14_0156	ddl_2				+		21.5566	25.4224		22.9301	27.0144		8.14749	11.1945		14.9702	16.6924		chr	+	153323	154243	ddl	STM14_0156	STM0130	t0134	STY0150	b0092	0	STM0380	ddlA	38.42	0.4582	Core	D-alanine--D-alanine ligase; D-alanine--D-alanine ligase; DdlA; DdlB; cytoplasmic; catalyzes the formation of D-alanyl-D-alanine from two D-alanines in peptidoglycan synthesis; there are two forms of this enzyme in Escherichia coli		ddlB	N	N
	230	4	16	38.2318	362.576	0	0	9.28	60.15	STM14_0157	ftsQ		++	+++	+++	+++	9.03738	8.09012		4.39512	4.39512		4.63679	5.67454		5.1667	5.01214		chr	+	154245	155075		STM14_0157	STM0131	t0135	STY0151	b0093	0	-		-	0.4741	Core	cell division protein FtsQ; involved in septum formation		ftsQ	E	E
	231	1	7	58.1307	551.29	0	0	14.1	91.46	STM14_0158	ftsA		+++	+++	+++	+++	3.149	5.19713		2.01998	2.01998		0.618238	0.618238		2.60543	2.56127		chr	+	155072	156334	divA	STM14_0158	STM0132	t0136	STY0152	b0094	0	-		-	0.464	Core	cell division protein FtsA; ATP-binding involved in recruitment of FtsK to Z ring; essential cell division protein; colocalizes with FtsZ through direct interaction to the septal ring structure; structurally similar to eukaryotic actin; binds directly to the cell membrane		ftsA	E	E
	232	0	0	53.0178	502.801	0	0	12.86	83.42	STM14_0159	ftsZ		+++	+++	+++	+++	1.10087	1.02407		2.46393	2.46393		2.25215	1.89887		3.17951	3.13535		chr	+	156395	157546	sulB, sfiB	STM14_0159	STM0133	t0137	STY0153	b0095	0	-		-	0.4323	Core	cell division protein FtsZ; GTPase; similar structure to tubulin; forms ring-shaped polymers at the site of cell division; other proteins such as FtsA, ZipA, and ZapA, interact with and regulate FtsZ function		ftsZ	E	E
	233	3	30	42.2392	400.581	0	0	10.25	66.46	STM14_0160	lpxC		++	+++	+++	+++	7.60369	9.54941		3.88457	3.88457		5.18878	4.81342		4.7251	4.61471		chr	+	157647	158564	asmB, envA	STM14_0160	STM0134	t0138	STY0154	b0096	0	-		-	0.4956	Core	UDP-3-O-[3-hydroxymyristoyl] N-acetylglucosamine deacetylase; zinc-dependent; catalyzes the deacetylation of UDP-(3-O-acyl)-N-acetylglucosamine to UDP-3-O-(3-hydroxytetradecanoyl)-glucosamine in the second step of lipid A biosynthesis		lpxC	E	E
	234	5	24	12.7593	121.004																								chr		158565	158842											0.5432
	235	5	49	22.893	217.109	2	9	5.55	36.02	STM14_0161	yacA		+				11.6487	13.9529		27.1032	25.838		9.93597	9.91389		16.1625	17.0236		chr	+	158843	159340	secM	STM14_0161	STM0135	t0139	STY0155	b0097	69	-		-	0.4257	Core?	SecA regulator SecM; secM translational pause allows for the initiation of secA translation		secM	E	E
	236	4	25	124.599	1181.65	1	4	30.23	196.04	STM14_0162	secA		+++	+	+++	++	3.84025	5.93958		11.1876	13.4295		4.92382	5.0563		0.242879	0.242879		chr	+	159402	162107	prlD, pea, azi	STM14_0162	STM0136	t0140	STY0156	b0098	0	-		-	0.4612	Core	preprotein translocase subunit SecA; functions in protein export; can interact with acidic membrane phospholipids and the SecYEG protein complex; binds to preproteins; binds to ATP and undergoes a conformational change to promote membrane insertion of SecA/bound preprotein; ATP hydrolysis appears to drive release of the preprotein from SecA and deinsertion of SecA from the membrane; additional pr…		secA	E	E
	237	2	17	3.36255	31.8892					STM14_0162.P																			chr	+	162177	162250			STMsR007								0.4865
	238	13	61	18.1946	172.551	1	13	4.41	28.63	STM14_0163	mutT						43.1644	20.4557		20.2442	39.1121		16.6262	14.2857		28.3727	49.7682		chr	+	162259	162654	nudA	STM14_0163	STM0137	t0141	STY0157	b0099	0	STM1301		33.35	0.4773	Core	nucleoside triphosphate pyrophosphohydrolase; similar to Escherichia coli 7,8-dihydro-8-oxoguanine-triphosphatase; prefers dGTP; causes AT-GC transversions (AAC73210.1)		mutT	N	N
	239	6	49	6.17236	58.5364					STM14_0164																			chr	-	162688	162822		STM14_0164	STM0137.1N								0.4222		pseudogene
	240	5	19	4.79049	45.4312					STM14_0165																			chr	+	162875	162979		STM14_0165									0.5524		putative transcriptional regulator, LysR family
	241	7	80	8.79792	83.4362	0	0	2.13	13.84	STM14_0166	yacG			+			51.7153	70.4557		12.1421	11.8535		10.2892	22.8306		25.3478	23.9788		chr	-	162976	163167		STM14_0166	STM0138	t0144	STY0160	b0101	0	-		-	0.4531	Core?	zinc-binding protein		yacG	N	N
	242	23	126	34.2244	324.571	9	42	8.3	53.85	STM14_0167	yacF						37.8904	22.6062		72.4528	59.1121		32.7445	20.5564		26.8934	32.6783		chr	-	163177	163920		STM14_0167	STM0139	t0145	STY0161	b0102	0	-		-	0.4704	Core	hypothetical protein		yacF	N	N
	243	2	17	28.5587	270.84	0	0	6.93	44.93	STM14_0168	coaE	yacE	++	+++	+++	+++	8.01331	9.21659		6.3263	6.3263		4.30559	3.11327		6.86686	6.64606		chr	-	163920	164540		STM14_0168	STM0140	t0146	STY0162	b0103	0	-		-	0.4509	Core	dephospho-CoA kinase; catalyzes the phosphorylation of the 3'-hydroxyl group of dephosphocoenzyme A to form coenzyme A; involved in coenzyme A biosynthesis		coaE	E (duplication)	E
	244	0	0	6.44873	61.1574					STM14_0168.R																			chr	+	164382	164522											0.4255		hypothetical protein
	245	7	93	10.318	97.8518																								chr		164541	164765											0.6133
	246	31	343	48.0431	455.623	11	95	11.66	75.59	STM14_0169	guaC						34.8182	56.7588		66.6149	77.2475		50.828	70.4571		49.0174	63.6344		chr	+	164766	165809		STM14_0169	STM0141	t0147	STY0163	b0104	0	STM2511	guaB	25.55	0.4684	Core	guanosine 5'-monophosphate oxidoreductase; catalyzes the NADPH-dependent deamination of GMP to inosine monophosphate		guaC	N	N
	247	30	269	55.367	525.08	6	25	13.43	87.11	STM14_0170	hofC	pilC					24.7056	34.1014		32.6082	27.9023		43.7403	48.7746		55.3102	48.9954		chr	-	165840	167042	hopC	STM14_0170	STM0142	t0148	STY0164	b0106	0	-		-	0.4555	Other	type IV pilin biogenesis protein; similar to Escherichia coli putative integral membrane protein involved in biogenesis of fimbriae, protein transport, DNA uptake (AAC73217.1)		hofC	N	N
	248	44	435	63.7964	605.021	11	66	15.48	100.38	STM14_0171	hofB	pilB					39.2729	53.533		52.2752	51.8535		42.7909	62.3979		51.1371	59.3288		chr	-	167032	168417	hopB	STM14_0171	STM0143	t0149	STY0165	b0107	0	STM3099	yggR	23.63	0.4444	Other	hypothetical protein; similar to Escherichia coli putative integral membrane protein involved in biogenesis of fimbriae, protein transport, DNA uptake (AAC73218.1)		hofB	N	N
	249	16	73	20.1293	190.898	4	33	4.88	31.67	STM14_0172	ppdD	pilA					50.5888	22.299		60.0222	70.6548		51.4683	54.2062		44.204	57.7169		chr	-	168427	168864		STM14_0172	STM0144	t0150	STY0166	b0108	0	-		-	0.4635	Core	putative major pilin subunit; similar to Escherichia coli prepilin peptidase dependent protein (AAC73219.1)		ppdD	N	N
	250	3	13	8.38335	79.5046					STM14_0173																			chr	-	168890	169072		STM14_0173									0.4699		hypothetical protein
	251	35	210	41.1337	390.097	8	44	9.98	64.72	STM14_0174	nadC						55.0947	36.6359		58.7569	53.5405		32.5679	25.6348		46.8095	35.8578		chr	-	169086	169979	nic	STM14_0174	STM0145	t0151	STY0167	b0109	0	-		-	0.4206	Core	quinolinate phosphoribosyltransferase; catalyzes the formation of pyridine-2,3-dicarboxylate and 5-phospho-alpha-D-ribose 1-diphosphate from nictinate D-ribonucleotide		nadC	N	N
	252	27	253	25.9331	245.94	4	24	6.29	40.8	STM14_0175	ampD						69.3036	74.0143		46.859	47.8801		34.4447	73.0846		48.6642	83.9921		chr	+	170067	170630		STM14_0175	STM0146	t0152	STY0168	b0110	0	-		-	0.4468	Core	N-acetyl-anhydromuranmyl-L-alanine amidase; AMPD protein (SW:AMPD_SALTY)		ampD	N	N
	253	28	280	39.3373	373.06	6	27	9.54	61.89	STM14_0176	ampE						42.1659	56.4772		45.9711	37.758		46.6991	28.2623		47.9355	35.902		chr	+	170627	171481		STM14_0176	STM0147	t0153	STY0169	b0111	0	-		-	0.4433	Core	regulatory protein AmpE; involved in regulation of beta-lactamase; putative signaling protein		ampE	N	N
	254	32	234	43.7593	414.997	2	5	10.62	68.85	STM14_0177							43.9324	39.1193		18.0688	16.404		36.7189	45.6392		50.0773	48.7966		chr	-	171573	172523		STM14_0177	STM0148	t0154	STY0170		0	-		-	0.4658	Other	putative cytoplasmic protein
	255	60	523	64.7637	614.195	10	62	15.71	101.9	STM14_0178	yicJ	uidB					61.0855	64.1577		46.6149	49.0344		55.5752	64.65		57.5845	59.5937		chr	-	172523	173929		STM14_0178	STM0149	t0155	STY0171		0	STM3750	yicJ	45.02	0.4911	Other	Na+/galactoside symporter
	256	5	43	5.7578	54.6048					STM14_0178.RJ																			chr	+	173883	174008											0.5159		hypothetical protein
	257	5	40	5.89599	55.9153					STM14_0179																			chr	-	173962	174090		STM14_0179									0.4806		hypothetical protein
	258	48	345	63.2437	599.779	11	49	15.31	99.29	STM14_0180	aroP	aapA					46.5694	40.2202		52.8968	41.576		39.3023	44.1157		42.8571	50.5189		chr	-	174093	175466	aroT	STM14_0180	STM0150	t0156	STY0173	b0112	3	STM0568	pheP	61.76	0.444	Core	aromatic amino acid transporter; similar to Escherichia coli aromatic amino acid transport protein (AAC73223.1); APC family		aroP	N	N
	259	2	23	9.39673	89.1151																								chr		175467	175671											0.5805
	260	1	7	5.61961	53.2943					STM14_0181																			chr	+	175672	175794		STM14_0181									0.7236		hypothetical protein
	261	3	16	10.7325	101.783																								chr		175795	176028											0.6496
	262	15	119	35.1917	333.745	6	37	8.54	55.37	STM14_0182	pdhR						17.4347	20.5837		51.7647	52.7192		24.8841	35.5928		14.352	17.3769		chr	+	176029	176793	yacB, genA	STM14_0182	STM0151	t0157	STY0174	b0113	0	STM3693	lldR	37.29	0.4353	Core	transcriptional regulator PdhR; activates lctPRD operon; autoregulates itself through repression of pdhR-aceEF-lpdA operon; regulates pyruvate dehydrogenase complex		pdhR	N	N
	263	4	15	7.18573	68.1468					STM14_0182.P		Tp2																	chr	-	176795	176951			STMRNA003								0.5924
	264	9	41	122.664	1163.3	1	2	29.76	193	STM14_0183	aceE		+++	+	+++	++	6.86124	7.27087		11.3208	12.7414		3.90815	3.66527		0.287039	0.287039		chr	+	176953	179616		STM14_0183	STM0152	t0158	STY0175	b0114	0	STM3076	tktA	9.12	0.4565	Core	pyruvate dehydrogenase subunit E1; E1 component; part of pyruvate dehydrogenase; forms a complex with DlaT and LpdC		aceE	N	N
	265	2	10	89.4992	848.777					STM14_0184.J																			chr	-	179493	181436											0.4465		hypothetical protein
	266	2	10	87.0119	825.188	1	2	21.11	136.9	STM14_0184	aceF		+++	+	+++	++	3.22581	5.06912		12.7192	13.0966		3.48863	3.84191		0.905277	0.883197		chr	+	179631	181520		STM14_0184	STM0153	t0159	STY0176	b0115	0	STM0737	sucB	21.3	0.4444	Core	dihydrolipoamide acetyltransferase; E2 component of pyruvate dehydrogenase multienzyme complex; in Escherichia coli AceF contains three N-terminal lipoyl domains		aceF	N	N
	267	0	0	9.12035	86.494																								chr		181521	181719											0.5327
	268	0	0	65.5928	622.058	0	0	15.95	103.42	STM14_0185	lpdA		+++	+++	+++	+++	0.614439	0.588838		1.28746	1.28746		1.67807	1.47936		1.81055	1.76639		chr	+	181720	183144	lpd	STM14_0185	STM0154	t0160	STY0177	b0116	-3	STM4126	udhA	26.71	0.4582	Core	dihydrolipoamide dehydrogenase; E3 component of pyruvate and 2-oxoglutarate dehydrogenase complex; catalyzes the oxidation of dihydrolipoamide to lipoamide		lpd	N	N
	269	1	5	3.73105	35.3839					STM14_0186.P																			chr	-	183171	183252			STMsR008								0.5976		hypothetical protein
	270	2	8	6.44873	61.1574					STM14_0186.J																			chr	+	183210	183350		STM14_0186									0.5957		hypothetical protein
	271	11	156	13.0817	124.062	3	18	3.17	20.58	STM14_0187							54.9155	81.2084		66.859	63.6404		42.9675	31.5081		47.8472	32.9874		chr	+	183433	183717		STM14_0187	STM0155	t0161	STY0178		0	-		-	0.4421	Other	putative outer membrane protein
	272	21	161	36.4354	345.539	4	36	8.84	57.33	STM14_0188							28.2386	29.8515		32.9856	50.1443		36.5202	35.5045		39.6776	40.0088		chr	-	183755	184546		STM14_0188	STM0156	t0162	STY0179		0	-		-	0.4331	Other	putative periplasmic protein
	273	55	386	74.3447	705.057	4	15	18.13	117.55	STM14_0189	yacH						44.4444	37.4296		19.4895	19.2675		47.0744	43.8728		50.3422	47.6706		chr	-	184559	186173		STM14_0189	STM0157	t0163	STY0180	b0117	0	-		-	0.4254	Other	pseudogene; similar to Escherichia coli putative membrane protein (AAC73228.1)~disrupted by frameshift		yacH	N	N
	274	10	62	17.8261	169.057																								chr		186174	186561											0.5567
	275	40	207	119.624	1134.47	1	2	29.02	188.22	STM14_0190	acnB		+	+	+++	++	13.4153	12.852		11.3873	12.7636		8.61117	7.5955		0.353279	0.353279		chr	+	186562	189159	yacJ	STM14_0190	STM0158	t0164	STY0181	b0118	0	STM0111	leuC	11.88	0.4207	Core	bifunctional aconitate hydratase 2/2-methylisocitrate dehydratase; catalyzes the conversion of citrate to isocitrate and the conversion of 2-methylaconitate to 2-methylisocitrate		acnB	N	N
	276	11	68	38.7845	367.818					STM14_0191																			chr	-	189220	190062		STM14_0191	STM0159					-		-	0.6892	Salmonella	putative restriction endonuclease
	277	24	180	11.2392	106.589																								chr		190063	190307											0.6449
	278	16	142	16.6746	158.136	4	31	4.05	26.24	STM14_0192	yacL						63.9785	66.8459		68.9678	75.0277		33.0978	62.8836		37.558	60.1899		chr	+	190308	190670		STM14_0192	STM0160	t0165	STY0182	b0119	0	-		-	0.4821	Core	hypothetical protein		yacL	N	N
	279	4	19	10.7325	101.783																								chr		190671	190904											0.5897
	280	17	139	43.8975	416.307	9	42	10.65	69.07	STM14_0193	kdgT						15.2586	18.9196		61.2209	49.0122		15.3897	15.9417		27.4454	32.0821		chr	+	190905	191858		STM14_0193	STM0161	t0166	STY0183		0	STM0651		57.22	0.4245	Salmonella?	2-keto-3-deoxygluconate permease; transports degraded pectin products into the bacterial cell
	281	26	220	58.5453	555.222	7	59	14.21	92.12	STM14_0194							18.1772	23.2207		35.6715	50.7658		16.1846	23.1398		21.9474	38.3087		chr	+	191855	193126	ygbK	STM14_0194	STM0162	t0167	STY0184		0	STM2917	ygbK	28.97	0.4222	Salmonella	putative inner membrane protein
	282	25	224	45.2793	429.412	2	16	10.99	71.24	STM14_0195	pdxA_2						25.8321	34.9718		17.6915	24.3285		35.5928	27.9753		10.0905	10.8633		chr	+	193116	194099		STM14_0195	STM0163	t0168	STY0185		0	STM0091	pdxA	35.99	0.4431	Salmonella	4-hydroxythreonine-4-phosphate dehydrogenase 2; catalyzes oxidation of 4-(phosphohydroxy)-L-threonine into 2-amino-3-oxo-4-(phosphohydroxy)butyric acid which decarboxylates to form 1-amino-3-(phosphohydroxy)propan-2-one (3-amino-2-oxopropyl phosphate)
	283	23	131	35.3299	335.055	0	0	8.57	55.59	STM14_0196				+++			35.6375	22.9135		4.83907	4.83907		34.7538	59.0197		13.6233	12.718		chr	+	194109	194876		STM14_0196	STM0164	t0169	STY0186		0	STM2919	ygbI	32.77	0.4492	Salmonella	putative transcriptional regulator; similar to Escherichia coli putative DeoR-type transcriptional regulator (AAC75777.1); LysR family
	284	26	239	36.5735	346.85	10	44	8.87	57.55	STM14_0197	speD						42.1147	50.7168		73.8735	58.3796		57.9819	59.3509		58.3131	58.7989		chr	-	194906	195700		STM14_0197	STM0165	t0170	STY0187	b0120	0	-		-	0.5031	Core	S-adenosylmethionine decarboxylase; S-adenosylmethionine provides the aminopropyl moiety required for spermidine biosynthesis from putrescine		speD	N	N
	285	33	254	39.6137	375.681	3	11	9.61	62.33	STM14_0198	speE						53.405	49.4368		24.04	21.798		49.2824	57.4299		51.4462	54.8686		chr	-	195721	196581		STM14_0198	STM0166	t0171	STY0188	b0121	0	-		-	0.4657	Core	spermidine synthase; catalyzes the formation of spermidine from putrescine and S-adenosylmethioninamine		speE	N	N
	286	4	35	4.83655	45.868																								chr		196582	196687											0.5472
3A	287	4	28	17.7801	168.62	3	26	3.88	25.15	STM14_0199.RJ	yacC		+				11.956	12.5704		56.9367	70.1887		52.8373	51.0488		59.2625	50.9826		chr	-	196688	197074		STM14_0199	STM0167	t0172	STY0189	b0122	39	-		-	0.5271	Core	YacC		yacC	N	N
	288	7	44	7.41604	70.331																								chr		197075	197236											0.5494
	289	53	372	74.1604	703.31	4	16	17.99	116.68	STM14_0200	cueO						42.0891	35.5095		19.5339	19.778		26.1647	20.3798		39.788	40.3621		chr	+	197237	198847	yacK	STM14_0200	STM0168	t0173	STY0190	b0123	0	STM3172	sufI	33.49	0.4358	Core	multicopper oxidase; laccase; copper-stimulated phenoloxidase and ferroxidase which may be involved in copper detoxification		cueO	N	N
	290	85	634	110.089	1044.04	22	133	26.71	173.21	STM14_0201	gcd						47.5934	43.3692		60.0888	58.4684		30.8457	35.0408		30.2495	34.7759		chr	-	198925	201315		STM14_0201	STM0169	t0174	STY0191	b0124	0	-		-	0.4233	Core	glucose dehydrogenase; similar to Escherichia coli glucose dehydrogenase (AAC73235.1)		gcd	N	N
	291	6	88	9.39673	89.1151																								chr		201316	201520											0.6439
	292	12	97	24.6894	234.145	2	5	5.99	38.85	STM14_0202	hpt						21.4542	24.7824		25.6382	19.4229		51.645	41.157		38.6178	17.5535		chr	+	201521	202057	hprt	STM14_0202	STM0170	t0175	STY0192	b0125	0	-		-	0.4972	Core	hypoxanthine-guanine phosphoribosyltransferase; Catalyzes the salvage synthesis of inosine-5'-monophosphate (IMP) and guanosine-5'-monophosphate (GMP) from the purine bases hypoxanthine and guanine, respectively		hpt	N	N
	293	3	9	30.4933	289.187	0	0	7.4	47.98	STM14_0203	yadF		+++	+++	+++	+++	9.01178	6.93804		5.77137	5.77137		3.93023	2.95871		6.42526	6.18238		chr	-	202115	202777	can	STM14_0203	STM0171	t0176	STY0193	b0126	0	PSLT046		21.7	0.4992	Core	carbonic anhydrase; catalyzes the interconversion of bicarbonate and carbon dioxide		can	E	E
	294	2	10	4.92868	46.7417																								chr		202778	202885											0.6574
	295	41	410	42.6538	404.512	3	8	10.35	67.11	STM14_0204	yadG						64.0041	73.2207		22.8413	18.6903		37.0722	53.8971		34.6655	33.2082		chr	+	202886	203812		STM14_0204	STM0172	t0178	STY0194	b0127	0	STM0817	ybhF	25.23	0.5027	Core	putative ABC-type multidrug transport system ATPase component; similar to Escherichia coli putative ATP-binding component of a transport system (AAC73238.1)		yadG	N	N
	296	26	247	35.468	336.366	6	44	8.61	55.81	STM14_0205	yadH	drrB					44.2396	55.2995		51.4095	59.5117		40.7154	36.7852		46.0808	32.7666		chr	+	203809	204579		STM14_0205	STM0173	t0177	STY0195	b0128	0	-		-	0.4578	Core	putative transport protein; putative ABC superfamily membrane protein		yadH	N	N
	297	2	14	5.29717	50.2364																								chr		204580	204695											0.431
	298	46	411	49.7013	471.349					STM14_0206	stiH																		chr	-	204696	205775	pilE	STM14_0206	STM0174					STM3637	lpfD	30.58	0.4731	Salmonella	putative fimbrial protein precurosr; LpfD protein precursor (SW:LPFD_SALTY)
	299	92	927	117.275	1112.19					STM14_0207	stiC																		chr	-	205784	208330	pilB	STM14_0207	STM0175					STM4593		44.41	0.4464	Salmonella	putativie fimbrial usher; similar to Escherichia coli putative outer membrane protein (AAC76178.1)
	300	51	355	33.3952	316.708					STM14_0208.J	stiB																		chr	-	208357	209082	pil	STM14_0208	STM0176					STM4594		41.24	0.4669	Salmonella	periplasmic chaperone, required for type 1 fimbriae
	301	54	615	24.8276	235.456					STM14_0209	stiA																		chr	-	209088	209627	fimD, pilA	STM14_0209	STM0177					STM0543	fimA	37.78	0.4759	Salmonella	putative fimbrial subunit; similar to Escherichia coli major type 1 subunit fimbrin; pilin (AAC77270.1)
	302	3	17	7.69242	72.952																								chr		209628	209795											0.7619
	303	1	4	7.83061	74.2626					STM14_0210																			chr	-	209796	209966		STM14_0210									0.6784		hypothetical protein
	304	55	697	20.2675	192.209	1	2	4.92	31.89	STM14_0211	yadI	manX					96.0317	96.9022		19.2453	15.9378		47.8472	72.3559		43.6741	67.8737		chr	+	209997	210437		STM14_0211	STM0178	t0179	STY0196	b0129	0	-		-	0.4875	Core	putative PTS enzyme; similar to Escherichia coli putative PTS enzyme II B component (AAC73240.1)		yadI	N	N
	305	70	582	56.6107	536.875	8	39	13.67	88.64	STM14_0212	yadE						79.5699	76.1393		42.5527	37.9356		53.9192	44.1599		53.3893	47.9355		chr	+	210499	211728		STM14_0212	STM0179	t0180	STY0197	b0130	6	STM0303	ybeJ	16.58	0.4967	Core?	putative xylanase/chitin deacetylase		yadE	N	N
	306	14	157	17.5037	165.999	5	36	4.25	27.54	STM14_0213	panD						51.2801	69.6877		75.3607	78.4018		33.6498	24.3542		35.085	47.4939		chr	-	211735	212115		STM14_0213	STM0180	t0181	STY0198	b0131	0	-		-	0.4646	Core	aspartate alpha-decarboxylase; Converts L-aspartate to beta-alanine and provides the major route of beta-alanine production in bacteria. Beta-alanine is essential for the biosynthesis of pantothenate (vitamin B5)		panD	N	N
	307	30	198	39.3373	373.06	9	54	9.54	61.89	STM14_0214	panC						47.2094	35.8167		66.5483	63.5072		46.7211	61.4264		39.4348	56.9883		chr	-	212210	213064		STM14_0214	STM0181	t0182	STY0199	b0133	0	-		-	0.455	Core?	pantoate--beta-alanine ligase; catalyzes the formation of (R)-pantothenate from pantoate and beta-alanine		panC	N	N
	308	6	40	5.20505	49.3628					STM14_0215																			chr	-	213058	213171		STM14_0215									0.4561		hypothetical protein
	309	34	246	36.4354	345.539	4	39	8.87	57.55	STM14_0216	panB						61.7768	53.021		32.8968	53.2963		47.2069	40.4725		50.7397	50.1214		chr	-	213190	213981		STM14_0216	STM0182	t0183	STY0200	b0134	-3	-		-	0.4268	Core	3-methyl-2-oxobutanoate hydroxymethyltransferase; catalyzes the formation of tetrahydrofolate and 2-dehydropantoate from 5,10-methylenetetrahydrofolate and 3-methyl-2-oxobutanoate		panB	N	N
	310	5	23	7.69242	72.952					STM14_0216.J																			chr	-	213890	214057											0.5714		hypothetical protein
2	311	5	78	22.0639	209.246	1	2	5.35	34.72	STM14_0217	folK						11.8536	21.531		18.3352	15.6271		24.9282	55.8181		16.4054	20.7551		chr	-	214102	214581		STM14_0217	STM0183	t0191	STY0208	b0142	0	-		-	0.425	Core	2-amino-4-hydroxy-6-hydroxymethyldihyropteridine pyrophosphokinase; catalyzes the formation of 2-amino-4-hydroxy-6-hydroxymethyl-7,8-dihydropteridine diphosphate from 2-amino-4-hydroxy-6-hydroxymethyl-7,8-dihydropteridine and ATP		folK	E	E
	312	36	199	65.3165	619.437	7	47	15.85	102.77	STM14_0218	pcnB						25.4224	18.254		32.1199	39.3119		39.7439	44.3586		23.3164	24.8399		chr	-	214578	215996		STM14_0218	STM0184	t0192	STY0209	b0143	0	-		-	0.4383	Core?	poly(A) polymerase I; Polymerase that creates the 3' poly(A) tail found in some mRNA's		pcnB	N	N
	313	3	77	6.40267	60.7206																								chr		215997	216136											0.5357
	314	42	265	43.3447	411.065	10	64	10.01	64.94	STM14_0219.R	yadB						64.5673	46.467		69.2786	68.3907		54.7582	54.692		55.7518	39.7439		chr	-	216137	217078		STM14_0219	STM0185	t0193	STY0210	b0144	45	STM2415	gltX	31.22	0.4214	Core	glutamyl-Q-tRNA synthetase; Queuosine-Archaeosine Biosynthesis		yadB	N	N
	315	3	13	20.9584	198.762	0	0	5.09	32.98	STM14_0220	dksA		++	++	++	++	10.2663	9.3446		8.03552	8.03552		16.1625	9.36189		8.50077	8.05917		chr	-	217102	217557	msmA	STM14_0220	STM0186	t0194	STY0211	b0145	0	-		-	0.4627	Core	DnaK transcriptional regulator DksA; dnaK suppressor protein (SW:DKSA_SALTY); suppresses dnaK deletion		dksA	N	N
	316	15	115	8.06092	76.4467																								chr		217558	217733											0.5625
	317	40	510	32.4279	307.534	9	60	7.87	51.02	STM14_0221	sfsA						79.3139	87.7624		74.5394	74.9168		76.3745	79.7748		77.611	81.1437		chr	-	217734	218438	sfs1	STM14_0221	STM0187	t0195	STY0212	b0146	0	-		-	0.4965	Core	sugar fermentation stimulation protein A; Regulatory factor involved in maltose metabolism		sfsA	N	N
	318	14	78	24.4131	231.524	2	10	5.92	38.41	STM14_0222	ligT						28.5202	19.2524		25.838	26.5039		33.1861	15.6547		32.5458	32.1484		chr	-	218455	218985	yadP	STM14_0222	STM0188	t0196	STY0213	b0147	0	-		-	0.371	Core?	2'-5' RNA ligase		ligT	N	N
	319	71	748	113.958	1080.74	23	166	27.65	179.3	STM14_0223	hrpB						32.1557	50.7937		60.6215	65.8158		27.7103	33.5173		41.7531	46.677		chr	+	219013	221487	yadO	STM14_0223	STM0189	t0197	STY0214	b0148	33	STM1641	hrpA	24.46	0.4069	Core?	ATP-dependent RNA helicase HrpB; similar in sequence to the ATP-dependent RNA helicase HrpA		hrpB	N	N
	320	3	27	7.41604	70.331					STM14_0224																			chr	+	221426	221587		STM14_0224									0.4753		hypothetical protein
	321	3	15	4.92868	46.7417					STM14_0225																			chr	-	221522	221629		STM14_0225									0.5463		hypothetical protein
	322	80	736	116.169	1101.71	11	55	28.19	182.78	STM14_0226	mrcB						39.0425	48.5407		28.5017	28.6349		33.8706	31.9497		9.64893	11.5478		chr	+	221628	224150	pbpF, ponB	STM14_0226	STM0190	t0198	STY0215	b0149	0	STM3493	mrcA	24.49	0.4324	Core	penicillin-binding protein 1b; bifunctional periplasmic enzyme; contains transglycosylase and transpeptidase activity; major enzyme for peptidoglycan biosynthesis in Escherichia coli; transmembrane protein; forms dimers; three variants, one of which may be a degradation product, while the other appears to result from an alternative initiation site, are found within the cell		mrcB	N	N
	323	5	31	6.31055	59.8469																								chr		224151	224288											0.5
	324	1	13	6.44873	61.1574					STM14_0227																			chr	-	224289	224429		STM14_0227									0.6099		hypothetical protein
	325	71	578	100.831	956.24					STM14_0228	fhuA																		chr	+	224443	226632	tonA	STM14_0228	STM0191			b0150		STM0364	foxA	35.49	0.4895	Other	ferrichrome outer membrane transporter; involved with the transport of ferrichrome across the outer membrane; binds the ferrichrome-iron ligand and interacts with the TonB protein		fhuA	N	N
	326	19	168	36.7117	348.16	3	24	8.91	57.76	STM14_0229	fhuC						23.2463	31.234		25.616	36.4706		31.8613	38.684		32.4133	42.3051		chr	+	226681	227478		STM14_0229	STM0192	t0200	STY0219	b0151	0	STM0590	fepC	38.76	0.411	Core	iron-hydroxamate transporter ATP-binding subunit; part of the FhuBCD ATP-dependent iron (III) hydroxamate transporter		fhuC	N	N
	327	16	152	40.9955	388.786	4	19	9.95	64.5	STM14_0230	fhuD						15.4634	22.8367		29.5006	28.3019		26.0102	25.8114		28.9468	28.174		chr	+	227478	228368		STM14_0230	STM0193	t0201	STY0220	b0152	0	-		-	0.4052	Core	iron-hydroxamate transporter substrate-binding subunit; Part of the FhuBCD ATP-dependent iron (III) hydroxamate transporter; binds to all hydroxamate siderophores		fhuD	N	N
	328	48	305	94.7503	898.577	7	41	22.99	149.08	STM14_0231	fhuB						22.0174	19.278		23.3518	27.2808		11.1504	9.93597		18.1718	19.9382		chr	+	228365	230422		STM14_0231	STM0194	t0202	STY0221	b0153	0	STM0591	fepG	16.02	0.3897	Core	iron-hydroxamate transporter permease subunit; part of the FhuBCD ATP-dependent iron (III) hydroxamate transporter involved in the high-affinity transport of Fe(3+)-ferrichrome		fhuB	N	N
	329	17	181	10.7325	101.783					STM14_0232.J																			chr	+	230432	230665		STM14_0232									0.5556		hypothetical protein
	330	11	149	6.03417	57.2258					STM14_0232.J2																			chr	+	230631	230762											0.5682		hypothetical protein
	331	15	238	9.81129	93.0466					STM14_0232.P																			chr	-	230768	230981			STMsR009								0.8084
	332	11	42	6.58692	62.4679					STM14_0233																			chr	+	231001	231144		STM14_0233									0.7431		hypothetical protein
	333	7	49	6.31055	59.8469					STM14_0233.J																			chr	-	231204	231341											0.7029		hypothetical protein
	334	69	714	25.7949	244.63					STM14_0234	stfA																		chr	+	231361	231921		STM14_0234	STM0195					STM3029		33.7	0.4795	Salmonella	putative fimbrial subunit; major fimbrial subunit StfA (gi|3747029)
	335	179	1683	122.388	1160.68					STM14_0235	stfC																		chr	+	232007	234664		STM14_0235	STM0196					STM3028		36.7	0.4503	Salmonella	putative fimbrial outer membrane usher; outer membrane usher protein StfC (gi|3747030)
	336	17	132	34.6389	328.503					STM14_0236	stfD																		chr	+	234682	235434		STM14_0236	STM0197					STM3027		33.16	0.4582	Salmonella	putative periplasmic fimbrial chaperone; periplasmic fimbrial chaperone StfD (gi|3747031)
	337	16	132	23.5839	223.661					STM14_0237	stfE																		chr	+	235453	235965		STM14_0237	STM0198					STM0199	stfF	30.99	0.4405	Salmonella	putative minor fimbrial subunit; minor fimbrial subunit StfE (gi|3747032)
	338	12	87	21.9257	207.935					STM14_0238	stfF																		chr	+	235962	236438		STM14_0238	STM0199					STM0198	stfE	33.33	0.5157	Salmonella	putative minor fimbrial subunit; minor fimbrial subunit StfF (gi|3747033)
	339	21	169	24.4131	231.524					STM14_0239	stfG																		chr	+	236438	236968		STM14_0239	STM0200					STM0026	bcfF	29.39	0.4539	Salmonella	putative minor fimbrial subunit; minor fimbrial subunit StfG (gi|3747034); putative adhesin
	340	47	599	38.6463	366.508					STM14_0240																			chr	+	236968	237807		STM14_0240	STM0201					-		-	0.5024	Salmonella	putative outer membrane protein; hypothetical 30.2 da protein in stfG 3'region precursor (SW:YADU_SALTY)
	341	4	86	4.88261	46.3049																								chr		237808	237914											0.4579
	342	0	0	58.9599	559.153	0	0	14.31	92.77	STM14_0241	hemL		+++	+++	+++	+++	0.870456	0.819252		1.86459	1.86459		7.0435	6.35902		2.45087	2.40671		chr	-	237915	239195	gsa, popC	STM14_0241	STM0202	t0203	STY0223	b0154	0	STM1303	astC	25.5	0.4067	Core	glutamate-1-semialdehyde aminotransferase; Converts (S)-4-amino-5-oxopentanoate to 5-aminolevulinate during the porphyrin biosynthesis pathway		hemL	E	E
	343	5	28	6.58692	62.4679					STM14_0242																			chr	+	239222	239365		STM14_0242									0.6181		hypothetical protein
	344	46	427	65.4547	620.748	15	81	15.88	102.99	STM14_0243	yadQ	clcA					40.8858	50.512		66.6593	59.4229		43.8066	45.1314		48.1342	50.7838		chr	+	239365	240786		STM14_0243	STM0203	t0204	STY0225	b0155	0	STM1490		25.14	0.4276	Core	chloride channel protein; Acts as an electrical shunt for an outwardly-directed proton pump that is linked to amino acid decarboxylation		clcA	N	N
	345	0	0	15.8455	150.272	0	0	4.35	28.19	STM14_0244	yadR	erpA	+++	++	+++	+++	5.68356	3.60983		8.87902	8.87902		5.7187	3.99647		9.22941	8.56701		chr	+	240868	241212		STM14_0244	STM0204.S	t0205	STY0226	b0156	-45				0.4928		iron-sulfur cluster insertion protein ErpA; essential respiratory protein A; may be involved in the transfer of iron-sulfur clusters; essential for growth using oxygen or alternate electron acceptors		erpA, yadR	E	E
	346	31	281	28.6969	272.15	6	38	6.96	45.15	STM14_0245	yadS						71.8638	74.2448		62.242	62.0422		27.2687	19.4083		30.1833	18.6575		chr	-	241313	241936		STM14_0245	STM0205	t0206	STY0227	b0157	0	STM3738	yigC	34.6	0.4343	Core	hypothetical protein		yadS	N	N
	347	23	187	36.8499	349.471	5	23	8.94	57.98	STM14_0246	btuF						33.0005	36.4311		40.5771	35.0499		51.7774	44.7781		38.949	27.7103		chr	-	241973	242773	yadT	STM14_0246	STM0206	t0207	STY0228	b0158	0	-		-	0.4432	Core	vitamin B12-transporter protein BtuF; solute binding component of the vitamin B12 transport system BtuCDF		btuF	N	N
	348	1	10	32.1515	304.913	0	0	7.8	50.59	STM14_0247	pfs	mtnN	+++	+++	+	++	5.73477	7.24526		5.4384	5.4384		15.2131	15.3456		6.20446	5.98366		chr	-	242766	243464	yadA	STM14_0247	STM0207	t0208	STY0229	b0159	0	-		-	0.4306	Core	5'-methylthioadenosine/S-adenosylhomocysteine nucleosidase; enables the cleavage of the glycosidic bond in both 5'-methylthioadenosine and S-adenosylhomocysteine		mtn, pfs	N	N
	349	6	58	7.55423	71.6415					STM14_0247.J																			chr	+	243451	243615											0.5455		hypothetical protein
	350	191	2060	69.8766	662.684	56	367	16.95	109.94	STM14_0248	dgt						96.595	95.3917		95.3829	95.7603		87.9444	89.5341		88.7613	86.8845		chr	+	243549	245066	optA	STM14_0248	STM0208	t0209	STY0230	b0160	0	-		-	0.5092	Core	deoxyguanosinetriphosphate triphosphohydrolase; forms a homotetramer; requires magnesium for activity; catalyzes the hydrolysis of dGTP to form deoxyguanosine and triphosphate		dgt	N	N
	351	21	168	6.31055	59.8469					STM14_0248.J																			chr	+	245141	245278											0.5507		hypothetical protein
	352	81	675	65.731	623.369	17	111	15.95	103.42	STM14_0249	htrA	degP					79.4931	76.0881		71.9867	71.7647		64.8267	67.9399		67.6308	66.6372		chr	+	245196	246623	ptd	STM14_0249	STM0209	t0210	STY0231	b0161	0	STM3348	degQ	57.18	0.451	Core	serine endoprotease; protease Do; required at high temperature; degrades damaged proteins		degP	N	N
	353	8	51	6.95542	65.9626																								chr		246624	246775											0.5066
	354	31	277	53.2942	505.422	8	77	12.93	83.85	STM14_0250	cdaR	sdaR, yaeG					28.3922	37.5064		45.0388	65.5272		39.0815	45.9704		38.8386	55.9064		chr	+	246776	247933		STM14_0250	STM0210	t0211	STY0232	b0162	0	-		-	0.443	Core	carbohydrate diacid transcriptional activator CdaR; regulates the expression of the operons for the enzymes involved in galactarate, glucarate and glycerate utilization		cdaR	N	N
	355	19	160	17.7801	168.62	3	37	4.31	27.98	STM14_0251	yaeH						70.9165	69.8925		51.5205	78.8235		68.8231	78.0305		59.8145	71.1636		chr	-	248022	248408		STM14_0251	STM0211	t0212	STY0233	b0163	0	-		-	0.5323	Core	hypothetical protein; similar to Escherichia coli putative structural protein (AAC73274.1)		yaeH	N	N
	356	14	185	11.2853	107.025																								chr		248409	248654											0.561
	357	59	580	59.9732	568.764					STM14_0252		shiA																	chr	+	248655	249957		STM14_0252	STM0212					STM4290	proP	31.56	0.4873	Salmonella	pseudogene; similar to Escherichia coli putative transport protein; shikimate (AAC75045.1)~disrupted by frameshift
	358	0	0	37.9554	359.955	0	0	9.21	59.72	STM14_0253	dapD		+++	+++	+++	+++	2.07373	1.76651		4.43951	4.43951		1.39104	1.2144		5.23294	5.0563		chr	-	249994	250818	ssa	STM14_0253	STM0213	t0214	STY0236	b0166	0	-		-	0.4606	Core	2,3,4,5-tetrahydropyridine-2-carboxylate N-succinyltransferase; catalyzes the formation of N-succinyl-2-amino-6-ketopimelate from succinyl-CoA and tetrahydrodipicolinate in the lysine biosynthetic pathway		dapD	E	E
	359	15	89	123.079	1167.23	3	23	29.86	193.65	STM14_0254	glnD		++		++	+	9.06298	9.49821		14.6726	18.5572		12.5856	9.53853		7.5955	11.04		chr	-	250848	253520		STM14_0254	STM0214	t0215	STY0237	b0167	0	-		-	0.4388	Core	PII uridylyl-transferase; catalyzes the uridylylation or deuridylylation of the PII nitrogen regulatory protein		glnD	N	N
	360	2	23	4.23774	40.1891					STM14_0254.J																			chr	-	253533	253625											0.5269		hypothetical protein
	361	10	62	5.98811	56.789																								chr		253626	253756											0.542
	362	2	11	36.5735	346.85	0	0	8.87	57.55	STM14_0255	map		+++	+++	+++	+++	6.81004	6.96365		4.68368	4.68368		5.6083	5.63038		5.47582	5.29918		chr	-	253757	254551	pepM	STM14_0255	STM0215	t0216	STY0238	b0168	0	-		-	0.4755	Core	methionine aminopeptidase; catalyzes the removal of N-terminal amino acids from peptides and arylamides; generally Co(II) however activity has been shown for some methionine aminopeptidases with Zn, Fe, or Mn		map	E	E
	363	1	5	38.2318	362.576					STM14_0255.J2																			chr	+	253766	254596											0.4801		hypothetical protein
	364	13	128	9.25854	87.8045																								chr		254597	254798											0.5099
	365	0	0	13.0817	124.062					STM14_0256		T44																	chr	+	254799	255083		STM14_0256	STMRNA004								0.5053		30S ribosomal protein S2
	366	1	6	33.3952	316.708	0	0	8.1	52.54	STM14_0257	rpsB		+++	+++	+++	+++	5.58116	5.96518		5.14983	5.14983		5.01214	6.18238		5.9395	5.76286		chr	+	255002	255727		STM14_0257	STM0216	t0217	STY0239	b0169	0	-		-	0.4904	Core	30S ribosomal protein S2; one of the last subunits in the assembly of the 30S subunit; absence of S2 does not inhibit assembly but results in an inactive subunit		rpsB	E	E
	367	2	18	8.47548	80.3783																								chr		255728	255912											0.4811
	368	1	9	42.5156	403.202	0	0	9.51	61.68	STM14_0258.J	tsf		+++	+++	+++	+++	4.45469	6.1956		4.23973	4.23973		1.28064	1.14816		5.12254	4.96798		chr	+	255913	256836		STM14_0258	STM0217	t0218	STY0240	b0170	72	-		-	0.4816	Core	translation elongation factor Ts		tsf	E	E
	369	3	10	6.58692	62.4679																								chr		256837	256980											0.4861
	370	0	0	33.3952	316.708	0	0	8.1	52.54	STM14_0259	pyrH		+++	+++	+++	+++	2.45776	2.02253		5.10544	5.10544		1.63391	1.4352		5.89534	5.7187		chr	+	256981	257706	umk, smbA	STM14_0259	STM0218	t0219	STY0241	b0171	0	-		-	0.4614	Core	uridylate kinase; Catalyzes the phosphorylation of UMP to UDP		pyrH	E	E
	371	5	47	6.67905	63.3416																								chr		257707	257852											0.5822
	372	0	0	25.6568	243.319	0	0	6.23	40.37	STM14_0260	frr		+++	+++	+++	+++	3.50742	2.48336		6.90344	6.90344		4.61471	3.35615		7.30846	7.0435		chr	+	257853	258410	rrf	STM14_0260	STM0219	t0220	STY0242	b0172	0	-		-	0.4892	Core	ribosome recycling factor; Rrf; Frr; ribosome-recycling factor; release factor 4; RF4; recycles ribosomes upon translation termination along with release factor RF-3 and elongation factor EF-G; A GTPase-dependent process results in release of 50S from 70S; inhibited by release factor RF-1; essential for viability; structurally similar to tRNAs		frr	E	E
	373	2	11	59.098	560.464	0	0	13.37	86.68	STM14_0261.RJ	dxr		+++	+++	+++	+++	4.83871	5.88838		2.19756	2.19756		0.706558	0.684478		2.91455	2.87039		chr	+	258464	259747	yaeM	STM14_0261	STM0220	t0221	STY0243	b0173	87	-		-	0.4463	Core	1-deoxy-D-xylulose 5-phosphate reductoisomerase (EC 1.1.1.267); Isoprenoid Biosynthesis, CBSS-83331.1.peg.3039, Nonmevalonate Branch of Isoprenoid Biosynthesis		dxr	E	E
	374	5	35	9.35067	88.6782					STM14_0262																			chr	+	259830	260033		STM14_0262									0.4608		hypothetical protein
	375	0	0	34.9153	331.124	1	2	8.47	54.94	STM14_0263	uppS		+++		+++	++	2.30415	1.92012		15.3829	14.273		3.51071	5.40958		5.63038	5.45374		chr	+	260060	260818	ispU, yaeS	STM14_0263	STM0221	t0222	STY0244	b0174	0	-		-	0.4875	Core	undecaprenyl pyrophosphate synthase; catalyzes the formation of undecaprenyl pyrophosphate from isopentenyl pyrophosphate		ispU	E	E
	376	1	13	39.4755	374.371	2	4	9.58	62.11	STM14_0264	cdsA		+++		+++	++	4.78751	7.39887		19.1343	15.96		4.57055	3.28991		5.0563	4.90174		chr	+	260831	261688		STM14_0264	STM0222	t0223	STY0245	b0175	0	-		-	0.472	Core	CDP-diglyceride synthase; catalyzes the synthesis of CDP-diglyceride from CTP and phosphatidate		cdsA	E	E
	377	9	57	62.2764	590.606	0	0	15.11	97.99	STM14_0265	yaeL	ecfE	++	+++	+++	+++	9.77983	10.4455		1.55383	1.55383		1.81055	1.56767		2.11967	2.07551		chr	+	261700	263052	rseP	STM14_0265	STM0223	t0224	STY0246	b0176	0	-		-	0.4693	Core	zinc metallopeptidase		yaeL, rseP	E	E
	378	1	3	111.195	1054.53	0	0	26.95	174.74	STM14_0266	yaeT		+++	+++	+++	+++	1.02407	2.43216		0.244173	0.244173		2.20799	2.82623		0.441599	0.441599		chr	+	263084	265498	bamA	STM14_0266	STM0224	t0225	STY0247	b0177	3	-		-	0.4758	Core	outer membrane protein assembly factor YaeT; part of a complex with YfgL, YfiO, and NlpB involved in outer membrane protein biosynthesis; involved in the assembly of outer membrane proteins		bamA, yaeT	E	E
	379	6	26	5.57355	52.8575																								chr		265499	265620											0.4918
	380	8	49	22.3403	211.867	3	14	5.42	35.15	STM14_0267	hlpA				+		14.6697	14.2601		40.3552	35.2275		11.327	12.6297		13.9324	12.9388		chr	+	265621	266106	ompH, skp	STM14_0267	STM0225	t0226	STY0248	b0178	0	-		-	0.5267	Core	periplasmic chaperone; (SW:OMPH_SALTY); histone-like protein		skp, hlpA	N	N
	381	2	59	47.2139	447.76	1	2	11.46	74.29	STM14_0268	lpxD		+++		+++	++	5.81157	11.5975		14.273	13.7847		5.47582	5.01214		3.81983	3.75359		chr	+	266110	267135	ssc, omsA	STM14_0268	STM0226	t0227	STY0249	b0179	0	STM3862	glmU	15.81	0.4805	Core	UDP-3-O-[3-hydroxymyristoyl] glucosamine N-acyltransferase; adds the O-linked and N-linked 3(R)-hydroxy fatty acids to the glucosamine disaccharide during lipid A biosynthesis		lpxD	E	E
	382	0	0	25.104	238.077	0	0	5.09	32.98	STM14_0269	fabZ		+++	++	+++	+++	3.63543	2.56016		7.99112	7.99112		3.00287	2.47295		8.45661	8.01501		chr	+	267151	267696	yaeA, sefA	STM14_0269	STM0227	t0228	STY0250	b0180	90	STM1067	fabA	27.62	0.4927	Core	(3R)-hydroxymyristoyl-ACP dehydratase; in Pseudomonas aeruginosa this enzyme is a trimer of dimers; essential for membrane formation; performs third step of type II fatty acid biosynthesis; catalyzes dehydration of (3R)-hydroxyacyl-ACP to trans-2-acyl-ACP		fabZ	E	E
	383	0	0	36.2972	344.229	0	0	8.81	57.11	STM14_0270	lpxA		+++	+++	+++	+++	2.20174	1.84332		4.70588	4.70588		1.4352	1.28064		5.4979	5.32126		chr	+	267700	268488		STM14_0270	STM0228	t0229	STY0251	b0181	0	STM0226	lpxD	20.12	0.4651	Core	UDP-N-acetylglucosamine acyltransferase; catalyzes the addition of (R)-3-hydroxytetradecanoyl to the glucosamine disaccharide in lipid A biosynthesis		lpxA	E	E
	384	2	30	52.8796	501.491	2	14	12.83	83.2	STM14_0271	lpxB		+++		+++	++	5.24834	8.93497		16.8036	21.3762		2.27423	6.40318		3.20159	3.15743		chr	+	268488	269636	pgsB	STM14_0271	STM0229	t0230	STY0252	b0182	0	-		-	0.443	Core	lipid-A-disaccharide synthase; catalyzes the formation of lipid A disaccharide from UDP-2,3-diacylglucosamine and 2,3-diacylglucosamine-1-phosphate, lipid A disaccharide is a precursor of lipid A that anchors LPS to the OM		lpxB	E	E
	385	9	104	27.4532	260.356	1	7	6.66	43.2	STM14_0272	rnhB						13.6201	23.5535		16.8257	21.0433		27.8649	16.4716		18.3043	15.3235		chr	+	269633	270229		STM14_0272	STM0230	t0231	STY0253	b0183	0	-		-	0.4372	Core	ribonuclease HII; RNH2; RNase HII; binds manganese; endonuclease which specifically degrades the RNA of RNA-DNA hybrids		rnhB	N	N
	386	0	0	160.389	1521.07	0	0	38.92	252.36	STM14_0273	dnaE		+++	+++	+++	+++	0.0256016	0.0256016		0.0443951	0.0443951		0.0221976	0.0221976		0.0887902	0.0887902		chr	+	270253	273735	sdgC	STM14_0273	STM0231	t0232	STY0254	b0184	0	-		-	0.441	Core	DNA polymerase III subunit alpha; catalyzes DNA-template-directed extension of the 3'- end of a DNA strand by one nucleotide at a time; main replicative polymerase		dnaE	E	E
	387	0	0	44.1738	418.928	0	0	10.72	69.5	STM14_0274	accA		+++	+++	+++	+++	1.6129	1.40809		3.55161	3.55161		1.14816	1.05984		4.34975	4.28351		chr	+	273748	274707		STM14_0274	STM0232	t0233	STY0255	b0185	0	-		-	0.4521	Core	acetyl-CoA carboxylase carboxyltransferase subunit alpha; catalyzes the carboxylation of acetyl-CoA to malonyl-CoA; forms a tetramer composed of two alpha (AccA) and two beta (AccD) subunits; one of the two catalytic subunits that can form the acetyl CoA carboxylase enzyme together with a carrier protein		accA	E	E
	388	3	46	6.03417	57.2258					STM14_0274.J																			chr	+	274792	274923											0.4773		hypothetical protein
	389	70	744	81.208	770.146	12	76	19.7	127.77	STM14_0275							56.0932	70.7117		44.3507	48.2353		49.459	52.2411		47.781	54.3387		chr	+	274887	276650		STM14_0275	STM0233	t0235	STY0257		0	-		-	0.4439	Salmonella	putative endochitinase
	390	86	805	98.6196	935.271	25	161	23.93	155.17	STM14_0276	ldcC	cadA					56.9636	64.7721		71.2098	70.3885		48.5758	66.571		55.5531	59.8366		chr	+	276726	278867	ldc, ldcH	STM14_0276	STM0234	t0236	STY0259	b0186	0	STM2559	cadA	71.1	0.4809	Core	lysine decarboxylase 2; similar to Escherichia coli lysine decarboxylase 2; constitutive (AAC73297.1)		ldcC	N	N
	391	12	115	17.9183	169.93	3	25	4.35	28.19	STM14_0277	yaeR						38.6073	49.5904		51.0766	64.2841		24.0671	26.0543		33.7381	36.1448		chr	+	278923	279312		STM14_0277	STM0235	t0237	STY0260	b0187	0	-		-	0.4769	Core	hypothetical protein		yaeR	N	N
	392	2	29	59.5126	564.395	1	12	14.44	93.64	STM14_0278	tilS		+++		+++	++	4.81311	8.39734		13.6737	19.3563		5.32126	5.32126		2.36255	2.31839		chr	+	279375	280667	mesJ, yaeN	STM14_0278	STM0236	t0238	STY0261	b0188	0	-		-	0.4122	Other	tRNA(Ile)-lysidine synthetase; Ligates lysine onto the cytidine present at position 34 of the AUA codon-specific tRNA(Ile) that contains the anticodon CAU; ATP-dependent; responsible for modifying the wobble-base of the CAU anticodon of tRNAIle such that it exhibits proper recognition of the AUA codon rather than the AUG codon and is in turn properly recognized by isoleucyl-tRNA synthetase		tilS	E	E
	393	16	124	11.9762	113.578	1	3	2.84	18.41	STM14_0279	rof	yaeO					82.0533	76.3953		27.303	21.2653		60.3224	63.5019		68.5361	59.4171		chr	-	280751	281011		STM14_0279	STM0237	t0239	STY0262	b0189	6	-		-	0.567	Core?	Rho-binding antiterminator; Suppresses temperature-sensitive mutations in essential genes by modulating rho-dependent transcription termination		rof	N	N
	394	7	55	10.0416	95.2308	1	17	2.44	15.8	STM14_0280	yaeP						42.6779	40.7322		31.2764	71.8313		32.0601	18.6796		27.6882	29.5871		chr	-	280998	281216		STM14_0280	STM0238	t0240	STY0263	b0189	0	-		-	0.4977	Core	hypothetical protein		rof	N	N
	395	6	31	8.19911	77.7573																								chr		281217	281395											0.5475
	396	12	133	25.104	238.077	3	15	6.09	39.5	STM14_0281	yaeQ						20.7629	38.7097		35.9822	34.0289		42.9234	24.6854		47.6043	37.0722		chr	+	281396	281941		STM14_0281	STM0239	t0241	STY0264	b0190	0	-		-	0.4432	Core	putative cytoplasmic protein; hypothetical 20.8 kDa protein in mesJ-cutF intergenic region (SW:YAEQ_SALTY)		yaeQ	N	N
	397	12	82	19.4383	184.346	3	9	4.72	30.58	STM14_0282	yaeJ	prfB					33.1285	27.7778		47.0588	28.3463		14.1974	19.8719		25.2594	23.4489		chr	+	281938	282360		STM14_0282	STM0240	t0242	STY0265	b0191	0	-		-	0.4492	Core	hypothetical protein; putative-tRNA hydrolase domain		yaeJ	N	N
	398	25	228	32.2897	306.224	6	38	7.83	50.8	STM14_0283	cutF						48.2591	56.0932		56.3374	57.6027		45.9704	49.8786		56.7454	49.2382		chr	+	282392	283093	nlpE	STM14_0283	STM0241	t0243	STY0266	b0192	0				0.4459	Other	pseudogene		nlpE	N	N
	399	0	0	79.1352	750.489	0	0	19.2	124.51	STM14_0284	proS		+++	+++	+++	+++	0.384025	0.384025		0.887902	0.887902		2.29631	4.32767		1.25856	1.2144		chr	-	283167	284885	drp, drpA	STM14_0284	STM0242	t0245	STY0269	b0194	0	STM1333	thrS	8.55	0.4526	Core	prolyl-tRNA synthetase; catalyzes the formation of prolyl-tRNA(Pro) from proline and tRNA(Pro)		proS	E	E
	400	0	0	5.0208	47.6154																								chr		284886	284995											0.5727
	401	18	169	32.5661	308.845	5	35	7.9	51.24	STM14_0285	yaeB						26.1905	37.4552		46.4595	53.7847		43.4975	43.9611		31.7509	36.5644		chr	-	284996	285703		STM14_0285	STM0243	t0246	STY0270	b0195	0	-		-	0.4421	Core	putative regulatory protein		yaeB	N	N
	402	22	254	18.6092	176.483	14	89	4.52	29.28	STM14_0286	rcsF						77.0353	84.9206		94.8502	94.9612		81.0775	76.1978		81.6295	78.1188		chr	-	285700	286104		STM14_0286	STM0244	t0247	STY0271	b0196	0	-		-	0.4593	Core	outer membrane lipoprotein; similar to Escherichia coli regulator in colanic acid synthesis; interacts with RcsB (AAC73307.1); overexpression confers mucoid phenotype, increases capsule synthesis		rcsF	N	N
	403	3	40	5.3893	51.1101																								chr		286105	286222											0.6271
	404	40	277	37.5408	356.023	9	36	9.11	59.07	STM14_0287	metQ	yaeC					70.7885	58.8582		68.9012	49.1454		76.4407	72.6209		74.6522	64.8929		chr	-	286223	287038		STM14_0287	STM0245	t0248	STY0272	b0197	0	STM0510	sfbA	36.38	0.5123	Core	DL-methionine transporter substrate-binding subunit; similar to Escherichia coli putative lipoprotein (AAC73308.1)		metQ	N	N
	405	34	299	30.0787	285.256	4	16	7.13	46.24	STM14_0288	yaeE						74.808	74.8592		40.7769	32.0755		79.2007	73.6807		77.5668	73.9236		chr	-	287077	287730	metI/metN	STM14_0288	STM0246	t0249	STY0273	b0198	15	STM0512	sfbC	41.33	0.4648	Core	DL-methionine transporter permease subunit; part of the MetNIQ methionine uptake system		metI	N	N
	406	49	514	47.4903	450.381	10	48	11.52	74.72	STM14_0289	metN	abc					68.8172	78.085		62.5749	50.9434		62.2212	54.979		60.9627	46.6991		chr	-	287723	288754	yaeE/metD	STM14_0289	STM0247	t0250	STY0274	b0199	0	STM0511	sfbB	45.07	0.4758	Core	DL-methionine transporter ATP-binding subunit; part of the metNIQ transport system for methionine		metN	N	N
	407	4	17	4.60624	43.6839					STM14_0289.P																			chr	+	288800	288900			STMsR012								0.5446
	408	3	25	26.0713	247.251	0	0	6.33	41.02	STM14_0290	yaeD		++	+++		+	9.49821	10.6503		6.81465	6.81465		16.3612	16.847		7.24222	6.99934		chr	+	288944	289510	gmhB	STM14_0290	STM0248	t0251	STY0275	b0200	0	STM2074	hisB	23.78	0.4868	Core	D,D-heptose 1,7-bisphosphate phosphatase; Converts the D-glycero-beta-D-manno-heptose 1,7-bisphosphate intermediate into D-glycero-beta-D-manno-heptose 1-phosphate		gmhB	N	N
	409	3	19	5.61961	53.2943					STM14_0291																			chr	-	289581	289703		STM14_0291									0.5285		hypothetical protein
	410	3	37	9.35067	88.6782					STM14_0292																			chr	-	289616	289819		STM14_0292									0.5441		hypothetical protein
	411	192	2062	71.0743	674.042					STM14_0293	rrsH																		chr	+	289889	291432		STM14_0293	STM0249								0.4534		Small Subunit Ribosomal RNA
	412	10	92	3.50074	33.1997					STM14_0294	ileV																		chr	+	291490	291566		STM14_0294	STM0250								0.4286		isoleucine tRNA I (duplicate of ileU,T); glutamate tRNA 2 (duplicate of gltU,V,W)
	413	2	9	4.97474	47.1786																								chr		291567	291675											0.4771
	414	4	31	3.45468	32.7629					STM14_0295	alaV																		chr	+	291676	291751		STM14_0295	STM0251								0.3684		alanine tRNA 1B (duplicate of ileU,V and alaT,U)
	415	3	22	5.34324	50.6733					STM14_0296																			chr	+	291760	291876		STM14_0296									0.6325		hypothetical protein
	416	342	3719	142.425	1350.7					STM14_0297	rrlH																		chr	+	291944	295036		STM14_0297	STM0252								0.464		Large Subunit Ribosomal RNA
	417	2	24	8.33729	79.0678																								chr		295037	295218											0.5165
	418	20	209	5.57355	52.8575					STM14_0298	rrfH																		chr	+	295219	295340		STM14_0298	STM0253								0.3689		5S RNA
	419	1	8	8.5676	81.252																								chr		295341	295527											0.5829
	420	3	30	3.50074	33.1997					STM14_0299	aspU																		chr	+	295528	295604		STM14_0299	STM0254								0.3766		aspartate tRNA 1 (duplicate of aspT,V)
	421	3	39	7.50817	71.2047																								chr		295605	295768											0.6159
	422	29	226	36.9881	350.781	3	14	8.97	58.2	STM14_0300	dkgB	yafB					49.0527	46.4158		25.4162	25.1942		29.3884	26.5401		27.6441	25.9439		chr	+	295769	296572		STM14_0300	STM0255	t2610	STY0276	b0207	0	STM3165	yqhE	36.2	0.49	Other	2,5-diketo-D-gluconate reductase B; catalyzes the reduction of 2,5-diketo-D-gluconic acid to 2-keto-L-gulonic acid		dkgB	N	N
	423	25	153	42.101	399.27	3	14	10.22	66.24	STM14_0301	yafC						29.9283	22.2222		23.0411	23.5072		34.5772	53.6984		27.5999	36.0786		chr	-	296593	297507		STM14_0301	STM0256	t2609	STY0277	b0208	0	STM1677		31.85	0.4831	Other	putative transcriptional regulator; similar to Escherichia coli putative transcriptional regulator LysR-type (AAC73313.1); LysR family		yafC	N	N
	424	2	6	4.74443	44.9944																								chr		297508	297611											0.6635
	425	45	417	54.1233	513.285	9	95	13.13	85.16	STM14_0302							53.149	61.5207		50.4329	73.0744		30.8898	37.9554		42.7688	36.2773		chr	+	297612	298787		STM14_0302	STM0257	t2608	STY0278		0	STM0394	araJ	31.39	0.4422	Other	putative drug efflux protein; similar to Escherichia coli putative transport protein (AAC74729.1); putatively for chloramphenicol
	426	2	27	5.98811	56.789																								chr		298788	298918											0.6107
	427	34	268	36.8499	349.471	7	34	8.71	56.46	STM14_0303.RJ	yafD						60.7015	58.2437		58.8679	48.7902		37.5138	48.3771		29.0351	27.622		chr	+	298919	299719		STM14_0303	STM0258	t2607	STY0279	b0209	21	-		-	0.4632	Core	hypothetical protein		yafD	N	N
	428	25	168	35.468	336.366	2	28	8.61	55.81	STM14_0304	yafE						41.5515	32.8725		20.0444	42.1754		19.0329	28.7922		23.2943	20.5343		chr	+	299797	300567		STM14_0304	STM0259	t2606	STY0280	b0210	0	STM0796	bioC	21	0.4747	Other	putative methyltransferase; similar to Escherichia coli putative biotin synthesis protein (AAC73315.1); involved in menaquinone/biotin biosynthesis		yafE	N	N
	429	52	405	62.9673	597.158	16	120	15.28	99.07	STM14_0305	dniR	mltD					52.4578	49.616		71.3208	75.8935		48.4434	62.155		58.4235	59.66		chr	-	300623	301990	yafG	STM14_0305	STM0260	t2605	STY0281	b0211	0	-		-	0.4788	Core	membrane-bound lytic murein transglycosylase D; catalyzes the cleavage of the beta-1,4-glycosidic bond between N-acetylmuramic acid and N-acetylglucosamine residues; may play a role in recycling muropeptides during cell division and/or cell elongation; in Helicobacter pylori MltD is a endolytic transglycosylase involved mainly in the rearrangement of the peptidoglycan layer of the bacterial cell …		mltD	N	N
	430	15	88	34.7771	329.813	2	9	8.44	54.72	STM14_0306	gloB						17.8443	15.4634		20.3552	21.1543		51.1813	40.8479		52.1749	36.8514		chr	-	302062	302817	yafR	STM14_0306	STM0261	t2604	STY0282	b0212	0	-		-	0.5582	Core	hydroxyacylglutathione hydrolase; catalyzes the hydrolysis of S-D-lactoylglutathione to D-lactic acid and reduced glutathione; plays an important role in cellular detoxification using glutathione		gloB	N	N
	431	17	196	33.257	315.397	6	30	8.07	52.33	STM14_0307	yafS						22.7343	44.7773		54.6504	46.9922		61.7355	52.4398		12.0556	10.6646		chr	+	302852	303574		STM14_0307	STM0262	t2603	STY0283	b0213	0	-		-	0.4924	Core	putative SAM-dependent methyltransferase		yafS	N	N
	432	8	71	37.9554	359.955	2	5	5.22	33.85	STM14_0308.J	rnhA		+		+		11.2391	13.2873		28.5905	20.3774		20.6227	10.775		11.3049	11.6803		chr	-	303571	304395	sdrA	STM14_0308	STM0263	t2602	STY0284	b0214	357	-		-	0.5103	Core	ribonuclease hi		rnhA	N	N
	433	1	10	34.0862	323.261	0	0	8.17	52.98	STM14_0309.RJ	dnaQ		+++	+++	+++	+++	5.32514	6.91244		5.03885	5.03885		1.61183	1.41312		5.85118	5.67454		chr	+	304093	304833	mutD	STM14_0309	STM0264	t2601	STY0285	b0215	9	STM1878	exoX	25.38	0.4899	Core	DNA polymerase III epsilon subunit (EC 2.7.7.7); CBSS-342610.3.peg.1536, CBSS-228410.1.peg.134, DNA-replication		dnaQ	N	N
	434	0	0	4.92868	46.7417					STM14_0310																			chr	-	304859	304966		STM14_0310									0.4907		hypothetical protein
	435	4	33	3.50074	33.1997					STM14_0311	aspV																		chr	+	304967	305043		STM14_0311	STM0265								0.3766		apartate tRNA 1 (duplicate of aspT,U)
	436	0	0	5.61961	53.2943																								chr		305044	305166											0.6098
	437	2	24	4.92868	46.7417					STM14_0312																			chr	+	305167	305274		STM14_0312									0.4907		hypothetical protein
	438	2	24	5.34324	50.6733					STM14_0312.J																			chr	-	305173	305289											0.4786		hypothetical protein
	439	42	346	48.5958	460.865	3	24	4.72	30.58	STM14_0313		impA					56.4516	56.5028		47.1032	59.3785		19.7395	35.9903		42.3051	58.3793		chr	-	305365	306420		STM14_0313	STM0266	t2598	STY0287		633	-		-	0.3873	Salmonella	putative cytoplasmic protein
	440	42	346	48.5958	460.865	3	16	7.06	45.8	STM14_0313		impA					56.4772	56.5284		31.1876	32.4528		36.2332	27.4454		37.7567	46.5445		chr	-	305365	306420		STM14_0313	STM0266	t2599	STY0286		423	-		-	0.3873	Salmonella	putative cytoplasmic protein
	441	36	327	45.8321	434.654	4	58	11.12	72.11	STM14_0314		impH, vasB					49.1039	56.7332		26.6593	60.5327		44.0274	45.9483		52.3736	51.9762		chr	-	306431	307426		STM14_0314	STM0267	t2596	STY0288		0	-		-	0.3996	Salmonella	putative cytoplasmic protein
	442	51	456	86.7355	822.567	14	56	21.04	136.47	STM14_0315		impG, vasA					28.8274	38.1208		48.8124	35.9156		38.9048	40.1855		41.5765	42.7026		chr	-	307423	309306		STM14_0315	STM0268	t2597	STY0289		0	-		-	0.4018	Salmonella	putative cytoplasmic protein
	443	21	221	22.7548	215.798	5	40	5.52	35.8	STM14_0316		impF					60.8551	73.7839		64.6171	73.141		44.8885	46.2795		25.6127	54.427		chr	-	309322	309816		STM14_0316	STM0269	t2595	STY0290		0	-		-	0.4384	Salmonella	putative cytoplasmic protein
	444	20	150	37.9554	359.955	6	44	9.21	59.72	STM14_0317							23.8351	24.936		47.8801	56.9811		31.2652	39.0815		43.8949	46.125		chr	-	309813	310637		STM14_0317	STM0270	t2594	STY0291		0	-		-	0.4036	Salmonella	putative cytoplasmic protein
	445	60	877	41.5483	394.028	24	120	10.08	65.37	STM14_0318							84.7414	91.9355		91.2986	87.525		83.3517	87.5248		83.1089	86.752		chr	-	310624	311526		STM14_0318	STM0271	t2593	STY0292		0	-		-	0.4795	Salmonella	putative cytoplasmic protein
	446	0	0	6.03417	57.2258					STM14_0318.J																			chr	-	311603	311734											0.7121		hypothetical protein
	447	1	5	4.51411	42.8102					STM14_0318.J2																			chr	+	311792	311890											0.7677		hypothetical protein
	448	94	960	121.559	1152.82	22	130	29.76	193	STM14_0319		clpB					47.7215	62.98		54.2508	52.8968		64.7384	70.4129		68.0724	73.3054		chr	+	311894	314533		STM14_0319	STM0272	t2591	STY0294		-24	STM2660	clpB	38.5	0.4045	Salmonella?	putative chaperone ATPase; similar to Escherichia coli ATP-binding component of serine protease (AAC73969.1); similar to Yersinia clpB
	449	21	123	24.9658	236.766	4	23	6.06	39.28	STM14_0320		impB					54.4803	34.8694		48.7236	47.7913		34.5109	14.7052		37.7346	33.6277		chr	+	314633	315175		STM14_0320	STM0273	t2588	STY0297		0	-		-	0.4512	Salmonella	putative cytoplasmic protein
	450	69	554	68.7711	652.2					STM14_0321		impC																	chr	+	315199	316692		STM14_0321									0.4552		putative cytoplasmic protein
	451	18	164	7.27786	69.0205					STM14_0322.RJ		sirA																	chr	+	316707	316865		STM14_0322	STM0274A					not done			0.5975		invasol SirA
	452	64	1040	20.5438	194.83					STM14_0323																			chr	+	316878	317324	JV05	STM14_0323	STM0275.s								0.5615		putative cytoplasmic protein
	453	1	5	11.6077	110.083																								chr		317325	317577											0.7273
	454	50	459	22.3403	211.867	11	72	5.42	35.15	STM14_0324							93.3948	91.6795		88.8568	89.6559		86.4429	82.314		87.0832	79.3773		chr	+	317578	318063		STM14_0324	STM0276	t2584	STY0302		0	STM0279		93.8	0.463	Salmonella?	putative cytoplasmic protein
	455	50	460	24.4131	231.524					STM14_0324.J																			chr	-	317623	318153											0.4727		hypothetical protein
	456	7	35	7.13967	67.71					STM14_0324.R																			chr	+	318083	318238											0.5513		probable lipoprotein
	457	4	28	5.89599	55.9153																								chr		318239	318367											0.5581
	458	42	386	22.3403	211.867					STM14_0325																			chr	+	318368	318853		STM14_0325	STM0277					-		-	0.5885	Salmonella	putative cytoplasmic protein
	459	23	132	17.6419	167.309					STM14_0326																			chr	+	318838	319221		STM14_0326	STM0278					-		-	0.625	Salmonella	putative periplasmic protein
	460	0	0	6.4948	61.5942																								chr		319222	319363											0.6831
	461	39	347	22.3403	211.867	11	72	5.42	35.15	STM14_0327							89.2729	87.4552		88.8568	89.6559		86.4429	82.314		87.0832	79.3773		chr	+	319364	319849		STM14_0327	STM0279	t2584	STY0302		0	STM0276		93.8	0.5021	Salmonella	putative cytoplasmic protein
	462	23	218	24.6894	234.145	4	15	5.99	38.85	STM14_0328		vasD					61.6743	68.5612		49.3674	34.4728		59.9691	52.7048		54.8465	55.5752		chr	+	319916	320452		STM14_0328	STM0280	t2583	STY0303		0	-		-	0.4711	Salmonella	putative outer membrane lipoprotein
	463	45	388	61.8618	586.674	12	63	15.01	97.33	STM14_0329		impJ, vasE					43.318	48.1311		58.4684	51.3208		45.1535	39.236		39.9205	37.3151		chr	+	320456	321799		STM14_0329	STM0281	t2582	STY0304		0	-		-	0.4174	Salmonella	putative cytoplasmic protein
	464	36	332	60.0654	569.637	11	80	14.54	94.29	STM14_0330		impK, vasF					30.1843	40.9114		55.7381	62.3973		36.1669	38.8386		48.885	48.5096		chr	+	321796	323100		STM14_0330	STM0282	t2581	STY0305		3	STM3645	yiaD	7.59	0.4061	Salmonella	hypothetical protein; similar to Escherichia coli putative outer membrane protein (AAC76576.1); OmpA family
	465	79	927	35.6062	337.676	38	188	8.37	54.28	STM14_0331							93.4204	94.4444		98.1798	96.0932		95.584	97.1517		94.5904	94.8333		chr	+	323105	323878		STM14_0331	STM0283	t2580	STY0306		24	-		-	0.5827	Salmonella	putative inner membrane protein
	466	22	208	8.70579	82.5625																								chr		323879	324068											0.5263
	467	23	160	20.4056	193.519					STM14_0332.J																			chr	+	324069	324512		STM14_0332	STM0284					-		-	0.6622	Salmonella	SciR protein
	468	125	1038	179.045	1697.99	31	209	43.15	279.83	STM14_0333.J							40.0154	43.6252		52.8524	57.4695		44.6898	34.9967		52.0645	51.0488		chr	+	324528	328415		STM14_0333	STM0285	t2578	STY0308		0	-		-	0.3796	Salmonella	IcmF-related protein
	469	20	145	36.2972	344.229	15	94	8.57	55.59	STM14_0334							25.9345	25.2944		86.0821	85.7936		58.9313	63.8331		72.3338	78.3175		chr	+	328415	329203		STM14_0334	STM0286	t2577	STY0310		21	-		-	0.3447	Salmonella	putative cytoplasmic protein
	470	59	585	19.162	181.725	15	75	4.65	30.15	STM14_0335							97.4142	95.6989		95.1609	92.4084		96.0256	93.0227		95.9152	91.8746		chr	+	329200	329616		STM14_0335	STM0287	t2574	STY0316		0	-		-	0.5228	Salmonella	putative periplasmic protein
	471	66	711	23.9985	227.593	13	87	4.88	31.67	STM14_0336							96.4158	95.4685		92.919	93.6293		98.057	96.2023		98.5648	95.8711		chr	+	329640	330161		STM14_0336	STM0288	t2573	STY0317		84	-		-	0.5268	Salmonella	putative cytoplasmic protein
	472	66	711	23.9985	227.593	0	0	1.2	7.75	STM14_0336				+			96.3902	95.4429		13.7847	12.9634		75.9329	83.6167		74.5639	81.8061		chr	+	329640	330161		STM14_0336	STM0288	t2572	STY0318		414	-		-	0.5268	Salmonella	putative cytoplasmic protein
	473	6	76	2.30312	21.8419					STM14_0336.P																			chr	+	330235	330285	JV06		STMsR016								0.6078
	474	3	53	4.37593	41.4997					STM14_0336.J																			chr	+	330250	330345											0.7083		hypothetical protein
	475	4	25	9.62704	91.2993					STM14_0337																			chr	+	330303	330512		STM14_0337									0.6952		hypothetical protein
	476	94	740	100.831	956.24	23	148	24.46	158.65	STM14_0338		vgrG					61.5463	58.6278		66.1931	66.2375		62.0667	57.5624		65.2904	57.5403		chr	+	330558	332747		STM14_0338	STM0289	t2571	STY0319		0	-		-	0.4315	Salmonella	putative cytoplasmic protein
	477	17	111	20.5438	194.83	2	10	4.98	32.32	STM14_0339							53.2002	39.913		29.9223	29.6115		73.0846	66.1515		73.5924	62.42		chr	+	332771	333217		STM14_0339	STM0290	t2570	STY0320		0	-		-	0.4855	Salmonella	putative cytoplasmic protein
	478	167	1625	188.579	1788.42	47	316	45.42	294.54	STM14_0340		rhsB					58.0133	67.6651		70.6548	71.7425		56.3921	78.6266		62.0225	76.0874		chr	+	333236	337330		STM14_0340	STM0291	t2569	STY0321		30	STM0292		10.69	0.3954	Other	putative RHS-like protein; similar to Escherichia coli RhsD protein in rhs element (AAC73599.1); similar to STM0292
	479	11	88	12.1144	114.889					STM14_0340.J																			chr	+	337324	337587											0.7311		AMV261, putative
	480	92	862	38.37	363.887					STM14_0341																			chr	+	337687	338520		STM14_0341	STM0292					STM0291		58.3	0.458	Other	putative RHS-like protein; similar to Escherichia coli rhsE protein in rhs element (AAC74538.1); similar to C-terminus of STM0291
	481	16	95	20.5438	194.83					STM14_0342																			chr	+	338514	338960		STM14_0342	STM0293					-		-	0.7025	Salmonella	putative cytoplasmic protein
	482	20	230	8.38335	79.5046																								chr		338961	339143											0.5246
	483	4	17	6.03417	57.2258					STM14_0343																			chr	+	339144	339275		STM14_0343									0.6212		hypothetical protein
	484	1	6	6.44873	61.1574					STM14_0344																			chr	+	339345	339485		STM14_0344									0.6099		hypothetical protein
	485	0	0	20.1293	190.898					STM14_0345																			chr	+	339523	339960		STM14_0345	STM0294					-		-	0.6804	Salmonella	putative cytoplasmic protein
	486	25	221	12.6672	120.131					STM14_0346																			chr	-	340013	340288		STM14_0346	STM0294.1N								0.471		hypothetical protein
	487	42	431	19.4383	184.346					STM14_0346.P	IsrA																		chr	+	340023	340445			STMRNA005								0.4444		cis-antisense regulation of STM0294.ln; hypothetical protein
	488	26	368	12.529	118.82					STM14_0347																			chr	+	340374	340646		STM14_0347	STM0294.1c								0.4725
	489	6	33	14.1872	134.546					STM14_0348																			chr	+	340729	341037		STM14_0348	STM0295					-		-	0.6796	Salmonella	putative cytoplasmic protein
	490	8	126	7.27786	69.0205					STM14_0348.RJ																			chr	+	341030	341188											0.5912		hypothetical protein
	491	30	427	11.4235	108.336	10	55	3.41	22.1	STM14_0349.J							95.4173	97.5678		94.1398	92.3862		98.1232	92.0733		97.4608	92.5149		chr	-	341139	341387		STM14_0349	STM0296	t2563	STY0328		-57	STM4523	yjiW	22.87	0.4859	Salmonella	putative cytoplasmic protein
	492	22	199	9.07429	86.0572	15	96	7.87	51.02	STM14_0350							94.086	92.4475		87.5472	88.2131		89.6887	87.7677		90.6823	86.0896		chr	+	341440	341637		STM14_0350	STM0297	t2562	STY0329		0	STM2765		59.08	0.4747	Other	putative transposase
	493	13	134	6.35661	60.2837																								chr		341638	341776											0.446
	494	13	119	7.27786	69.0205					STM14_0350.R																			chr	+	341777	341935											0.4969		hypothetical protein
	495	16	113	12.9435	122.752	15	96	7.87	51.02	STM14_0351.R																			chr	+	341863	342144		STM14_0351	STM0298	t2562	STY0329		0	STM2764		26.59	0.5532	Salmonella	Transposase
	496	30	343	28.6969	272.15																								chr		342145	342768											0.6074
	497	0	0	5.48142	51.9838					STM14_0351.J																			chr	+	342769	342888											0.6667		hypothetical protein
	498	3	11	4.6523	44.1207					STM14_0351.J2																			chr	+	342860	342961											0.6765		hypothetical protein
	499	69	821	23.5839	223.661					STM14_0352	safA																		chr	+	342894	343406		STM14_0352	STM0299					-		-	0.5712	Salmonella	putative outer membrane protein
	500	53	593	36.7117	348.16	21	135	8.27	53.63	STM14_0353.R	safB						84.7158	88.3769		92.2531	92.4972		89.4016	90.8589		89.0263	89.4458		chr	+	343430	344227		STM14_0353	STM0300	t2559	STY0335		57	STM0176	fimB	37.83	0.5338	Salmonella	Periplasmic fimbrial chaperone protein
	501	127	1040	115.617	1096.46	29	246	28.05	181.91	STM14_0354	safC						73.0415	69.8413		70.6326	79.556		71.6273	69.5959		70.6116	66.1294		chr	+	344251	346761		STM14_0354	STM0301	t2558	STY0336		0	STM4593		40.4	0.4532	Salmonella	putative fimbrial usher; similar to Escherichia coli putative outer membrane protein; export function (AAC73634.1)
	502	23	226	21.6493	205.314	7	21	5.25	34.06	STM14_0355	safD						70.5325	76.7025		79.4673	49.5671		74.3652	72.6871		76.0433	71.9806		chr	+	346783	347253		STM14_0355	STM0302	t2557	STY0337		0	-		-	0.4501	Salmonella?	putative fimbrial subunit
	503	14	121	18.6092	176.483																								chr		347254	347658											0.6691
	504	73	749	37.8172	358.644	14	94	9.18	59.5	STM14_0356	ybeJ	icaB					91.1418	91.1674		83.374	83.8846		86.7079	86.3546		86.8624	85.8247		chr	+	347659	348480		STM14_0356	STM0303	t2556	STY0338		0	STM0179	yadE	24.81	0.4842	Salmonella	putative xylanase/chitin deacetylase
	505	20	140	11.9762	113.578					STM14_0357																			chr	+	348560	348820		STM14_0357									0.4674		hypothetical protein
	506	13	70	6.40267	60.7206																								chr		348821	348960											0.5786
	507	24	287	6.03417	57.2258					STM14_0357.R		tnpA																	chr	+	348961	349092											0.5303		TnpA
	508	25	275	6.17236	58.5364					STM14_0357.J																			chr	-	348994	349128											0.5556		perD protein-related protein
	509	14	108	7.60029	72.0784																								chr		349129	349294											0.6627
	510	49	603	43.6211	413.686	7	34	10.55	68.42	STM14_0358	sinR						74.3984	85.0998		48.7902	41.909		88.8055	94.2151		88.8496	92.3383		chr	+	349295	350242		STM14_0358	STM0304	t2554	STY0341		3	STM3607	yhjC	25.04	0.6023	Salmonella	transcriptional regulator; SinR protein (SW:SINR_SALTY)
	511	11	87	5.29717	50.2364																								chr		350243	350358											0.5431
	512	37	316	9.90341	93.9203	2	10	1.26	8.19	STM14_0359							98.7967	96.2366		83.596	76.0932		95.3853	86.2663		93.1331	81.9165		chr	+	350359	350574		STM14_0359	STM0305	t2553	STY0342		102	-		-	0.5093	Salmonella	putative cytoplasmic protein
	513	112	1272	33.1189	314.087	28	195	8.04	52.11	STM14_0360		sapA					98.4127	97.8239		95.9378	96.6926		97.3283	96.4893		96.7101	95.5619		chr	-	350578	351297		STM14_0360	STM0306	t2544	STY0351		0	STM1246	pagC	15.39	0.5722	Salmonella	SapA-like protein
	514	16	199	7.69242	72.952					STM14_0361.J																			chr	-	351322	351489		STM14_0361									0.625		hypothetical protein
	515	25	259	5.34324	50.6733					STM14_0361.J2																			chr	-	351519	351635											0.5897		hypothetical protein
	516	45	583	18.7474	177.793	19	165	4.55	29.5	STM14_0362							94.4444	95.9293		97.4695	99.0011		96.1139	98.6531		95.5619	96.5997		chr	-	351628	352035		STM14_0362	STM0307	t2543	STY0352		0	-		-	0.5294	Salmonella	VirG-like protein; similar to Shigella VirG protein
	517	25	246	4.92868	46.7417					STM14_0363																			chr	-	352120	352227		STM14_0363									0.4259		hypothetical protein
	518	29	318	8.15304	77.3204																								chr		352228	352405											0.4438
	519	29	218	35.3299	335.055	3	8	8.57	55.59	STM14_0364	yafV						52.3041	47.0814		26.2819	20.1776		26.5622	30.9781		14.3299	14.1091		chr	-	352406	353173		STM14_0364	STM0308	t2542	STY0353	b0219	0	STM0631	ybeM	25.81	0.4583	Core	hypothetical protein; similar to Escherichia coli putative amidase-type enzyme (AAC73323.1)		yafV	N	N
	520	4	34	4.92868	46.7417																								chr		353174	353281											0.5093
	521	102	868	112.576	1067.63	27	189	27.31	177.13	STM14_0365	fadE	yafH					59.4214	61.6231		68.9234	71.4761		53.4997	57.9598		57.8715	52.5061		chr	-	353282	355726		STM14_0365	STM0309	t2541	STY0354	b0221	0	-		-	0.4397	Core	acyl-CoA dehydrogenase; functions in fatty acid oxidation; converts acyl-CoA and FAD to FADH2 and delta2-enoyl-CoA		fadE	N	N
	522	8	95	10.9628	103.968																								chr		355727	355965											0.59
	523	0	0	26.6241	252.493	0	0	6.46	41.89	STM14_0366	gmhA		+++	+++	+++	+++	3.43062	2.45776		6.65927	6.65927		2.23007	1.92095		7.10974	6.86686		chr	+	355966	356544	lpcA, yafI	STM14_0366	STM0310	t2540	STY0355	b0222	0	STM3266	yraO	36.81	0.5233	Core	phosphoheptose isomerase; catalyzes the isomerization of sedoheptulose 7-phosphate to D-glycero-D-manno-heptose 7-phosphate		lpcA	N	N
	524	10	67	7.18573	68.1468																								chr		356545	356701											0.5541
	525	9	56	4.92868	46.7417					STM14_0366.J																			chr	+	356702	356809											0.5185		hypothetical protein
	526	51	503	35.3299	335.055	7	64	8.57	55.59	STM14_0367	yafJ						84.6902	85.8167		59.8668	74.0511		76.2641	72.7975		74.7626	69.6622		chr	+	356757	357524		STM14_0367	STM0311	t2539	STY0356	b0223	0	-		-	0.4831	Core	putative glutamine amidotransferase; similar to Escherichia coli putative amidotransferase (AAC73327.1)		yafJ	N	N
	527	29	245	34.0862	323.261	7	48	8.27	53.63	STM14_0368	yafK						55.1715	57.1941		61.3762	64.6837		71.4065	69.5739		69.9051	67.7412		chr	-	357495	358235		STM14_0368	STM0312	t2538	STY0357	b0224	0	STM3277		40.49	0.5142	Core	putative periplasmic protein		yafK	N	N
	528	12	116	11.4235	108.336																								chr		358236	358484											0.5301
	529	134	1721	48.5958	460.865	45	256	11.79	76.46	STM14_0369	dinP						96.6462	97.0558		96.8479	95.7825		92.6915	89.9316		93.2435	91.7421		chr	+	358485	359540	dinB	STM14_0369	STM0313	t2537	STY0358	b0231	0	STM1997	umuC	15.93	0.4858	Core	DNA polymerase IV; involved in translesion DNA polymerization with beta clamp of polymerase III; belongs to Y family of polymerases; does not contain proofreading function		dinB	N	N
	530	17	168	9.99554	94.794																								chr		359541	359758											0.6468
	531	63	605	52.1426	494.501	19	112	12.73	82.55	STM14_0370		rtcB					78.3666	80.2867		82.9523	79.6892		77.9201	73.8574		79.2007	76.1978		chr	+	359759	360891		STM14_0370	STM0314	t2536	STY0359		-7				0.4325	Salmonella	pseudogene; frameshift relative to Escherichia coli probable peptide chain release factor (GB:AAC73340.1)
	532	16	122	28.2823	268.219	7	49	6.86	44.5	STM14_0371	prfH						27.6242	28.8018		70.1443	72.6748		57.6507	50.7838		51.4021	50.7397		chr	+	360888	361502		STM14_0371	STM0315	t2535	STY0360	b0236	0	STM3041	prfB	22.44	0.4488	Other	peptide chain release factor-like protein; similar to release factor 1 and 2		prfH	N	N
	533	10	93	7.09361	67.2731																								chr		361503	361657											0.4839
	534	68	512	67.1129	636.474	16	137	16.28	105.6	STM14_0372	pepD						67.3323	60.7783		68.7014	78.1132		60.9848	68.5582		37.3151	51.932		chr	-	361658	363115	pepH	STM14_0372	STM0316	t2534	STY0361	b0237	0	-		-	0.4671	Core	aminoacyl-histidine dipeptidase; similar to Escherichia coli aminoacyl-histidine dipeptidase; peptidase D (AAC73341.1)		pepD	N	N
	535	7	70	7.00148	66.3995					STM14_0372.J																			chr	+	363192	363344											0.5425		hypothetical protein
	536	14	112	21.0966	200.072	7	91	5.12	33.19	STM14_0373	gpt						37.5832	38.7865		80.2442	93.5849		47.6926	58.5118		36.8072	50.541		chr	+	363364	363822	gxu, gpp	STM14_0373	STM0317	t2533	STY0362	b0238	0	-		-	0.4684	Core	xanthine-guanine phosphoribosyltransferase; catalyzes the conversion of guanine, xanthine and, to a lesser extent, hypoxanthine to GMP, XMP and IMP, respectively		gpt	N	N
	537	54	546	57.3016	543.427	11	63	13.9	90.16	STM14_0374	frsA	yafA					62.4424	72.6831		57.8912	54.6948		47.6485	51.4242		55.4869	62.972		chr	+	363911	365155		STM14_0374	STM0318	t2532	STY0363	b0239	0	-		-	0.4498	Core	fermentation/respiration switch protein; forms a 1:1 complex with the unphosphorylated from of enzyme IIAGlc; FrsA may promote fermentation		frsA	N	N
	538	27	203	18.471	175.172	8	56	4.48	29.06	STM14_0375	crl						84.7926	78.6226		86.2597	88.6349		72.2014	64.4513		75.6679	65.2904		chr	+	365213	365614		STM14_0375	STM0319	t2531	STY0364	b0240	0	-		-	0.5	Core	DNA-binding transcriptional regulator Crl; involved in the expression of csgBA which is involved in curli formation; interacts with sigmaS		crl	N	N
	539	72	687	48.4576	459.554	23	139	11.76	76.24	STM14_0376	phoE						85.4839	85.6887		88.0799	87.3918		85.8688	87.4365		87.1716	86.1559		chr	-	365665	366717	ompE	STM14_0376	STM0320	t2530	STY0365	b0241	0	STM1572	nmpC	64.28	0.528	Core?	outer membrane phosphoporin protein E; outer membrane pore protein E precursor (SW:PHOE_SALTY)		phoE	N	N
	540	1	3	4.23774	40.1891					STM14_0376.J																			chr	+	366704	366796											0.6237		hypothetical protein
	541	6	49	7.00148	66.3995					STM14_0377																			chr	-	366783	366935		STM14_0377									0.634		conserved hypothetical protein
	542	9	61	5.48142	51.9838					STM14_0377.J																			chr	+	366884	367003											0.5583		hypothetical protein
	543	32	197	50.8068	481.833	6	37	12.33	79.94	STM14_0378	proB						33.2565	24.2448		35.2719	39.6004		47.7368	46.2133		54.5374	48.7083		chr	+	367000	368103	pro	STM14_0378	STM0321	t2529	STY0366	b0242	0	-		-	0.4429	Core	gamma-glutamyl kinase; catalyzes the formation of glutamate 5-phosphate from glutamate in proline biosynthesis		proB	N	N
	544	30	192	57.578	546.048	12	57	13.97	90.59	STM14_0379	proA						23.1439	20.1741		62.0422	50.2553		56.3259	43.5416		59.66	48.7746		chr	+	368115	369365	pro	STM14_0379	STM0322	t2528	STY0367	b0243	0	STM2463	eutE	17.04	0.4373	Core	gamma-glutamyl phosphate reductase; Catalyzes the phosphorylation of L-glutamate during the proline biosynthesis pathway		proA	N	N
	545	4	33	5.25111	49.7996																								chr		369366	369480											0.4783
	546	6	56	3.45468	32.7629					STM14_0380	thrW																		chr	+	369481	369556		STM14_0380	STM0323								0.4868		threonine tRNA 2
	547	30	200	14.9242	141.536																								chr		369557	369881											0.5631
	548	57	596	40.3046	382.234					STM14_0381.R																			chr	-	369882	370757		STM14_0381	STM0325					STM2769		86.91	0.4463	Other	Transposase
	549	28	284	32.474	307.971					STM14_0382		pduG																	chr	+	370609	371314		STM14_0382	STM0326								0.4334	Other	pseudogene; frameshift; putative HSP70 class molecular chaperone
	550	6	60	4.97474	47.1786																								chr		371315	371423											0.4954
	551	21	230	14.8782	141.099					STM14_0383																			chr	+	371424	371747	JV07	STM14_0383	STM0327					-		-	0.5401	Other	putative cytoplasmic protein
	552	12	82	11.055	104.841																								chr		371748	371988											0.6473
	553	132	1453	61.5854	584.053					STM14_0384																			chr	+	371989	373326		STM14_0384	STM0328.s								0.5747		putative permease; similar to Escherichia coli putative transport protein (AAC74668.1)
	554	1	3	5.98811	56.789																								chr		373327	373457											0.687
	555	66	717	65.4547	620.748					STM14_0385		leuC																	chr	+	373458	374879		STM14_0385	STM0329					STM0111	leuC	51.91	0.4859	Salmonella	isopropylmalate isomerase large subunit; dehydratase component, catalyzes the isomerization between 2-isopropylmalate and 3-isopropylmalate
	556	16	121	28.8351	273.461					STM14_0386		leuD																	chr	+	374881	375507		STM14_0386	STM0330					STM0110	leuD	35.37	0.4769	Salmonella	putative 3-isopropylmalate isomerase; similar to Escherichia coli 3-isopropylmalate isomerase subunit (AAC73182.1); dehydratase; subunit with LeuC
	557	25	176	40.4428	383.544					STM14_0387		hpaG																	chr	+	375522	376400		STM14_0387	STM0331					STM1101	hpaG	28.98	0.5017	Salmonella	putative fumarylacetoacetate hydrolase; similar to Escherichia coli putative isomerase (AAC74264.1); FAA
	558	28	221	42.101	399.27					STM14_0388																			chr	+	376400	377314		STM14_0388	STM0332					STM3079		11.81	0.4852	Salmonella	putative hydrolase/acyltransferase
	559	49	560	44.4502	421.549					STM14_0389																			chr	+	377348	378313		STM14_0389	STM0333					STM0256	yafC	30.71	0.5093	Salmonella	putative transcriptional regulator; similar to Escherichia coli putative transcriptional regulator LysR-type (AAC74869.1); LysR family
	560	18	163	12.529	118.82					STM14_0390																			chr	-	378258	378530		STM14_0390	STM0334					-		-	0.4835	Salmonella	putative cytoplasmic protein
	561	44	417	31.737	300.982																								chr		378531	379220											0.6464
	562	12	76	18.3328	173.862	0	0	4.45	28.84	STM14_0391				++			36.9688	27.0609		8.72364	8.72364		87.7456	89.6666		87.3703	85.4493		chr	+	379221	379619		STM14_0391	STM0335	t2526	STY0368		0	-		-	0.6441	Salmonella	putative outer membrane protein
	563	84	797	34.9153	331.124	12	72	8.47	54.94	STM14_0392	stbE						94.6749	92.9083		81.2653	78.5572		91.6538	90.7927		93.5527	92.2058		chr	-	379666	380424		STM14_0392	STM0336	t2525	STY0369		0	STM0339		27.66	0.5244	Other	putative fimbrial chaparone; similar to Escherichia coli periplasmic chaperone; required for type 1 fimbriae (AAC77272.1)
	564	119	1307	61.0327	578.811	40	269	14.81	96.03	STM14_0393	stbD						91.3978	92.2171		93.1632	93.9179		87.7015	91.6979		89.4679	91.0355		chr	-	380390	381715		STM14_0393	STM0337	t2524	STY0370		0	-		-	0.4789	Salmonella	putative fimbrial usher
	565	117	961	118.242	1121.36	26	181	28.62	185.61	STM14_0394	stbC						65.6682	64.4649		64.6837	67.9689		65.8865	60.0353		66.4385	60.499		chr	-	381720	384287		STM14_0394	STM0338	t2523	STY0371		0	STM0546	fimD	33.03	0.4614	Other	putative fimbrial usher; similar to Escherichia coli outer membrane protein; export and assembly of type 1 fimbriae; interrupted (AAC77273.1)
	566	68	706	35.0535	332.434	16	126	8.51	55.15	STM14_0395	stbB						91.2442	91.2954		87.3474	91.1876		93.6631	94.6346		92.7799	93.1111		chr	-	384271	385032		STM14_0395	STM0339	t2522	STY0372		0	STM0336		27.92	0.5459	Other	putative fimbrial chaperone; similar to Escherichia coli probable pilin chaperone PapD (AAC73251.1)
	567	68	1026	24.6894	234.145	22	186	5.99	38.85	STM14_0396	stbA						96.467	98.4639		96.4262	98.4462		99.5363	99.6909		99.5142	98.9622		chr	-	385094	385630		STM14_0396	STM0340	t2521	STY0373		0	STM0021	bcfA	30.2	0.5289	Other	putative fimbrial major subunit; similar to Escherichia coli major type 1 subunit fimbrin; pilin (AAC77270.1)
	568	1	5	4.6523	44.1207																								chr		385631	385732											0.6373
	569	0	0	5.06686	48.0522					STM14_0397																			chr	-	385733	385843		STM14_0397									0.6486		hypothetical protein
	570	2	7	15.9376	151.146																								chr		385844	386190											0.6744
	571	2	11	2.30312	21.8419					STM14_0397.P																			chr	+	386191	386241	JV08		STMsR019								0.6667
	572	43	392	35.1917	333.745	1	6	8.2	53.2	STM14_0398							78.9042	79.1347		15.6493	18.2464		90.3511	95.1866		90.5719	93.5306		chr	+	386264	387028		STM14_0398	STM0341	t2520	STY0374		30	STM0344		43.54	0.6392	Salmonella	putative inner membrane protein
	573	38	406	23.0312	218.419	4	17	3.68	23.84	STM14_0399							88.1464	89.6569		72.586	55.5161		96.8647	98.8739		97.4387	96.8647		chr	+	387001	387501		STM14_0399	STM0342	t2519	STY0375		171	STM0345		34.02	0.6208	Salmonella	putative periplasmic protein
	574	47	369	14.8321	140.662																								chr		387502	387824											0.6161
	575	191	2243	71.3967	677.1	50	310	17.59	114.08	STM14_0400.RJ		rtn					96.2366	96.0829		93.9401	93.5183		96.2243	95.7386		96.688	94.5242		chr	+	387825	389375		STM14_0400	STM0343	t2518	STY0376		-24	STM2215	rtn	31.1	0.5126	Salmonella	Putative rtn protein
	576	76	959	34.2244	324.571	18	114	8.3	53.85	STM14_0401							93.446	94.9565		89.9001	90.1665		94.2592	94.2592		92.7578	94.2592		chr	+	389475	390218		STM14_0401	STM0344	t2517	STY0377		0	STM0341		44.77	0.5914	Salmonella?	putative response regulator
	577	34	287	22.4784	213.177	1	2	6.12	39.72	STM14_0402							85.7399	83.2053		17.2919	15.1165		93.1773	94.0605		93.8618	92.2941		chr	+	390191	390679		STM14_0402	STM0345	t2516	STY0378		-60	STM0342		20.87	0.6053	Salmonella	putative inner membrane protein
	578	7	40	5.57355	52.8575																								chr		390680	390801											0.6148
	579	12	187	6.31055	59.8469					STM14_0403																			chr	-	390802	390939		STM14_0403									0.5435		hypothetical protein
	580	0	0	6.44873	61.1574																								chr		390940	391080											0.6383
	581	27	286	24.1367	228.903	1	5	5.86	37.98	STM14_0404		rck					73.9631	80.9524		17.5805	19.6226		99.0285	96.3347		98.1453	99.8675		chr	+	391081	391605		STM14_0404	STM0346	t2515	STY0380		0	STM0920		41.14	0.5867	Salmonella	putative outer membrane protein; similar to ail and ompX
	582	0	0	6.54086	62.0311																								chr		391606	391748											0.6503
	583	32	305	29.526	280.014	3	12	5.89	38.19	STM14_0405							72.0686	76.2929		37.1143	29.8557		90.6823	91.3005		91.0355	87.9444		chr	+	391749	392390		STM14_0405	STM0347	t2514	STY0381		114	-		-	0.6028	Salmonella	putative response regulator
	584	35	448	10.318	97.8518	2	11	2.5	16.23	STM14_0406							98.0031	98.6175		59.1121	53.4295		92.0512	95.4074		90.5277	92.5811		chr	+	392401	392625		STM14_0406	STM0348	t2513	STY0382		0	-		-	0.6489	Salmonella	putative inner membrane protein
	585	31	258	17.6419	167.309	7	52	4.01	26.02	STM14_0407.J	cycH						89.3241	86.3287		85.9489	89.323		89.9757	85.3831		90.2628	84.9194		chr	+	392659	393042		STM14_0407	STM0349	t2512	STY0383		24	STM4331	yjeI	36.7	0.5182	Other	putative outer membrane lipoprotein
	586	62	606	69.6003	660.063					STM14_0408.J		cmeC																	chr	-	393112	394623		STM14_0408	STM0350.S								0.4127		homology to outer membrane efflux protein
	587	78	579	145.88	1383.47					STM14_0409		mexF, cmeB																	chr	-	394586	397753		STM14_0409	STM0351					STM3391	acrF	42.4	0.4331	Salmonella	putative cation efflux system protein; similar to Escherichia coli integral transmembrane protein; acridine resistance (AAC76298.1)
	588	22	205	56.4725	535.564					STM14_0410.R		mtrC																	chr	-	397750	398976		STM14_0410	STM0352.S								0.3977		Membrane fusion protein of RND family multidrug efflux pump; Multidrug Resistance Efflux Pumps
	589	4	28	10.0416	95.2308					STM14_0410.J																			chr	+	398927	399145											0.4795		hypothetical protein
	590	1	9	5.20505	49.3628					STM14_0411																			chr	+	399120	399233		STM14_0411									0.5175		hypothetical protein
	591	55	447	105.391	999.487					STM14_0412		pacS																	chr	+	399253	401541		STM14_0412	STM0353					STM0498	ybaR	42.76	0.3997	Salmonella	putative cation transport ATPase; similar to Escherichia coli putative ATPase (AAC73586.1)
	592	18	135	21.3729	202.693					STM14_0413		hmrR																	chr	+	401553	402017		STM14_0413	STM0354					STM0499	ybbI	34.22	0.4559	Salmonella	putative transcriptional regulator; similar to Escherichia coli putative transcriptional regulator (AAC73589.1)
	593	19	112	23.9985	227.593					STM14_0413.J																			chr	-	401866	402387											0.4291		conserved hypothetical protein
	594	5	28	8.9361	84.7467	4	22	5.22	33.85	STM14_0414							30.0307	19.1244		56.404	51.6093		26.4738	43.2104		28.4169	28.3065		chr	+	402095	402289		STM14_0414	STM0355	t2510	STY0385		-273	-		-	0.4205	Salmonella?	putative copper chaperone
	595	1	3	8.24517	78.1941					STM14_0415																			chr	+	402243	402422		STM14_0415									0.4833		putative metal-binding transport protein
	596	0	0	4.23774	40.1891	1	3	1.73	11.23	STM14_0415.J2			+++				10.3431	6.14439		43.5294	27.2142		10.1347	9.47229		24.5529	21.5721		chr	-	402396	402488				t2509	STY0386		-63				0.7419		conserved hypothetical protein
	597	1	6	4.51411	42.8102					STM14_0416.J																			chr	-	402491	402589											0.5051		hypothetical protein
	598	59	354	57.7162	547.359	8	92	14	90.81	STM14_0416		nanT					68.0236	46.6462		41.2875	69.3896		32.5017	33.0757		40.0309	39.4348		chr	+	402582	403835		STM14_0416	STM0356	t2508	STY0387		0	STM1132		26.32	0.4609	Other	putative inner membrane protein; similar to Escherichia coli putative transport protein (AAC77235.1)
	599	2	6	6.72511	63.7784					STM14_0417.J		mod																	chr	-	403901	404047											0.6463		hypothetical protein
	600	107	1160	90.1902	855.33	48	304	21.88	141.91	STM14_0417	mod						77.6498	83.4101		90.0999	90.3663		80.0618	81.7399		77.5889	72.8638		chr	+	404024	405982		STM14_0417	STM0357	t2507	STY0388		0	-		-	0.5324	Salmonella	DNA methylase; type III restriction-modification system; methyltransferase (SW:T3MO_SALTY); restriction system
	601	183	1695	137.036	1299.59					STM14_0418	res																		chr	+	405989	408964		STM14_0418	STM0358.S								0.5081		DNA restriction enzyme; type III restriction-modification system enzyme (SW:T3RE_SALTY); DNA helicase
	602	18	148	7.69242	72.952					STM14_0419.J																			chr	+	409051	409218		STM14_0419									0.5952		hypothetical protein
	603	10	37	5.48142	51.9838					STM14_0420																			chr	-	409118	409237		STM14_0420									0.625		hypothetical protein
	604	18	147	4.6523	44.1207	2	5	1.13	7.32	STM14_0421							98.5663	96.0061		85.616	53.9845		94.1267	91.5655		94.0605	93.5085		chr	+	409241	409342		STM14_0421	STM0359	t2505	STY0391		0	-		-	0.5	Salmonella	putative cytoplasmic protein
	605	3	32	5.29717	50.2364																								chr		409343	409458											0.6034
	606	70	650	64.6255	612.884	20	121	15.68	101.68	STM14_0422		qxtA					72.0942	75.2688		78.091	75.3385		65.2683	68.9777		72.2676	68.9998		chr	+	409459	410862		STM14_0422	STM0360	t2504	STY0392		0	STM1792		35.5	0.4459	Other	cytochrome BD2 subunit I; similar to Escherichia coli probable third cytochrome oxidase, subunit I (AAC74063.1)
	607	28	200	46.523	441.207	7	39	11.29	73.2	STM14_0423		cydB					30.6964	28.5458		45.2386	44.04		57.6949	58.7547		59.7924	59.5275		chr	+	410859	411869		STM14_0423	STM0361	t2503	STY0393		0	STM1793		31.76	0.4491	Other	cytochrome BD2 subunit II; similar to Escherichia coli cytochrome d terminal oxidase polypeptide subunit II (AAC73828.1)
	608	5	39	10.318	97.8518	3	10	2.5	16.23	STM14_0424							23.1695	23.8351		75.9156	49.6559		50.2318	41.6869		50.0994	31.9497		chr	+	411886	412110		STM14_0424	STM0362	t2502	STY0394		0	-		-	0.4311	Salmonella	putative cytoplasmic protein
	609	8	76	11.6998	110.957					STM14_0425.J2																			chr	-	411972	412226											0.502		hypothetical protein
	610	30	251	46.2466	438.586	6	40	11.22	72.76	STM14_0425							35.1254	40.0666		38.6459	45.172		30.7132	39.3464		39.1698	39.6335		chr	+	412206	413210		STM14_0425	STM0363	t2501	STY0395		0	STM3163	yqhC	17.01	0.4199	Salmonella	putative transcriptional regulator; putative XylS/AraC transcriptional activator (gi|3094022); AraC family
	611	3	50	7.41604	70.331					STM14_0425.J3																			chr	-	413147	413308											0.4074		hypothetical protein
	612	91	829	97.0995	920.856	27	163	23.36	151.47	STM14_0426	foxA						62.0328	66.9995		74.7836	71.9201		42.3051	56.7013		45.6613	53.6101		chr	+	413356	415464		STM14_0426	STM0364	t2500	STY0396		18	STM0191	fhuA	36.85	0.4732	Salmonella	ferrioxamine receptor; ferrioxamine B receptor precursor (SW:FOXA_SALTY)
	613	39	378	29.1114	276.082	9	62	7.06	45.8	STM14_0427	yahN						82.3861	83.5125		78.0022	79.5782		74.4314	66.4606		78.9137	72.3338		chr	-	415505	416137		STM14_0427	STM0365	t2499	STY0397	b0328	0	STM3959	rhtC	26.5	0.4581	Other	putative transport protein; similar to Escherichia coli putative cytochrome subunit of dehydrogenase (AAC73431.1)		yahN	N	N
	614	13	67	6.58692	62.4679					STM14_0427.J																			chr	+	416196	416339											0.5347		hypothetical protein
	615	13	86	12.6672	120.131	8	48	3.07	19.93	STM14_0428	yahO						68.1516	53.4306		92.4528	91.8979		79.5761	87.5911		77.7434	85.3831		chr	+	416369	416644		STM14_0428	STM0366	t2498	STY0398	b0329	0	-		-	0.558	Other	hypothetical protein		yahO	N	N
	616	10	81	6.17236	58.5364																								chr		416645	416779											0.4815
	617	53	388	74.8514	709.863	13	94	18.16	117.77	STM14_0429	prpR						41.3978	37.3784		52.697	60.111		53.3009	56.8779		60.8744	63.3473		chr	-	416780	418405	yahP	STM14_0429	STM0367	t2497	STY0399	b0330	0	STM0652		27.49	0.4428	Other	prp operon regulator; propionate catabolism operon regulatory protein (SW:PRPR_SALTY); EBP family		prpR	N	N
	618	1	7	7.96879	75.5731					STM14_0430																			chr	+	418467	418640		STM14_0430									0.6379		hypothetical protein
	619	23	148	40.8573	387.476	7	51	9.91	64.29	STM14_0431	prpB						26.8561	22.1454		52.0755	59.7336		24.4866	16.6041		20.7772	19.1875		chr	+	418670	419557	yahQ	STM14_0431	STM0368	t2496	STY0400	b0331	0	STM4184	aceA	27.04	0.4099	Other	2-methylisocitrate lyase; catalyzes the formation of pyruvate and succinate from 2-methylisocitrate		prpB	N	N
	620	7	51	5.57355	52.8575																								chr		419558	419679											0.4672
	621	44	333	53.8469	510.664	10	82	13.07	84.72	STM14_0432	prpC						51.9457	47.1838		56.2708	67.7248		34.0031	51.932		38.3087	65.5553		chr	+	419680	420849	yzzD	STM14_0432	STM0369	t2495	STY0401	b0333	0	STM0730	gltA	29.71	0.4427	Other	methylcitrate synthase; catalyzes the synthesis of 2-methylcitrate from propionyl-CoA and oxaloacetate; also catalyzes the condensation of oxaloacetate with acetyl-CoA but with a lower specificity		prpC	N	N
	622	34	361	66.8365	633.853	10	58	16.22	105.16	STM14_0433	prpD						22.3246	39.7593		44.8613	45.3052		31.1327	30.7794		29.1013	28.9689		chr	+	420889	422340	yahT	STM14_0433	STM0370	t2494	STY0402	b0334	0	-		-	0.4332	Other	2-methylcitrate dehydratase; functions in propionate metabolism; involved in isomerization of (2S,3S)-methylcitrate to (2R,3S)-methylisocitrate; also encodes minor aconitase or dehydratase activity; aconitase C		prpD	N	N
	623	44	410	86.8737	823.877	9	44	21.08	136.69	STM14_0434	prpE						22.0686	32.6165		31.01	30.3885		16.9574	26.231		31.7951	37.58		chr	+	422381	424267	yahU	STM14_0434	STM0371	t2493	STY0403	b0335	0	STM4275	acs	39.11	0.4112	Other	propionyl-CoA synthetase; catalyzes the formation of propionyl-CoA using propionate as a substrate; PrpE from Ralstonia solanacearum can produce acetyl-, propionyl-, butyryl- and acrylyl-coenzyme A, and Salmonella enterica produces propionyl- and butyryl-coenzyme A; not expressed in Escherichia coli when grown on propionate/minimal media; ATP-dependent		prpE	N	N
	624	8	64	4.69836	44.5575																								chr		424268	424370											0.3981
	625	0	0	44.8648	425.481	0	0	10.89	70.59	STM14_0435	hemB		+++	+++	+++	+++	1.5617	1.35689		3.35183	3.35183		2.78207	2.34047		4.19519	4.12895		chr	-	424371	425345	ncf	STM14_0435	STM0372	t2492	STY0404	b0369	0	-		-	0.4462	Core	delta-aminolevulinic acid dehydratase; catalyzes the formation of porphobilinogen from 5-aminolevulinate		hemB	E	E
	626	15	76	10.0416	95.2308																								chr		425346	425564											0.5799
	627	26	135	5.48142	51.9838					STM14_0436																			chr	+	425565	425684		STM14_0436									0.8083		hypothetical protein
	628	6	26	7.00148	66.3995					STM14_0437																			chr	-	425675	425827		STM14_0437									0.6797		hypothetical protein
	629	294	3048	135.239	1282.56	70	386	32.24	209.09	STM14_0438	yaiU						93.2668	92.7803		90.0111	87.7026		92.1395	92.824		92.4487	91.1018		chr	+	425858	428794		STM14_0438	STM0373	t2491	STY0405	b0374	51	STM2513	shdA	24.48	0.5376	Other	flagellar protein; similar to Escherichia coli putative flagellin structural protein (AAC73477.1); similar to 3rd module of ATP-binding components of transporters		yaiT, yaiU	N	N
	630	85	810	28.6969	272.15	24	122	6.96	45.15	STM14_0439	yaiV						97.107	95.0077		95.6937	93.4517		98.1453	94.0163		97.1958	92.3824		chr	+	428880	429503		STM14_0439	STM0374	t2490	STY0406	b0375	0	STM0020		32.26	0.5753	Other	putative DNA-binding transcriptional regulator		yaiV	N	N
	631	77	845	52.0505	493.628	31	181	12.93	83.85	STM14_0440	ampH						85.4327	88.4537		91.4539	90.4994		84.1908	85.4493		85.8468	89.7328		chr	-	429548	430678	yaiH	STM14_0440	STM0375	t2489	STY0407	b0376	-27	STM2478		21.73	0.4677	Core	beta-lactamase/D-alanine carboxypeptidase; similar to Escherichia coli putative enzyme (AAC73479.1)		ampH	N	N
	632	9	100	11.9762	113.578					STM14_0441.J																			chr	-	430751	431011		STM14_0441									0.5211		hypothetical protein
	633	5	77	6.17236	58.5364					STM14_0442																			chr	+	430925	431059		STM14_0442									0.5185		conserved hypothetical protein
	634	45	370	56.1961	532.943	10	75	13.64	88.42	STM14_0443	sbmA	bacA					50.3584	51.0497		53.8735	62.3751		49.2603	45.7055		49.172	41.5323		chr	+	431052	432272		STM14_0443	STM0376	t2488	STY0408	b0377	0	-		-	0.484	Core	transport protein; in Escherichia coli SbmA is involved in uptake of microcin J25; functions along with FhuA, TonB, and ExbB/D in this capacity; in Sinorhizobium meliloti, BacA is essential and required for symbiosis; defects appear to affect the cell envelope		sbmA	N	N
	635	29	233	50.3923	477.901	9	31	12.23	79.29	STM14_0444	yaiW						27.829	31.7716		54.1176	34.717		37.8229	29.1234		47.4718	37.2709		chr	+	432287	433381		STM14_0444	STM0377	t2487	STY0409	b0378	0	-		-	0.4466	Core	putative outer membrane lipoprotein		yaiW	N	N
	636	10	87	14.1872	134.546	3	13	3.44	22.32	STM14_0445	yaiY						42.6267	46.7486		63.0411	47.6582		36.2773	26.9817		48.3992	33.3628		chr	-	433419	433727		STM14_0445	STM0378	t2486	STY0410	b0379	0	-		-	0.4595	Other	putative inner membrane protein		yaiY	N	N
	637	1	9	5.20505	49.3628					STM14_0446																			chr	+	433714	433827		STM14_0446									0.5526		hypothetical protein
	638	4	19	7.64636	72.5152																								chr		433828	433994											0.6407
	639	7	54	9.90341	93.9203	5	24	2.4	15.58	STM14_0447	yaiZ						43.5484	40.5786		89.1454	83.1743		78.0746	68.0503		78.3617	71.1415		chr	+	433995	434210		STM14_0447	STM0379	t2485	STY0411	b0380	0	-		-	0.5231	Core?	putative inner membrane protein		yaiZ	N	N
	640	34	296	50.3923	477.901	10	40	12.23	79.29	STM14_0448	ddl_1						37.8392	44.5212		59.9112	42.4195		55.3985	62.3096		65.2683	74.034		chr	-	434236	435330		STM14_0448	STM0380	t2484	STY0412	b0381	0	STM0130	ddlB	32.32	0.4776	Core	D-alanyl-alanine synthetase A; D-alanine--D-alanine ligase; DdlA; DdlB; cytoplasmic; catalyzes the formation of D-alanyl-D-alanine from two D-alanines in peptidoglycan synthesis; there are two forms of this enzyme in Escherichia coli		ddlA	N	N
	641	20	143	32.8425	311.466	8	60	7.97	51.67	STM14_0449							31.7716	29.2115		69.5671	74.4284		55.6193	60.5211		57.6507	53.1685		chr	+	435408	436121		STM14_0449	STM0381	t2483	STY0413		0	-		-	0.4566	Salmonella	putative inner membrane protein
	642	5	54	7.69242	72.952																								chr		436122	436289											0.5655
	643	60	534	55.7816	529.011	21	144	13.4	86.9	STM14_0450	mdtG						71.5566	72.9647		83.9734	85.1498		58.9976	69.5297		67.8958	72.0468		chr	+	436290	437501		STM14_0450	STM0382	t2482	STY0414		12	STM1154	yceE	60.42	0.4761	Other	putative permease; similar to Escherichia coli putative transport protein (AAC74137.1)
	644	11	105	5.3893	51.1101																								chr		437502	437619											0.6525
	645	4	21	5.61961	53.2943					STM14_0451																			chr	+	437620	437742		STM14_0451									0.6341		hypothetical protein
	646	37	445	12.2526	116.199	23	166	2.97	19.28	STM14_0452	yaiB	iraP					97.0302	97.2862		99.8668	99.8668		90.1524	88.7392		91.6096	87.834		chr	+	437792	438058		STM14_0452	STM0383	t2481	STY0415	b0382	0	-		-	0.5318	Core?	hypothetical protein		iraP, yaiB	N	N
	647	24	443	7.41604	70.331					STM14_0453																			chr	-	438082	438243		STM14_0453									0.6296		hypothetical protein
	648	26	339	7.60029	72.0784																								chr		438244	438409											0.6024
	649	13	74	14.74	139.788	3	15	3.58	23.19	STM14_0454	psiF						58.2949	35.8935		60.9989	51.3651		74.1886	45.2418		71.8039	62.6187		chr	+	438410	438730		STM14_0454	STM0384	t2480	STY0417	b0384	0	-		-	0.486	Core?	hypothetical protein; similar to Escherichia coli protein induced by phosphate starvation (AAC73487.1)		psiF	N	N
	650	38	234	51.2214	485.764	4	44	12.43	80.59	STM14_0455	yaiC	adrA					45.0333	31.1316		24.5505	44.9057		21.5942	23.5372		23.9567	24.9724		chr	+	438822	439934		STM14_0455	STM0385	t2479	STY0418	b0385	0	STM4551		23.21	0.4456	Other	diguanylate cyclase AdrA; catalyzes the conversion of 2 GTP into c-di-GMP; adrA overexpression induces cellulose biosynthesis, cell adherence to abiotic surfaces and swimming and swarming motility; AdrA acts post-transcriptionally on the bcsABZC operon activating cellulose biosynthesis		adrA, yaiC	N	N
	651	8	48	37.2645	353.402	5	38	9.04	58.63	STM14_0456	proC		+		+		11.3415	11.6999		40.0444	51.3873		19.9382	11.7465		13.4246	12.7843		chr	-	439949	440758		STM14_0456	STM0386	t2478	STY0419	b0386	0	-		-	0.4358	Core	pyrroline-5-carboxylate reductase; catalyzes the formation of L-proline from pyrroline-5-carboxylate		proC	N	N
	652	17	100	38.9227	369.129					STM14_0457.J																			chr	+	440096	440941		STM14_0457									0.4551		hypothetical protein
	653	4	17	20.9584	198.762	4	24	5.09	32.98	STM14_0458	yaiI		++		+		11.1623	10.1639		57.7802	56.404		8.50077	7.30846		13.535	15.8534		chr	+	440898	441353		STM14_0458	STM0387	t2477	STY0420	b0387	0	-		-	0.4189	Core	hypothetical protein		yaiI	N	N
	654	0	0	4.97474	47.1786																								chr		441354	441462											0.7615
	655	23	263	27.315	259.045					STM14_0459.J																			chr	-	441463	442056											0.4276		hypothetical protein
	656	25	295	25.104	238.077	4	15	6.09	39.5	STM14_0459	aroL						65.9754	80.6964		48.3907	34.0511		39.9647	34.2901		44.469	37.9112		chr	+	441538	442083		STM14_0459	STM0388	t2476	STY0421	b0388	0	STM3487	aroK	29.64	0.4176	Other	shikimate kinase II; type II enzyme similar to type I but differentially regulated and with a lower Km; catalyzes the formation of shikimate 3-phosphate from shikimate in aromatic amino acid biosynthesis		aroL	N	N
	657	6	47	8.79792	83.4362	2	14	2.13	13.84	STM14_0460	yaiA						41.8075	39.5545		66.1709	69.3008		61.8017	45.6613		43.9832	52.2411		chr	+	442110	442301		STM14_0460	STM0389	t2475	STY0422	b0389	0	-		-	0.4688	Core?	hypothetical protein		yaiA	N	N
	658	9	73	11.4695	108.773																								chr		442302	442551											0.596
	659	32	202	31.1842	295.74	10	65	7.64	49.57	STM14_0461	aroM						68.254	50.128		78.8457	78.5794		75.4692	73.0625		72.2897	65.8203		chr	+	442552	443229		STM14_0461	STM0390	t2474	STY0423	b0390	0	-		-	0.4941	Other	hypothetical protein; similar to Escherichia coli protein of aro operon; regulated by aroR (AAC73493.1)		aroM	N	N
	660	6	63	13.0817	124.062	0	0	3.17	20.58	STM14_0462	yaiE			++			20.7117	33.8966		10.4772	10.455		81.2762	75.4471		80.5255	74.8951		chr	+	443300	443584		STM14_0462	STM0391	t2473	STY0424	b0391	0	-		-	0.4702	Core	hypothetical protein		yaiE	N	N
	661	26	268	41.9628	397.96	4	35	10.18	66.02	STM14_0463	rdgC						32.3605	49.1807		28.99	43.9512		31.3314	33.7602		37.6463	54.8465		chr	-	443622	444533	yaiD	STM14_0463	STM0392	t2472	STY0425	b0393	66	-		-	0.4605	Core	recombination associated protein; Required for efficient pilin antigenic variation		rdgC	N	N
	662	7	69	6.03417	57.2258					STM14_0464																			chr	-	444556	444687		STM14_0464									0.5455		hypothetical protein
	663	26	252	41.8247	396.649	6	28	10.15	65.81	STM14_0465	yajF						32.6677	45.9805		43.1299	37.2031		13.8662	11.7907		25.9218	28.3506		chr	+	444659	445567	mak	STM14_0465	STM0393	t2471	STY0426	b0394	0	STM1220	ycfX	38.26	0.4191	Core	fructokinase; catalyzes phosphorylation of fructose; cytosolic enzyme		mak	N	N
	664	41	237	56.4725	535.564	10	76	13.1	84.94	STM14_0466.R	araJ						43.2668	27.4962		56.0932	64.6393		18.7679	33.6057		35.1954	40.1192		chr	-	445589	446815	araT	STM14_0466	STM0394	t2470	STY0428	b0396	0	STM0257		31.47	0.4482	Other	Protein araJ precursor; L-Arabinose utilization		araJ	N	N
	665	10	71	5.3893	51.1101																								chr		446816	446933											0.5508
	666	66	495	144.636	1371.67	16	104	34.76	225.4	STM14_0467	sbcC						18.4076	20.8909		33.141	39.4673		23.9126	22.919		24.8178	28.6156		chr	-	446934	450074	rmuA	STM14_0467	STM0395	t2469	STY0429	b0397	30	-		-	0.4177	Other	exonuclease subunit SbcC; with SbcD cleaves DNA hairpin structures; also has 5' single-strand endonuclease activity		sbcC	N	N
	667	36	309	55.367	525.08	11	77	13.43	87.11	STM14_0468	sbcD						35.2279	41.4491		59.9334	64.0622		42.6143	41.1791		51.5566	45.2639		chr	-	450071	451273	yajA	STM14_0468	STM0396	t2468	STY0430	b0398	0	-		-	0.4347	Core	exonuclease subunit SbcD; with SbcC cleaves DNA hairpin structure, also has 5' single-strand endonuclease activity		sbcD	N	N
	668	2	8	6.03417	57.2258					STM14_0469																			chr	-	451315	451446		STM14_0469									0.5758		hypothetical protein
	669	28	299	31.737	300.982	9	35	7.7	49.94	STM14_0470	phoB						57.9365	72.171		75.1387	54.828		34.1797	57.8273		38.1983	49.7019		chr	+	451488	452177	phoT, phoRc	STM14_0470	STM0397	t2467	STY0432	b0399	0	STM2131	baeR	39.54	0.4536	Core	transcriptional regulator PhoB; two component response regulator for the phosphate regulon; PhoR phosphorylates PhoB		phoB	N	N
	670	45	320	59.6508	565.706	7	52	14.47	93.85	STM14_0471	phoR						46.2366	39.2985		34.9834	45.6604		37.5359	38.132		49.3486	47.229		chr	+	452247	453542	R1pho	STM14_0471	STM0398	t2466	STY0433	b0400	0	STM2130	baeS	18.98	0.4622	Core	phosphate regulon sensor protein; membrane-associated histidine protein kinase that phosphorylates phoB in response to environmental signals as part of the two-component phosphate regulatory system phoR/phoB		phoR	N	N
	671	1	3	9.71916	92.1729																								chr		453543	453754											0.6321
	672	0	0	6.8633	65.0889					STM14_0472																			chr	-	453755	453904		STM14_0472									0.5467		hypothetical protein
	673	45	402	60.7563	576.19	9	47	14.74	95.59	STM14_0473	brnQ						44.6493	51.5361		44.4839	41.4428		26.7609	39.3685		39.6997	46.6328		chr	+	453951	455270	hrbA	STM14_0473	STM0399	t2465	STY0435	b0401	0	-		-	0.4311	Core	branched-chain amino acid transporter; branched-chain amino acid transport system II carrier protein (SW:BRNQ_SALTY); LIVCS family; LIV-II		brnQ	N	N
	674	42	298	63.1055	598.469	9	66	15.31	99.29	STM14_0474	proY	aroP					36.7127	32.6933		42.6859	52.4306		37.9554	24.3321		39.9868	37.9996		chr	+	455345	456715	yajM	STM14_0474	STM0400	t2463	STY0438	b0402	0	STM0568	pheP	44.6	0.4588	Core	putative proline-specific permease; cryptic permease that may be involved in the transport of proline across the inner membrane; in Salmonella typhimurium, the proY gene is silent unless overexpressed on a multicopy plasmid or activated by a proZ mutation		proY	N	N
	675	10	119	7.36998	69.8942																								chr		456716	456876											0.472
	676	64	465	83.6954	793.736	12	54	20.31	131.69	STM14_0475	malZ						47.0558	41.193		42.8413	35.8491		26.2751	20.9318		31.9055	39.3906		chr	+	456877	458694		STM14_0475	STM0401	t2462	STY0439	b0403	0	STM4453	treC	13.51	0.4241	Core	maltodextrin glucosidase; similar to Escherichia coli maltodextrin glucosidase (AAC73506.1)		malZ	N	N
	677	19	170	27.7296	262.977	2	8	6.73	43.63	STM14_0476		tsaA					39.4521	46.6974		23.4184	22.131		49.4811	50.276		44.1599	26.4738		chr	-	458766	459368		STM14_0476	STM0402	t2461	STY0440		0	STM0608	ahpC	35.04	0.4677	Other	putative thiol-alkyl hydroperoxide reductase; similar to Escherichia coli alkyl hydroperoxide reductase C22 subunit; detoxification of hydroperoxides (AAC73706.1)
	678	20	172	29.2496	277.392					STM14_0476.J																			chr	+	458868	459503											0.4937		hypothetical protein
	679	13	85	26.7622	253.803	2	9	6.49	42.11	STM14_0477	yajB						21.3006	19.0988		23.9734	23.7514		11.4816	9.31773		20.4902	27.2908		chr	-	459578	460159	acpH	STM14_0477	STM0403	t2460	STY0441	b0404	0	-		-	0.4502	Core	acyl carrier protein phosphodiesterase; Converts holo-ACP to apo-ACP by hydrolytic cleavage of the phosphopantetheine prosthetic group from ACP		acpH, yajB	N	N
	680	24	156	49.0104	464.796	1	2	11.89	77.11	STM14_0478	queA						20.9421	19.0732		14.2064	13.7403		13.7558	13.7337		14.9923	14.9923		chr	+	460253	461317	tsaA	STM14_0478	STM0404	t2459	STY0442	b0405	0	STM1548		26.45	0.4423	Core	S-adenosylmethionine:tRNA ribosyltransferase-isomerase; Synthesizes oQ from preQ1 in a single S-adenosylmethionine-requiring step		queA	N	N
	681	5	46	5.06686	48.0522					STM14_0479																			chr	+	461340	461450		STM14_0479									0.3874		DNA metabolism protein
	682	35	226	51.9123	492.317	4	13	12.6	81.68	STM14_0480	tgt						37.7112	29.0579		24.2841	20.8879		45.0872	40.6712		14.7052	15.7651		chr	+	461514	462641	vacC	STM14_0480	STM0405	t2458	STY0443	b0406	0	-		-	0.4752	Core	queuine tRNA-ribosyltransferase; Exchanges the guanine residue with 7-aminomethyl-7-deazaguanine in tRNAs with GU(N) anticodons (tRNA-Asp, -Asn, -His and -Tyr)		tgt	N	N
	683	1	3	15.2927	145.03	0	0	3.71	24.06	STM14_0481	yajC		+++	++	++	++	8.85817	6.50282		9.63374	9.61154		7.92669	10.0684		9.98013	9.18525		chr	+	462664	462996		STM14_0481	STM0406	t2457	STY0444	b0407	0	-		-	0.4805	Core	preprotein translocase subunit YajC; member of preprotein translocase; forms a heterotrimer with SecD and SecF; links the SecD/SecF/YajC/YidC complex with the SecY/SecE/SecG complex		yajC	N	N
	684	0	0	85.0772	806.841	0	0	20.64	133.86	STM14_0482	secD		+++	+++	+++	+++	0.230415	0.230415		0.665927	0.665927		3.59903	4.34975		0.971517	0.949437		chr	+	463024	464871		STM14_0482	STM0407	t2456	STY0445	b0408	0	STM0408	secF	9.43	0.454	Core	preprotein translocase subunit SecD; part of the preprotein secretory system; when complexed with proteins SecF and YajC, SecDFyajC stimulates the proton motive force-driven protein translocation, and appears to be required for the release of mature proteins from the extracytoplasmic side of the membrane		secD	E	E
	685	3	37	44.7266	424.17	0	0	10.85	70.37	STM14_0483	secF		+++	+++	+++	+++	7.29647	10.087		3.41842	3.41842		6.80062	9.95805		4.26143	4.19519		chr	+	464882	465853		STM14_0483	STM0408	t2455	STY0446	b0409	0	STM0407	secD	17.93	0.4578	Core	preprotein translocase subunit SecF; forms a complex with SecD and YajC; SecDFyajC stimulates the proton motive force-driven protein translocation; seems to modulate the cycling of SecA by stabilizing its membrane-inserted state and appears to be required for the release of mature proteins from the extracytoplasmic side of the membrane; in some organisms, such as Bacillus subtilis, SecD is fused …		secF	E	E
	686	5	77	6.72511	63.7784																								chr		465854	466000											0.5782
	687	12	101	16.8128	159.446	3	21	4.08	26.45	STM14_0484							43.19	45.8781		54.3174	59.8446		41.444	43.1663		59.7483	48.4654		chr	+	466001	466366		STM14_0484	STM0409	t2454	STY0447		0	-		-	0.4945	Salmonella	hypothetical protein
	688	24	195	31.8752	302.292	6	37	7.73	50.15	STM14_0485							46.4158	46.5438		56.9145	57.0477		25.0386	20.6889		33.0537	32.0601		chr	+	466392	467084		STM14_0485	STM0410	t2453	STY0448		0	-		-	0.4719	Salmonella	putative regulatory protein
	689	3	17	4.6523	44.1207																								chr		467085	467186											0.5882
	690	4	31	5.34324	50.6733					STM14_0485.J																			chr	+	467187	467303											0.5214		hypothetical protein
	691	13	88	15.9836	151.583	1	3	3.88	25.15	STM14_0486	yajD						52.2273	40.8858		21.8424	18.8901		36.6306	30.4482		24.9945	27.335		chr	+	467254	467601		STM14_0486	STM0411	t2452	STY0449	b0410	0	-		-	0.5029	Core	hypothetical protein; hypothetical 12.6 kDa protein in secF-tsx intergenic region (SW:YAJD_SALTY)		yajD	N	N
	692	7	31	9.90341	93.9203					STM14_0487																			chr	+	467631	467846		STM14_0487									0.537		hypothetical protein
	693	5	21	6.44873	61.1574					STM14_0487.J																			chr	-	467638	467778											0.5319		hypothetical protein
	694	16	89	18.2868	173.425	3	13	3.64	23.63	STM14_0488							57.7061	34.3574		60.333	45.3496		31.8393	30.2274		33.4511	38.5074		chr	-	467778	468175		STM14_0488	STM0412	t2451	STY0450		71	-		-	0.4422	Other
	695	10	55	12.1144	114.889					STM14_0488.J																			chr	+	467883	468146											0.4508		conserved hypothetical protein
	696	27	191	44.5884	422.86	8	59	9.65	62.55	STM14_0489	tsx						31.0548	28.3666		60.5327	66.7925		47.3394	67.7633		68.0503	78.9578		chr	-	468230	469198	T6rec, nupA	STM14_0489	STM0413	t2450	STY0451	b0411	105	-		-	0.5005	Core	nucleoside channel; nucleoside-specific channel-forming protein TSX precursor (SW:TSX_SALTY); receptor of phage T6 and colicin K		tsx	N	N
	697	1	4	6.31055	59.8469					STM14_0489.RJ																			chr	-	469281	469418											0.5652		hypothetical protein
	698	18	130	24.8276	235.456	4	15	6.02	39.06	STM14_0490	yajI						43.7532	38.044		49.0788	34.384		53.3451	30.4261		51.5346	37.2268		chr	-	469393	469932		STM14_0490	STM0414	t2449	STY0452	b0412	0	-		-	0.4722	Core?	hypothetical protein		yajI	N	N
	699	4	23	6.72511	63.7784					STM14_0491																			chr	+	469965	470111		STM14_0491									0.517		hypothetical protein
	700	12	76	20.682	196.141	1	2	5.02	32.54	STM14_0492	ybaD	nrdR					29.5955	22.6318		19.0233	15.8713		36.3877	21.8371		14.1532	12.9609		chr	+	470084	470533		STM14_0492	STM0415	t2448	STY0453	b0413	0	-		-	0.5	Core?	transcriptional regulator NrdR		nrdR, ybaD	N	N
	701	2	9	50.8068	481.833	0	0	12.33	79.94	STM14_0493	ribD		+++	+++	+++	+++	5.52995	5.76037		2.7303	2.7303		4.65887	6.29278		3.40031	3.33407		chr	+	470537	471640	ybaE, ribG	STM14_0493	STM0416	t2447	STY0455	b0414	0	STM2568	yfhC	13.61	0.3967	Core	bifunctional diaminohydroxyphosphoribosylaminopyrimidine deaminase/5-amino-6-(5-phosphoribosylamino)uracil reductase; riboflavin biosynthesis protein which catalyzes the deamination and reduction steps in the riboflavin biosynthesis pathway; catalyzes the formation of 5-amino-6-(5-phosphoribosylamino)uracil from 2,5-diamino-6-hydroxy-4-(5-phosphoribosylamino)pyrimidine and the formation of 5-amin…		ribD	E	E
	702	0	0	23.9985	227.593	0	0	5.25	34.06	STM14_0494.J	ribH	ribE	+++	++	+++	+++	3.89145	2.68817		7.85794	7.85794		2.89247	2.40671		8.23581	7.86045		chr	+	471678	472199	ybaF, nusIII	STM14_0494	STM0417	t2446	STY0456	b0415	51	-		-	0.4579	Core	6,7-dimethyl-8-ribityllumazine synthase		ribE	E	E
	703	1	18	19.3001	183.035	0	0	4.68	30.37	STM14_0495	nusB		++	++	+++	++	7.8597	10.5479		8.45727	8.45727		6.55774	7.24222		8.78781	8.25789		chr	+	472220	472639	groNB, ssyB	STM14_0495	STM0418	t2445	STY0457	b0416	0	-		-	0.4714	Core	transcription antitermination protein NusB; Regulates rRNA biosynthesis by transcriptional antitermination		nusB	N	E
	704	4	13	45.003	426.791	0	0	10.92	70.81	STM14_0496	thiL		+++	+++	+++	+++	8.26933	6.86124		3.30744	3.30744		5.63038	5.03422		4.12895	4.06271		chr	+	472718	473695	thiJ	STM14_0496	STM0419	t2444	STY0458	b0417	0	-		-	0.4346	Core	thiamine monophosphate kinase; catalyzes the formation of thiamine diphosphate from thiamine phosphate ant ATP		thiL	E	E
	705	11	81	23.7221	224.972	0	0	5.76	37.32	STM14_0497	pgpA			+++	++	+	19.8669	20.9421		7.48058	7.48058		12.4972	9.25149		10.9296	10.488		chr	+	473673	474188		STM14_0497	STM0420	t2443	STY0459	b0418	0	-		-	0.4593	Core?	phosphatidylglycerophosphatase A; hydrolyzes phosphatidylglycerophosphate to produce phosphatidylglycerol and phosphate		pgpA	N	N
	706	7	58	14.1872	134.546					STM14_0498																			chr	-	473976	474284		STM14_0498									0.4434		hypothetical protein
	707	22	178	44.8648	425.481	6	23	10.89	70.59	STM14_0499	yajO						21.0958	25.0384		39.8224	30.6548		26.6726	31.0223		33.7823	37.0501		chr	-	474292	475266		STM14_0499	STM0421	t2442	STY0460	b0419	0	STM2406		32.94	0.4308	Core?	putative oxidoreductase; similar to Escherichia coli putative NAD(P)H-dependent xylose reductase (AAC73522.1); K+ channel protein		yajO	N	N
	708	1	3	85.7682	813.393	0	0	20.81	134.95	STM14_0500	dxs		+++	+++	+++	+++	1.76651	2.96979		0.621532	0.621532		1.2144	1.74431		0.927357	0.905277		chr	-	475323	477185	yajP	STM14_0500	STM0422	t2441	STY0461	b0420	0	STM2340		13.51	0.4444	Core	1-deoxy-D-xylulose-5-phosphate synthase; catalyzes the formation of 1-deoxy-D-xylulose 5-phosphate from pyruvate and D-glyceraldehyde 3-phosphate		dxs	E	E
	709	1	10	41.4101	392.718	0	0	10.05	65.15	STM14_0501	ispA		+++	+++	+++	+++	4.48029	6.52842		4.03996	4.03996		3.04703	5.47582		4.8355	4.7251		chr	-	477209	478108		STM14_0501	STM0423	t2440	STY0462	b0421	0	STM3305	ispB	26.33	0.4256	Core	geranyltranstransferase; similar to Escherichia coli geranyltranstransferase; farnesyldiphosphate synthase (AAC73524.1)		ispA	E	E
	710	0	0	11.1471	105.715	0	0	2.7	17.54	STM14_0502	xseB		+++	+		+	6.98925	4.27547		11.0766	11.0322		14.352	27.2025		11.1504	10.0684		chr	-	478109	478351	yajE	STM14_0502	STM0424	t2439	STY0463	b0422	0	-		-	0.4568	Core	exodeoxyribonuclease VII small subunit; catalyzes the bidirectional exonucleolytic cleavage of DNA		xseB	N	N
	711	11	102	9.58098	90.8624																								chr		478352	478560											0.5215
	712	32	258	66.6983	632.542	2	26	16.18	104.94	STM14_0503	thiI				+		19.9693	24.1423		15.4717	25.7048		11.3049	11.9452		14.1312	12.7622		chr	+	478561	480009	yajC, nuvC	STM14_0503	STM0425	t2438	STY0464	b0423	0	-		-	0.4762	Core	thiamine biosynthesis protein ThiI; Required for the synthesis of the thiazole moiety		thiI	N	N
	713	22	229	36.7117	348.16	12	72	8.84	57.33	STM14_0504	phnV						30.594	47.7471		80.1776	77.2253		36.5423	23.3385		42.1064	30.3157		chr	-	480053	480850		STM14_0504	STM0426	t2437	STY0465		6	STM1223	potC	25.22	0.4336	Other	2-aminoethylphosphonate transporter; probable membrane component of 2-aminoethylphosphonate transporter PhnV (gi|11354255)
	714	24	154	39.6137	375.681	5	43	9.71	62.98	STM14_0505	phnU						31.2852	24.424		37.3363	53.7403		15.3235	23.8022		21.3513	24.4866		chr	-	480853	481713		STM14_0505	STM0427	t2436	STY0466		-9	STM2443	cysU	27.53	0.4274	Other	2-aminoethylphosphonate transporter; probable membrane component of 2-aminoethylphosphonate transporter PhnU (gi|11354254)
	715	36	207	51.0832	484.454	4	15	12.39	80.37	STM14_0506	phnT						41.2698	25.7296		24.5727	22.242		12.0998	17.5094		20.7993	21.815		chr	-	481716	482825		STM14_0506	STM0428	t2435	STY0467		0	STM0878	potG	37.84	0.4126	Other	2-aminoethylphosphonate transporter; probable ATPase component of 2-aminoethylphosphonate transporter PhnT (gi|11354253)
	716	33	260	46.6612	442.517	7	44	11.32	73.42	STM14_0507	phnS						41.6795	41.3722		45.061	48.5905		17.5535	20.7331		21.0643	31.1327		chr	-	482831	483844		STM14_0507	STM0429	t2434	STY0468		0	STM0108	tbpA	24.85	0.4369	Other	2-aminoethylphosphonate transporter; probable periplasmic binding-protein of the2-aminoethylphosphonate transporter phnS (gi|11354256)
	717	5	28	9.02823	85.6204																								chr		483845	484041											0.5076
	718	17	137	33.1189	314.087	6	30	8.04	52.11	STM14_0508	phnR						22.9391	26.7025		54.939	47.1698		10.6204	11.879		19.0329	19.0771		chr	-	484042	484761		STM14_0508	STM0430	t2433	STY0469		0	STM3602		29.2	0.4097	Other	2-aminoethylphosphonate transport protein; probable repressor protein of GntR family PhnR (gi|11354257)
	719	1	4	5.06686	48.0522					STM14_0509																			chr	-	484792	484902		STM14_0509									0.6126		hypothetical protein
	720	35	372	52.6032	498.87	8	25	12.33	79.94	STM14_0510.J	phnW						36.8408	56.1444		47.525	29.7447		31.3977	27.7545		30.6028	44.9768		chr	+	484862	486004		STM14_0510	STM0431	t2432	STY0470		39	-		-	0.4418	Other	2-aminoethylphosphonate transport
	721	13	113	37.4027	354.713	4	15	9.04	58.63	STM14_0511	phnX				+		13.9785	18.1004		32.4528	26.1043		8.74365	8.32413		14.1753	14.7936		chr	+	486011	486823		STM14_0511	STM0432	t2431	STY0471		3	-		-	0.4022	Other	phosphonoacetaldehyde hydrolase; catalyzes the degradation of phosphonoacetaldehyde to acetaldehyde and phosphate
	722	2	11	6.31055	59.8469					STM14_0511.J																			chr	+	486792	486929											0.4493		hypothetical protein
	723	20	177	27.1768	257.735	2	9	6.59	42.76	STM14_0512	thiJ						44.7005	50.4352		23.7292	23.485		28.4389	14.9702		35.9461	20.711		chr	-	486920	487510	yajL, thiN	STM14_0512	STM0433	t2429	STY0472	b0424	0	STM1931	araH	27.96	0.4315	Core	hypothetical protein; 4-methyl-5(B-hydroxyethyl)-thiazole monophosphate biosynthesis enzyme (SW:THIJ_SALTY)		yajL	N	N
	724	42	288	41.9628	397.96	6	46	10.18	66.02	STM14_0513	apbA	panE					66.385	54.0195		42.9301	54.5394		41.7531	38.1541		51.2917	44.7781		chr	-	487473	488384		STM14_0513	STM0434	t2430	STY0473	b0425	0	STM2573		27.31	0.4737	Core	2-dehydropantoate 2-reductase; ketopantoate reductase; catalyzes the NADPH reduction of ketopantoate to pantoate; functions in pantothenate (vitamin B5) biosynthesis		panE	N	N
	725	5	33	5.71174	54.168																								chr		488385	488509											0.528
	726	18	179	22.6166	214.488	2	15	5.49	35.59	STM14_0514	yajQ						50.5632	63.1336		27.4806	36.9145		18.7238	25.4582		24.3762	46.3458		chr	+	488510	489001		STM14_0514	STM0435	t2428	STY0474	b0426	-18	-		-	0.4858	Core	nucleotide-binding protein		yajQ	N	N
	727	40	301	62.8291	595.848	9	73	15.24	98.86	STM14_0515	yajR						33.7942	33.3077		42.8635	57.1143		35.9461	28.4831		16.0963	15.3456		chr	-	489048	490412		STM14_0515	STM0436.S	t2427	STY0475	b0427	0				0.4454		putative transport protein; similar to Escherichia coli putative transport protein (AAC73530.1); MFS family		yajR	N	N
	728	30	268	10.4101	98.7255																								chr		490413	490639											0.5595
	729	10	80	7.41604	70.331					STM14_0516																			chr	-	490640	490801		STM14_0516	STM0436A		not done		0	not done	not done	not done	0.463
	730	6	39	7.00148	66.3995					STM14_0516.J																			chr	+	490830	490982											0.6471		hypothetical protein
	731	166	1750	69.6003	660.063	4	19	3.17	20.58	STM14_0517							94.6237	93.9836		77.4695	65.7492		91.9629	89.512		92.1837	83.8375		chr	+	490949	492460		STM14_0517	STM0437	t2424	STY0478		1227	STM0438		32.74	0.5628	Salmonella	putative periplasmic protein
	732	166	1750	69.6003	660.063	26	128	6.09	39.5	STM14_0517							94.6493	94.0092		97.6471	95.3829		95.6503	92.537		96.2243	91.2563		chr	+	490949	492460		STM14_0517	STM0437	t2425	STY0477		966	STM0438		32.74	0.5628	Salmonella	putative periplasmic protein
	733	166	1750	69.6003	660.063	15	70	7.5	48.63	STM14_0517							94.5981	93.958		88.5905	81.3319		90.1744	87.834		92.1616	89.6666		chr	+	490949	492460		STM14_0517	STM0437	t2426	STY0476		840	STM0438		32.74	0.5628	Salmonella	putative periplasmic protein
	734	131	1557	68.7711	652.2	9	70	2.94	19.06	STM14_0518							91.0138	92.8315		94.606	96.5594		93.5085	89.0042		92.3824	86.0455		chr	+	492472	493965		STM14_0518	STM0438	t2423	STY0479		1230	STM0437		38.55	0.5977	Salmonella	TPR repeat-containing protein; TPR repeat
	735	26	132	40.9955	388.786	2	20	9.95	64.5	STM14_0519	cyoE				+		33.871	19.3036		18.6459	29.5228		16.9353	15.1027		13.248	12.6076		chr	-	494047	494937		STM14_0519	STM0439	t2421	STY0481	b0428	0	STM4234	ubiA	19.2	0.4624	Core	protoheme IX farnesyltransferase; converts protoheme IX and farnesyl diphosphate to heme O		cyoE	N	N
	736	7	30	15.1545	143.72	1	3	3.68	23.84	STM14_0520	cyoD	qoxD					20.5069	13.5945		22.6415	19.3785		14.639	18.79		13.6012	12.5193		chr	-	494949	495278		STM14_0520	STM0440	t2420	STY0482	b0429	0	-		-	0.4848	Core?	cytochrome o ubiquinol oxidase subunit IV; similar to Escherichia coli cytochrome o ubiquinol oxidase subunit IV (AAC73532.1)		cyoD	N	N
	737	8	31	28.2823	268.219	2	4	6.86	44.5	STM14_0521	cyoC		+		++		12.5192	11.0599		23.1743	17.3363		13.5571	11.9894		10.3555	9.29565		chr	-	495278	495892		STM14_0521	STM0441	t2419	STY0483	b0430	0	-		-	0.465	Core	cytochrome o ubiquinol oxidase subunit III; similar to Escherichia coli cytochrome o ubiquinol oxidase subunit III (AAC73533.1)		cyoC	N	N
	738	52	350	91.7102	869.746	7	31	22.25	144.3	STM14_0522	cyoB	qoxB					26.7281	23.6815		23.929	23.7292		14.7715	22.9631		12.5635	12.8947		chr	-	495882	497873		STM14_0522	STM0442	t2418	STY0484	b0431	0	-		-	0.4623	Core	cytochrome o ubiquinol oxidase subunit I; similar to Escherichia coli cytochrome o ubiquinol oxidase subunit I (AAC73534.1)		cyoB	N	N
	739	35	230	44.0356	417.618	8	47	10.68	69.29	STM14_0523	cyoA	qoxA					49.9744	37.7624		55.0943	53.3629		77.5447	80.0177		17.1119	16.3391		chr	-	497884	498840		STM14_0523	STM0443	t2417	STY0485	b0432	0	-		-	0.4932	Core	cytochrome o ubiquinol oxidase subunit II; similar to Escherichia coli cytochrome o ubiquinol oxidase subunit II (AAC73535.1)		cyoA	N	N
	740	8	49	11.2853	107.025																								chr		498841	499086											0.6057
	741	2	14	5.61961	53.2943					STM14_0523.RJ																			chr	-	499087	499209											0.6992		hypothetical protein
	742	65	479	68.2184	646.958	13	86	16.49	106.9	STM14_0524.J	ampG						63.3385	55.8628		57.6915	60.5549		63.3694	65.3345		76.9486	81.762		chr	-	499293	500774		STM14_0524	STM0444	t2416	STY0486	b0433	6	-		-	0.4345	Core	AmpG-related protein		ampG	N	N
	743	26	346	29.1114	276.082	3	8	6.46	41.89	STM14_0525.R	yajG	yaiE					58.7046	81.0804		34.0067	22.5527		64.9371	33.429		72.6209	69.1102		chr	-	500812	501444		STM14_0525	STM0445	t2415	STY0487	b0434	54	-		-	0.4897	Core	Hypothetical lipoprotein yajG precursor		yajG	N	N
	744	1	7	5.48142	51.9838					STM14_0526.R																			chr	-	501452	501571											0.5333		hypothetical protein
	745	2	10	8.52154	80.8151					STM14_0526																			chr	+	501468	501653		STM14_0526									0.5968		hypothetical protein
	746	11	94	14.6018	138.478	2	14	3.54	22.97	STM14_0527	bolA						47.2606	49.7952		41.465	49.2342		65.202	62.42		46.3899	46.5666		chr	+	501694	502011		STM14_0527	STM0446	t2414	STY0488	b0435	0	-		-	0.5094	Core?	transcriptional regulator BolA; positive transcriptional regulator of morphogenetic pathway; controlling several genes involved in oxidative stress, acid stress, heat shock, osmotic shock, and carbon-starvation stress		bolA	N	N
	747	1	8	5.20505	49.3628					STM14_0528																			chr	-	502053	502166		STM14_0528									0.5614		hypothetical protein
	748	6	35	8.75185	82.9993																								chr		502167	502357											0.5236
	749	40	260	59.789	567.016	6	30	14.51	94.07	STM14_0529	tig						37.1224	28.9811		30.1887	30.2331		23.1398	31.8172		50.2539	78.0305		chr	+	502358	503656		STM14_0529	STM0447	t2413	STY0489	b0436	0	-		-	0.4758	Core	trigger factor; Tig; RopA; peptidyl-prolyl cis/trans isomerase; promotes folding of newly synthesized proteins; binds ribosomal 50S subunit; forms a homodimer		tig	N	N
	750	4	21	11.2853	107.025																								chr		503657	503902											0.5813
	751	0	0	28.6969	272.15	1	2	6.96	45.15	STM14_0530	clpP		+++		+	+	3.1234	2.32975		16.6482	14.7836		16.2287	12.718		6.80062	6.57982		chr	+	503903	504526	lopP, wseA	STM14_0530	STM0448	t2412	STY0490	b0437	0	STM1033		23.06	0.4872	Core	ATP-dependent Clp protease proteolytic subunit; hydrolyzes proteins to small peptides; with the ATPase subunits ClpA or ClpX, ClpP degrades specific substrates		clpP	N	N
	752	3	19	6.54086	62.0311																								chr		504527	504669											0.4476
	753	1	17	4.79049	45.4312					STM14_0531																			chr	+	504670	504774		STM14_0531									0.5048		hypothetical protein
	754	1	4	58.5453	555.222	0	0	14.21	92.12	STM14_0532	clpX		+++	+++	+	++	3.0978	4.22427		1.97558	1.97558		13.8441	13.8662		2.56127	2.51711		chr	+	504778	506049	lopC	STM14_0532	STM0449	t2411	STY0491	b0438	0	STM4091	hslU	27.4	0.4717	Core	ATP-dependent protease ATP-binding subunit; binds and unfolds substrates as part of the ClpXP protease		clpX	N	N
	755	1	13	2.53343	24.0261					STM14_0532.P	SraA																		chr	-	506077	506132			STMRNA006								0.5714		constitutively expressed under all tested conditions
	756	5	36	4.6523	44.1207																								chr		506133	506234											0.5588
	757	3	9	108.431	1028.32	1	3	26.31	170.61	STM14_0533	lon		+++	+	+++	++	3.48182	4.37788		11.8535	13.2963		5.9395	7.52926		0.507838	0.507838		chr	+	506235	508589	muc, lopA, dir	STM14_0533	STM0450	t2410	STY0492	b0439	0	STM4491		6.25	0.4599	Core	DNA-binding ATP-dependent protease La; similar to Escherichia coli ATP-dependent protease La; heat shock K-protein (AAC73542.1); cleaves RcsA and SulA; heat shock K-protein; DNA binding activity		lon	N	N
	758	5	43	9.53491	90.4256																								chr		508590	508797											0.5385
	759	13	197	12.529	118.82	9	82	3.04	19.71	STM14_0534	hupB						69.1244	87.6856		94.2508	97.4029		55.6856	52.9035		56.5909	45.1976		chr	+	508798	509070	dbhB, hopD	STM14_0534	STM0451	t2409	STY0493	b0440	0	STM4170	hupA	67	0.5055	Core	transcriptional regulator HU subunit beta; histone-like DNA-binding protein		hupB	N	N
	760	7	40	13.312	126.246																								chr		509071	509360											0.4759
	761	65	518	86.1827	817.325	14	100	20.91	135.6	STM14_0535	cypD	ppiD					46.0061	45.7245		49.1454	57.0255		33.3407	35.1512		34.1797	42.813		chr	+	509361	511232	ybaU	STM14_0535	STM0452	t2408	STY0494	b0441	0	-		-	0.4765	Core	peptidyl-prolyl cis-trans isomerase (rotamase D); similar to Escherichia coli putative protease maturation protein (AAC73544.1)		ppiD	N	N
	762	9	55	16.6746	158.136					STM14_0536																			chr	-	511028	511390		STM14_0536									0.4931		hypothetical protein
	763	12	132	17.2273	163.378	5	20	4.18	27.11	STM14_0537	ybaV	comE					41.6027	61.2135		75.96	57.1587		62.4641	70.987		45.6834	65.8865		chr	+	511382	511756		STM14_0537	STM0453	t2407	STY0495	b0442	0	-		-	0.4747	Core?	putative DNA uptake protein; similar to DNA-binding proteins		ybaV	N	N
	764	6	44	4.69836	44.5575																								chr		511757	511859											0.5825
	765	13	103	18.3328	173.862	1	8	4.45	28.84	STM14_0538	ybaW						42.5499	41.9867		20.111	27.4806		58.1806	31.0002		36.6527	23.0956		chr	+	511860	512258	fadM	STM14_0538	STM0454	t2406	STY0496	b0443	0	STM0744	ybgC	29.29	0.5288	Core	putative esterase		ybaW	N	N
	766	5	37	4.79049	45.4312																								chr		512259	512363											0.4381
	767	27	254	32.0134	303.603	8	43	7.77	50.37	STM14_0539	ybaX	exsB					54.5315	63.2104		70.4329	62.6859		40.5829	35.5487		43.1221	44.9106		chr	-	512364	513059	queC	STM14_0539	STM0455	t2405	STY0497	b0444	0	-		-	0.4684	Core	queuosine biosynthesis protein QueC; YbaX; catalyzes the transformation of GTP to 7-cyano-7-deazaguanine (preQ0), as one of the early reactions of quenosine biosynthesis; quenosine is a modified nucleoside that occurs at the wobble position of GUN anticodons in tRNAs for Asn, Asp, Tyr, and His		queC, ybaX	N	N
	768	54	421	78.997	749.178	11	64	19	123.21	STM14_0540.J	ybaE	oppA					38.6585	38.8121		41.9534	43.2408		22.8527	22.5215		28.1961	26.6505		chr	-	513124	514839		STM14_0540	STM0456	t2404	STY0498	b0445	15	STM0109	yabN	30.9	0.4376	Core?	putative ABC transporter periplasmic binding protein		ybaE	N	N
	769	20	127	37.679	357.334	2	15	9.14	59.28	STM14_0541	cof						24.0911	20.4301		19.6004	25.9267		43.4754	42.4155		54.7141	79.1345		chr	+	514925	515743		STM14_0541	STM0457	t2403	STY0499	b0446	0	STM3962	yigL	34.76	0.4542	Core	putative hydrolase		cof	N	N
	770	29	236	48.5958	460.865	6	43	11.79	76.46	STM14_0542		cysK					30.0819	34.0758		36.8479	46.2375		24.3983	17.7302		23.2502	26.5622		chr	-	515792	516847		STM14_0542	STM0458	t2401	STY0501		0	STM2430	cysK	21.34	0.4536	Other	putative cysteine synthase/cystathionine beta-synthase; similar to Escherichia coli cysteine synthase B; O-acetylserine sulfhydrolase B (AAC75474.1)
	771	16	177	27.7296	262.977	5	11	5.12	33.19	STM14_0543.J	ybaO	grp					28.7506	49.2063		68.4351	31.0766		75.2263	74.4314		79.3994	76.5953		chr	+	516816	517418		STM14_0543	STM0459	t2400	STY0502	b0447	144	STM0959	lrp	32.67	0.5257	Core	transcriptional regulator, AsnC family		ybaO	N	N
	772	61	458	81.6226	774.078	7	51	19.8	128.43	STM14_0544	mdlA						45.4941	41.7307		26.2375	35.0055		22.8748	24.9503		51.3579	65.7319		chr	+	517459	519231		STM14_0544	STM0460	t2399	STY0503	b0448	0	STM0984	msbA	28.8	0.4428	Core	putative multidrug transporter membrane\ATP-binding component; similar to Escherichia coli ATP-binding component of a transport system (AAC73551.1); putative ABC superfamily transporter		mdlA	N	N
	773	46	360	82.0371	778.009	4	16	19.9	129.08	STM14_0545	mdlB						26.1649	29.4675		18.5128	19.0011		25.8335	36.2332		49.0395	77.5006		chr	+	519224	521005		STM14_0545	STM0461	t2398	STY0504	b0449	0	STM0984	msbA	28.61	0.4226	Core	putative multidrug transporter membrane\ATP-binding component; similar to Escherichia coli putative ATP-binding component of a transport system (AAC73552.1); putative ABC superfamily		mdlB	N	N
	774	17	119	26.5319	251.619					STM14_0545.LJ																			chr	-	521037	521613			STM0461.1n								0.4783		hypothetical protein
	775	11	97	15.5691	147.651	1	4	3.78	24.5	STM14_0546	glnK						42.5755	47.8751		22.2642	21.1987		24.597	23.3164		26.2089	30.8015		chr	+	521218	521556	ybaI	STM14_0546	STM0462	t2397	STY0506	b0450	0	STM2561	glnB	68.1	0.469	Core	nitrogen regulatory protein P-II 2; indirectly regulates nitrogen metabolism; at high nitrogen levels P-II 2 prevents the phosphorylation of NR-I, the transcriptional activator of the glutamine synthetase gene (glnA); at low nitrogen levels P-II 2 is uridylylated to form PII-UMP and interacts with an adenylyltransferase (GlnE) that activates GlnA; functionally it is equivalent to protein P-II (Gl…		glnK	N	N
	776	49	387	59.2362	561.774	12	84	14.37	93.2	STM14_0547	amtB						52.6882	50.6144		60.8435	64.9501		52.3515	51.7554		41.3336	42.9013		chr	+	521588	522874	ybaG	STM14_0547	STM0463	t2396	STY0507	b0451	0	-		-	0.4429	Core	ammonium transporter; similar to Escherichia coli probable ammonium transporter (AAC73554.1); Amt family		amtB	N	N
	777	26	217	45.6939	433.344	6	37	9.61	62.33	STM14_0548.J	tesB						27.4194	32.8981		45.5494	48.2131		14.6169	12.6739		20.2473	16.2287		chr	-	522974	523966		STM14_0548	STM0464	t2395	STY0508	b0452	132	-		-	0.4783	Core	acyl-CoA thioesterase II		tesB	N	N
	778	22	168	26.2095	248.561	0	0	6.36	41.24	STM14_0549	ybaY			+++			54.2499	49.4624		6.79245	6.79245		16.0521	17.0457		23.1398	24.862		chr	+	524049	524618		STM14_0549	STM0465	t2394	STY0509	b0453	0	-		-	0.4596	Other	hypothetical protein; similar to Escherichia coli glycoprotein/polysaccharide metabolism (AAC73556.1)		ybaY	N
	779	14	123	17.9183	169.93	3	9	4.35	28.19	STM14_0550	ybaZ						49.3856	54.1219		51.0544	30.3219		10.9958	15.5664		17.1561	15.6105		chr	-	524651	525040		STM14_0550	STM0466	t2393	STY0510	b0454	0	STM1659	ogt	28.42	0.4385	Core?	putative methyltransferase		ybaZ	N	N
	780	0	0	5.29717	50.2364					STM14_0551	ffs																		chr	+	525118	525233		STM14_0551	STM0467			b0455					0.3793				ffs		E
	781	61	518	71.3967	677.1	11	73	17.32	112.34	STM14_0552	ylaB						55.3507	57.9621		46.4151	51.5649		45.5951	50.4747		41.1791	47.3173		chr	-	525271	526821		STM14_0552	STM0468	t2392	STY0511	b0457	0	STM4264	yjcC	35	0.4784	Other	hypothetical protein; putative diguanylate cyclase/phosphodiesterase domain 2
	782	6	44	10.2719	97.415																								chr		526822	527045											0.5759
	783	7	44	11.9762	113.578	0	0	2.91	18.84	STM14_0553	rpmE2			+			31.362	22.8879		10.7658	10.7436		9.18525	14.1091		15.6547	22.5215		chr	+	527046	527306	rpmE	STM14_0553	STM0469	t2391	STY0512		0	STM4096	rpmE	31.07	0.5594	Core?	50S ribosomal protein L31 type B; RpmE2; there appears to be two types of ribosomal proteins L31 in bacterial genomes; some contain a CxxC motif while others do not; Bacillus subtilis has both types; the proteins in this cluster do not have the CXXC motif; RpmE is found in exponentially growing Bacilli while YtiA was found after exponential growth; expression of ytiA is controlled by a zinc-speci…
	784	5	44	6.44873	61.1574	0	0	1.56	10.15	STM14_0554	rpmJ_1			+			50.7424	53.9683		13.0966	12.6082		58.4456	56.635		74.1002	67.2334		chr	+	527312	527452	rpmJ	STM14_0554	STM0470	t2390	STY0513		0	-		-	0.5674	Core?	50S ribosomal protein L36; smallest protein in the large subunit; similar to what is found with protein L31 and L33 several bacterial genomes contain paralogs which may be regulated by zinc; the protein from Thermus thermophilus has a zinc-binding motif and contains a bound zinc ion; the proteins in this group do not have the motif
	785	20	118	21.6493	205.314	3	37	5.25	34.06	STM14_0555	ylaC						60.9319	40.297		41.7758	72.1643		66.4827	53.2126		47.2069	31.3314		chr	-	527508	527978		STM14_0555	STM0471	t2389	STY0514	b0458	0	-		-	0.5117	Core	putative inner membrane protein		ylaC	N	N
	786	3	21	5.29717	50.2364																								chr		527979	528094											0.6293
	787	50	608	25.3804	240.698	19	111	6.16	39.93	STM14_0556	maa						91.3466	93.3436		94.8058	93.7625		88.0989	87.3924		81.2321	83.3517		chr	-	528095	528646	ylaD, mac	STM14_0556	STM0472	t2388	STY0515	b0459	0	STM2110	wcaF	20.08	0.5109	Core?	maltose O-acetyltransferase; similar to Escherichia coli putative transferase (AAC73561.1)		maa	N	N
	788	29	293	8.15304	77.3204																								chr		528647	528824											0.573
	789	14	94	10.0416	95.2308	0	0	2.44	15.8	STM14_0557	hha			+			83.0773	71.915		11.5871	11.4095		73.2391	26.7167		11.5036	10.3113		chr	-	528825	529043		STM14_0557	STM0473	t2387	STY0516	b0460	0	STM1461	ydgT	35.61	0.5982	Core?	hemolysin expression-modulating protein; with Hns involved in transcriptional regulation of hemolysin; non-specific DNA-binding protein which affects the production of multiple proteins		hha	N	N
	790	49	546	17.2273	163.378	10	74	4.18	27.11	STM14_0558	ybaJ						96.6974	96.1854		91.2542	93.5405		92.6032	94.3917		75.403	80.2826		chr	-	529071	529445	tomB	STM14_0558	STM0474	t2386	STY0517	b0461	0	-		-	0.5787	Core	hypothetical protein		ybaJ	N	N
	791	47	749	22.7548	215.798																								chr		529446	529940											0.6505
	792	117	843	145.05	1375.6	12	54	35.19	228.22	STM14_0559	acrB	cmeB					50.9985	43.6508		25.4828	24.9057		52.2853	49.2824		18.2601	17.951		chr	-	529941	533090	acrE	STM14_0559	STM0475	t2385	STY0519	b0462	0	STM3391	acrF	80.47	0.4562	Core?	acridine efflux pump; similar to Escherichia coli acridine efflux pump (AAC73564.1); RND family		acrB	N	N
	793	35	274	54.9524	521.148	7	30	13.33	86.46	STM14_0560	acrA	bpeA					33.8966	35.2791		37.9578	32.1199		37.845	33.9369		15.9417	15.7871		chr	-	533113	534306	sipB, nbsA, mtcA	STM14_0560	STM0476	t2384	STY0520	b0463	0	STM3390	acrE	65.12	0.4481	Core	acridine efflux pump; similar to Escherichia coli acridine efflux pump (AAC73565.1)		acrA	N	N
	794	5	30	6.44873	61.1574																								chr		534307	534447											0.617
	795	40	284	30.0787	285.256	6	56	7.3	47.33	STM14_0561	acrR	ttgR					82.2837	72.2734		60.111	75.1387		78.9357	74.873		78.0526	68.5361		chr	+	534448	535101	ybaH	STM14_0561	STM0477	t2383	STY0521	b0464	0	STM3389	envR	36.23	0.5321	Core	DNA-binding transcriptional repressor AcrR; regulates the acrAB operon which is involved in susceptibility to dephalothin and cephaloridine		acrR	N	N
	796	7	38	5.7578	54.6048					STM14_0562																			chr	-	535085	535210		STM14_0562									0.5397		hypothetical protein
	797	140	1143	157.625	1494.86	36	185	37.57	243.66	STM14_0563.J	aefA	kefA					58.2693	57.8597		67.4584	58.2686		44.7781	54.1841		43.1883	35.9461		chr	+	535160	538582	pnuH	STM14_0563	STM0478	t2382	STY0522	b0465	60	STM4347	yjeP	29.13	0.475	Core	mechanosensitive channel protein		kefA	N	N
	798	36	324	43.0683	408.444	7	35	10.32	66.89	STM14_0564							53.5586	59.8566		49.9223	43.5072		16.7145	55.4869		27.2687	48.5317		chr	-	538624	539559		STM14_0564	STM0479	t2381	STY0523		12	STM3766		53.24	0.469	Salmonella	putative transposase
	799	7	31	7.69242	72.952	1	7	1.87	12.1	STM14_0565	ybaM						60.3431	26.1649		40.222	47.4362		17.7964	9.45021		22.2124	17.0899		chr	-	539629	539796		STM14_0565	STM0480	t2380	STY0524	b0466	0	-		-	0.5476	Core?	hypothetical protein		ybaM	N	N
	800	7	38	23.7221	224.972	2	6	5.76	37.32	STM14_0566	priC		+				13.0568	12.6216		26.3707	20.9767		13.9545	14.6832		37.4034	23.5593		chr	-	539810	540325		STM14_0566	STM0481	t2379	STY0525	b0467	0	-		-	0.4031	Core?	primosomal replication protein N''; PriC; protein involved in DNA replication; part of the primosome, a protein complex required to restart stalled replication forks; binds the complex formed by PriA, PriB and DNA; PriC-dependent primosome requires a gap to restart DNA replication; stimulates Rep activity at stalled forks		priC	N	N
	801	12	73	17.3655	164.688	1	7	4.21	27.32	STM14_0567	ybaN						40.937	27.7266		20.6215	26.2819		8.78781	11.7024		15.8975	25.414		chr	+	540406	540783		STM14_0567	STM0482	t2378	STY0526	b0468	0	-		-	0.4656	Core	hypothetical protein; similar to Escherichia coli putative gene 58 (AAC73570.1)		ybaN	N	N
	802	4	25	5.06686	48.0522					STM14_0567.J2																			chr	+	540758	540868											0.5225		hypothetical protein
	803	16	138	25.3804	240.698	4	30	6.16	39.93	STM14_0568	apt						34.0758	40.1434		47.8357	57.7802		44.5352	76.9044		27.335	69.2427		chr	+	540936	541487		STM14_0568	STM0483	t2377	STY0527	b0469	0	-		-	0.462	Core	adenine phosphoribosyltransferase; catalyzes a salvage reaction resulting in the formation of AMP which is metabolically less costly than a de novo synthesis		apt	N	N
	804	1	3	5.15899	48.9259																								chr		541488	541600											0.5044
	805	0	0	88.8083	842.225	0	0	21.55	139.73	STM14_0569	dnaX		+++	+++	+++	+++	0.204813	0.204813		0.488346	0.488346		4.01855	4.26143		0.816957	0.794877		chr	+	541601	543529	dnaZ	STM14_0569	STM0484	t2376	STY0528	b0470	0	STM1201	holB	12.91	0.4095	Core?	DNA polymerase III subunits gamma and tau; catalyzes the DNA-template-directed extension of the 3'-end of a DNA strand; the tau chain serves as a scaffold to help in the dimerizaton of the alpha,epsilon and theta core complex; the gamma chain seems to interact with the delta and delta' subunits to transfer the beta subunit on the DNA		dnaX	E	E
	806	8	43	16.26	154.204	0	0	3.68	23.84	STM14_0570.J	ybaB			++	++	+	22.5038	16.1034		9.67814	9.65594		8.41245	9.51645		10.0243	9.22941		chr	+	543551	543904		STM14_0570	STM0485	t2375	STY0529	b0471	24	-		-	0.4605	Core?	conserved hypothetical protein TIGR00103		ybaB	N	N
	807	21	168	27.8677	264.287	3	35	6.76	43.85	STM14_0571	recR				+		46.4414	46.0573		32.6526	60.1332		13.9987	11.5257		13.8662	12.8284		chr	+	543904	544509		STM14_0571	STM0486	t2374	STY0530	b0472	0	-		-	0.3894	Core	recombination protein RecR; involved in a recombinational process of DNA repair, independent of the recBC complex		recR	N	N
	808	60	485	87.4264	829.12	8	18	21.21	137.56	STM14_0572	htpG						38.8889	41.1418		27.7469	19.4895		32.1925	43.5637		60.3444	79.8189		chr	+	544596	546494		STM14_0572	STM0487.S	t2373	STY0531	b0473	0				0.4718		heat shock protein 90; molecular chaperone		htpG	N	N
	809	3	27	4.6523	44.1207																								chr		546495	546596											0.4118
	810	1	4	10.1798	96.5413					STM14_0573																			chr	-	546597	546818		STM14_0573									0.5586		hypothetical protein
	811	0	0	29.6642	281.324	0	0	7.2	46.67	STM14_0574	adk		+++	+++	+++	+++	2.91859	2.22734		5.94895	5.94895		1.98719	1.67807		6.55774	6.31486		chr	+	546735	547379	dnaW, plsA	STM14_0574	STM0488	t2372	STY0532	b0474	0	-		-	0.4543	Core	adenylate kinase; essential enzyme that recycles AMP in active cells; converts ATP and AMP to two molecules of ADP		adk	E	E
	812	10	72	9.48885	89.9887					STM14_0575																			chr	+	547392	547598		STM14_0575									0.5121		hypothetical protein
	813	0	0	44.312	420.239	1	3	10.75	69.72	STM14_0576	hemH		+++		+++	++	1.5873	1.38249		14.606	14.6948		2.80415	3.00287		4.32767	4.26143		chr	+	547608	548570	popA, visA	STM14_0576	STM0489	t2371	STY0533	b0475	0	-		-	0.432	Core?	ferrochelatase; protoheme ferro-lyase; catalyzes the insertion of a ferrous ion into protoporphyrin IX to form protoheme; involved in protoheme biosynthesis; in some organisms this protein is membrane-associated while in others it is cytosolic		hemH	E	E
	814	20	220	51.0832	484.454	7	32	10.85	70.37	STM14_0577	aes						15.3866	28.6226		47.414	39.0677		41.4882	44.2482		37.2488	48.3771		chr	-	548567	549676	visA/ybaC	STM14_0577	STM0490	t2370	STY0534	b0476	138	STM4032		26.86	0.4423	Other	acetyl esterase; similar to Escherichia coli putative lipase (AAC73578.1)		aes	N	N
	815	47	376	62.1382	589.295	16	84	14.57	94.51	STM14_0578.J	gsk						46.3902	46.211		73.1188	64.3507		39.6335	58.6222		56.1493	56.6792		chr	+	549646	550995		STM14_0578	STM0491	t2369	STY0535	b0477	45	-		-	0.4681	Core	inosine-guanosine kinase		gsk	N	N
	816	39	322	77.2006	732.141	12	135	18.73	121.47	STM14_0579	ybaL						21.9662	27.0865		46.9478	72.9634		15.2793	18.4809		28.7922	29.9183		chr	-	551044	552720	ylaA	STM14_0579	STM0492	t2368	STY0536	b0478	0	STM0086	kefC	28.08	0.4293	Core	putative cation:proton antiport protein; YbaL; member of the CPA-2 family of antiporters; uncharacterized protein		ybaL	N	N
	817	2	28	5.7578	54.6048					STM14_0580																			chr	+	552798	552923		STM14_0580									0.6032		hypothetical protein
	818	37	269	56.1961	532.943	8	37	13.64	88.42	STM14_0581	fsr						35.8935	33.2565		42.5971	36.6038		51.2696	57.6286		49.1941	52.7931		chr	-	552935	554155		STM14_0581	STM0493	t2367	STY0538	b0479	0	STM4434		21.37	0.4414	Core	putative transport protein; similar to Escherichia coli fosmidomycin resistance protein (AAC73581.1); MFS family		fsr	N	N
	819	6	26	6.72511	63.7784																								chr		554156	554302											0.6667
	820	12	78	5.20505	49.3628					STM14_0581.J																			chr	+	554303	554416											0.5		hypothetical protein
	821	78	630	76.0951	721.657	20	130	18.45	119.66	STM14_0582	ushA						68.2028	65.4634		72.4972	72.2087		72.0689	65.2241		72.378	64.4292		chr	+	554328	555980		STM14_0582	STM0494	t2366	STY0539	b0480	0	STM4104		23.99	0.4815	Core	bifunctional UDP-sugar hydrolase/5'-nucleotidase periplasmic precursor; catalyzes the degradation of periplasmic UDP-glucose to uridine, glucose-1-phosphate and inorganic phosphate; specific for uridine nucleotides
	822	3	11	5.29717	50.2364																								chr		555981	556096											0.4483
	823	4	32	22.0639	209.246	1	9	5.35	34.72	STM14_0583	ybaK	ebsC	+				10.9575	12.084		18.313	26.3485		8.72157	8.69949		17.5977	17.1119		chr	-	556097	556576		STM14_0583	STM0495	t2365	STY0541	b0481	0	-		-	0.4625	Core	hypothetical protein; protein YbaK (SW:YBAK_SALTY)		ybaK	N	N
	824	1	13	5.57355	52.8575																								chr		556577	556698											0.5656
	825	1	4	3.68499	34.9471					STM14_0583.P	MicM	ChiX																	chr	+	556699	556779			STMRNA007								0.5802		represses chiP mRNA
	826	27	196	36.5735	346.85	3	29	8.87	57.55	STM14_0584	ybaP						44.6749	39.2217		25.6826	42.3529		38.1983	42.2831		50.7618	46.7432		chr	-	556778	557572		STM14_0584	STM0496	t2364	STY0542	b0482	0	-		-	0.4289	Other	putative cytoplasmic protein; similar to Escherichia coli putative ligase (AAC73584.1)		ybaP	N	N
	827	65	587	38.0936	361.265	14	100	9.34	60.59	STM14_0585							88.9913	87.3272		82.9967	84.9279		91.6096	89.0484		92.4266	87.6352		chr	-	557658	558485		STM14_0585	STM0497	t2363	STY0543		-9	-		-	0.5688	Salmonella	putative periplasmic protein
	828	11	48	7.00148	66.3995																								chr		558486	558638											0.719
	829	78	658	115.202	1092.53	13	87	27.95	181.26	STM14_0586	copA						37.66	42.9083		33.5405	40.6881		32.5237	19.2095		30.9119	30.382		chr	-	558639	561140	ybaR	STM14_0586	STM0498	t2362	STY0544	b0484	0	STM0353		39.12	0.4085	Core?	copper exporting ATPase; similar to Escherichia coli putative ATPase (AAC73586.1)		copA	N	N
	830	2	18	4.97474	47.1786																								chr		561141	561249											0.6239
	831	8	69	19.162	181.725	3	39	4.65	30.15	STM14_0587	cueR						17.6907	22.0686		47.636	78.0022		20.5785	10.9958		38.7061	32.6341		chr	+	561250	561666	ybbI	STM14_0587	STM0499	t2361	STY0545	b0487	0	STM0354		38.16	0.4772	Core	DNA-binding transcriptional regulator CueR; activator of copper-responsive regulon genes		cueR	N	N
	832	7	47	20.8202	197.451	1	8	5.05	32.76	STM14_0588	ybbJ						14.1065	14.6953		18.9345	25.5716		28.9026	25.9881		45.9925	61.4484		chr	-	561667	562119		STM14_0588	STM0500	t2360	STY0546	b0488	0	-		-	0.3929	Core	hypothetical protein; implicated in regulation of membrane protease activity		ybbJ	N	N
	833	37	300	42.2392	400.581	8	35	10.25	66.46	STM14_0589	ybbK						57.4757	56.3236		57.2697	43.6848		62.1992	53.6101		60.3003	63.0603		chr	-	562116	563033	ybbJ/qmcA	STM14_0589	STM0501	t2359	STY0547	b0489	0	STM4363	hflK	19.64	0.4532	Core	putative inner membrane protein; similar to Escherichia coli putative protease (AAC73591.1)		qmcA, ybbK	N	N
	834	14	135	6.67905	63.3416																								chr		563034	563179											0.6164
	835	61	684	31.1842	295.74	15	73	7.57	49.07	STM14_0590	ybbL	potA					91.321	92.5243		88.3463	82.2198		83.1751	81.3425		85.4493	82.1594		chr	+	563180	563857		STM14_0590	STM0502	t2358	STY0548	b0490	0	STM2441	cysA	32.71	0.5251	Core?	putative ABC transporter ATP-binding protein YbbL; similar to Escherichia coli putative ATP-binding component of a transport system (AAC73592.1)		ybbL	N	N
	836	34	283	35.8826	340.297	11	68	8.71	56.46	STM14_0591	ybbM						63.0568	62.852		77.5805	75.7381		61.7796	59.8808		68.7348	66.0411		chr	+	563844	564623		STM14_0591	STM0503	t2357	STY0549	b0491	0	-		-	0.4859	Core	putative transport protein; similar to Escherichia coli putative metal resistance protein (AAC73593.1); YbbM family		ybbM	N	N
	837	0	0	4.79049	45.4312					STM14_0591.J																			chr	-	564590	564694											0.4476		hypothetical protein
	838	36	379	40.581	384.855	12	69	9.54	61.89	STM14_0592.R	ybbN						58.3205	71.7102		77.5139	73.0522		49.7682	72.2676		31.0665	35.085		chr	-	564709	565590		STM14_0592	STM0504	t2356	STY0550	b0492	27	STM2649	trxC	10.87	0.4444	Core	COG3118: Thioredoxin domain-containing protein; Experimental tye		ybbN	N	N
	839	22	187	35.468	336.366	2	12	8.61	55.81	STM14_0593	ybbO						32.7189	38.5305		20.0666	23.7736		30.3157	36.4981		43.7403	44.8223		chr	-	565623	566393		STM14_0593	STM0505	t2355	STY0551	b0493	0	STM2445	ucpA	25.65	0.4501	Core	short chain dehydrogenase; similar to Escherichia coli putative oxidoreductase (AAC73595.1)		ybbO	N	N
	840	6	38	7.04755	66.8363																								chr		566394	566547											0.5584
	841	20	144	29.8024	282.635	4	37	6.86	44.5	STM14_0594.J	tesA						37.9672	33.8198		42.5749	61.5316		45.7938	43.7845		45.7717	43.3871		chr	-	566548	567195	pldC, apeA	STM14_0594	STM0506	t2353	STY0552	b0494	33	-		-	0.466	Core	arylesterase		tesA	N	N
	842	15	105	31.5988	299.671	4	23	7.67	49.72	STM14_0595	ybbA	lolD					20.2509	20.1229		37.8912	39.667		21.3513	31.7509		33.429	37.1605		chr	+	567133	567819		STM14_0595	STM0507	t2354	STY0553	b0495	0	STM1218	ycfV	41.5	0.409	Core	putative ABC transporter ATP-binding protein YbbA; similar to Escherichia coli putative ATP-binding component of a transport system (AAC73597.1); putative ABC superfamily ATP-binding protein		ybbA	N	N
	843	70	481	111.195	1054.53	10	65	26.98	174.95	STM14_0596	ybbP						32.8981	28.7506		27.192	33.5849		25.2374	19.5187		31.2652	23.2502		chr	+	567816	570230		STM14_0596	STM0508	t2352	STY0554	b0496	0	-		-	0.4149	Core	putative inner membrane protein; similar to Escherichia coli putative oxidoreductase (AAC73598.1)		ybbP	N	N
	844	3	22	4.79049	45.4312					STM14_0597																			chr	+	570227	570331		STM14_0597									0.6571		hypothetical protein
	845	3	37	6.58692	62.4679					STM14_0598.J																			chr	-	570328	570471											0.6389		hypothetical protein
	846	53	409	52.1887	494.938	14	171	12.66	82.11	STM14_0598							67.4091	62.5448		73.2963	89.8779		59.3729	62.3537		63.3032	66.0852		chr	+	570416	571549		STM14_0598	STM0509	t2351	STY0556		0	-		-	0.4982	Other	putative outer membrane protein
	847	4	40	4.79049	45.4312					STM14_0599																			chr	-	571546	571650		STM14_0599									0.4476		hypothetical protein
	848	5	27	4.23774	40.1891					STM14_0599.J																			chr	+	571701	571793											0.5376		hypothetical protein
	849	31	207	38.2318	362.576	4	11	9.28	60.15	STM14_0600	sfbA						51.6641	39.9642		31.6759	22.0866		47.0965	45.6834		57.2091	52.9698		chr	+	571806	572636		STM14_0600	STM0510	t2350	STY0558		0	STM0245	yaeC	35.72	0.4741	Salmonella	putative ABC-type transport system ATPase component; similar to Escherichia coli putative lipoprotein (AAC73308.1); cell division protein
	850	26	170	47.0758	446.449	7	27	11.36	73.63	STM14_0601.J	sfbB						25.7808	21.9406		44.9057	33.3629		47.7147	31.3977		49.2382	33.0757		chr	+	572667	573689		STM14_0601	STM0511	t2349	STY0559		6	STM0247	abc	45.73	0.4399	Salmonella	ABC transporter, ATP-binding protein
	851	20	114	30.3551	287.877	4	44	7.37	47.76	STM14_0602	sfbC						36.5591	23.3743		39.4451	65.6382		37.6242	35.8136		41.2011	46.8315		chr	+	573682	574341		STM14_0602	STM0512	t2348	STY0560		0	STM0246	yaeE	40.95	0.4561	Salmonella	putative ABC transporter permease component; similar to Escherichia coli putative transport system permease protein (AAC73309.1); binding-protein-dependent
	852	29	206	50.3923	477.901	9	48	12.23	79.29	STM14_0603	ybbB						27.8546	26.1137		54.1398	48.9234		40.8699	30.1391		45.86	48.1784		chr	-	574380	575474	selU	STM14_0603	STM0513	t2347	STY0561	b0503	0	-		-	0.4402	Core?	tRNA 2-selenouridine synthase; catalyzes the selenophosphate-dependent transfer of selenium from selenophosphate for conversion of 2-thiouridine to 2-selenouridine at the wobble position in tRNA		ybbB	N	N
	853	27	160	42.6538	404.512	6	25	10.35	67.11	STM14_0604	ybbS						33.6662	23.1951		42.2863	33.6293		42.2389	38.9269		55.1557	38.9269		chr	-	575544	576470	allS	STM14_0604	STM0514	t2346	STY0562	b0504	0	STM1429	ydhB	27.5	0.4649	Other	DNA-binding transcriptional activator AllS; activator of the allDC-ylbA operon involved in allantoin utilization		allS, ybbS	N	N
	854	0	0	10.364	98.2887																								chr		576471	576696											0.6372
	855	12	94	22.2021	210.556	1	2	5.38	34.86	STM14_0605	allA						25.6528	27.9058		18.2686	15.6049		16.4054	25.8777		18.9004	20.0265		chr	+	576697	577179	ybbT	STM14_0605	STM0515	t2345	STY0563	b0505	0	-		-	0.4969	Other	ureidoglycolate hydrolase; catalyzes the formation of glyoxylate from (S)-ureidoglycolate		allA	N	N
	856	29	252	37.679	357.334	2	6	9.14	59.28	STM14_0606	allR						47.7983	52.2785		19.5782	17.758		46.8095	73.482		24.7074	53.5217		chr	+	577258	578076	ybbU	STM14_0606	STM0516	t2344	STY0564	b0506	0	STM4187	iclR	41.06	0.4505	Other	DNA-binding transcriptional repressor AllR; regulates operons involved in the utilization of allantoin		allR	N	N
	857	88	813	82.0371	778.009	25	162	19.9	129.08	STM14_0607	gcl						71.4286	74.7824		77.5361	77.1809		69.9713	81.4087		73.4599	80.2605		chr	+	578161	579942		STM14_0607	STM0517	t2343	STY0565	b0507	0	STM0116	ilvI	30.85	0.4568	Other	glyoxylate carboligase; catalyzes the formation of 2-hydroxy-3-oxopropanoate (tartronate semialdehyde) from two molecules of glyoxylate		gcl	N	N
	858	72	653	35.7444	338.987	17	93	8.67	56.24	STM14_0608	gip						91.8331	90.0666		88.1021	85.0832		90.7485	84.3453		90.9472	86.5975		chr	+	579955	580731	hyi	STM14_0608	STM0518	t2342	STY0566	b0508	0	STM2915	ygbM	42.9	0.5431	Other	hydroxypyruvate isomerase; similar to Escherichia coli glyoxylate-induced protein (AAC73610.1)		hyi	N	N
	859	13	279	4.6523	44.1207					STM14_0608.J																			chr	-	580715	580816											0.5686		hypothetical protein
	860	51	531	40.4428	383.544	19	128	9.81	63.63	STM14_0609	glxR						80.2867	83.8454		87.8579	89.3896		88.9821	86.3325		90.9031	86.6196		chr	+	580832	581710	garR	STM14_0609	STM0519	t2341	STY0567	b0509	0	STM3248	garR	42.02	0.4903	Other	tartronic semialdehyde reductase; similar to Escherichia coli putative oxidoreductase (AAC73611.1)		glxR	N	N
	861	146	1638	57.4398	544.738	60	308	13.94	90.38	STM14_0610							95.4941	95.1357		97.8024	96.0044		96.1802	95.0541		96.7543	94.9658		chr	+	581776	583023		STM14_0610	STM0520	t2340	STY0568		0	STM2574		19.43	0.5393	Salmonella	putative permease; similar to Escherichia coli putative transport protein; cryptic; joins former yjiZ and yjjL (AAC77312.1)
	862	56	502	66.9747	635.163					STM14_0612.RJ	allP	ybbV																	chr	+	583119	584573		STM14_0611 /// STM14_0612	STM0521 /// STM0522			b0511					0.545		Allantoin permease; Allantoin Utilization, Purine Utilization		ybbW	N	N
	863	79	704	62.6909	594.537	33	157	15.21	98.64	STM14_0613	allB						80.4147	79.4931		89.9445	84.04		79.4436	78.737		80.1722	77.3018		chr	+	584652	586013	ybbX	STM14_0613	STM0523	t2338	STY0571	b0512	0	-		-	0.4838	Other	allantoinase; Plays a crucial role on both purine and pyrimidine metabolism		allB	N	N
	864	20	145	7.96879	75.5731					STM14_0613.J																			chr	+	586028	586201											0.5517		hypothetical protein
	865	85	747	59.789	567.016	34	193	14.51	94.07	STM14_0614	ybbY						84.3318	82.3605		91.0544	89.7003		85.7364	82.7777		86.9728	83.5946		chr	+	586072	587370		STM14_0614	STM0524	t2337	STY0572	b0513	0	STM3631		22.84	0.4896	Other	putative purine permease YbbY; similar to Escherichia coli putative transport (AAC73615.1)		ybbY	N	N
	866	35	215	52.8796	501.491	12	65	12.83	83.2	STM14_0615	glxK						36.3799	25.8321		65.838	59.1565		61.1614	51.2475		60.5432	44.8443		chr	+	587393	588541	ybbZ	STM14_0615	STM0525	t2336	STY0573	b0514	0	STM2959		58.19	0.4247	Other	glycerate kinase II		glxK	N	N
	867	1	5	3.59287	34.0734					STM14_0615.P																			chr	-	588542	588620			STMsR023								0.5443
	868	60	586	36.159	342.918	18	94	8.77	56.89	STM14_0616	ylbA						88.4281	88.4281		89.1676	85.0166		84.0804	80.2826		85.1181	80.2164		chr	-	588621	589406		STM14_0616	STM0526	t2335	STY0574	b0515	0	-		-	0.5038	Other	hypothetical protein		ylbA	N	N
	869	58	501	56.8871	539.496	19	126	13.8	89.51	STM14_0617	allC						67.7675	68.4332		80.5105	80.6659		82.2257	78.8916		82.5127	79.4657		chr	-	589417	590652	ylbB	STM14_0617	STM0527	t2334	STY0575	b0516	0	-		-	0.4612	Other	allantoate amidohydrolase; allantoate amidohydrolase and N-carbamoyl-L-amino acid amidohydrolase are very similar; the allantoate amidohydrolase from Escherichia coli forms a dimer and binds zinc ions for catalytic activity and catalyzes the conversion of allantoate to (S)-ureidoglycolate and ammonia; carbamoyl amidohydrolase from Bacillus sp. converts N-carbamoyl amino acids to amino acids, ammo…		allC	N	N
	870	92	919	48.3194	458.244	26	145	11.72	76.03	STM14_0618	allD						90.9626	90.7578		90.2553	88.4795		90.8589	87.6794		91.5875	87.4365		chr	-	590674	591723	ylbC	STM14_0618	STM0528	t2333	STY0576	b0517	0	STM3081		37.15	0.5	Other	ureidoglycolate dehydrogenase; similar to Escherichia coli putative malate dehydrogenase (AAC73619.1)		allD	N	N
	871	11	215	15.1545	143.72																								chr		591724	592053											0.6576
	872	45	370	76.6478	726.899	14	97	18.6	120.6	STM14_0619	fdrA						28.8018	33.6662		55.3607	60.5105		55.9505	58.6885		71.1415	63.4356		chr	+	592054	593718	ylbD	STM14_0619	STM0529	t2332	STY0577	b0518	0	-		-	0.427	Other	membrane protein FdrA; multicopy suppressor of dominant negative ftsH mutations		fdrA	N	N
	873	32	178	57.9925	549.98	11	63	13.94	90.38	STM14_0620	ylbE						25.5504	18.382		57.8024	54.5838		25.5686	34.7538		35.8136	35.6812		chr	+	593728	594987		STM14_0620	STM0530	t2331	STY0578	b0519	12	-		-	0.4286	Other	putative cytoplasmic protein		ylbE	U (NA/ NT)	N
	874	21	140	37.2645	353.402	10	56	9.04	58.63	STM14_0621	ylbF						27.1121	23.3487		73.3185	67.2808		38.6178	35.3279		31.7289	40.1855		chr	+	594999	595808		STM14_0621	STM0531	t2330	STY0579	b0520	0	-		-	0.4259	Other	putative cytoplasmic protein; similar to Escherichia coli putative carboxylase (AAC73622.1)		ylbF	N	N
	875	19	140	41.1337	390.097	2	13	9.98	64.72	STM14_0622	arcC						19.3036	20.7629		18.6238	23.0189		14.5065	16.4495		32.7887	34.3343		chr	+	595812	596705	ylbF/ybcF	STM14_0622	STM0532	t2329	STY0580	b0521	0	STM4466		56.06	0.4183	Other	carbamate kinase; forms a homodimer; may be used to synthesize carbomyl phosphate from ATP and carbamate		ybcF	N	N
	876	23	205	49.1486	466.107	4	17	11.93	77.33	STM14_0623	purK						19.4316	27.1377		25.394	24.0178		18.7017	21.5279		19.6511	21.9695		chr	-	596746	597813	purE2	STM14_0623	STM0533	t2328	STY0581	b0522	0	STM1883	purT	23.29	0.4073	Core	phosphoribosylaminoimidazole carboxylase ATPase subunit; With PurE catalyzes the conversion of aminoimidazole ribonucleotide to carboxyaminoimidazole ribonucleotide in the de novo purine nucleotide biosynthetic pathway		purK	N	N
	877	9	81	23.4458	222.351	1	3	5.69	36.89	STM14_0624	purE						15.6938	21.2494		17.758	16.8923		33.1641	29.2338		31.2873	22.654		chr	-	597810	598319	Pur2, ade3	STM14_0624	STM0534	t2327	STY0582	b0523	0	-		-	0.398	Core	phosphoribosylaminoimidazole carboxylase catalytic subunit; Catalyzes a step in the de novo purine nucleotide biosynthetic pathway		purE	N	N
	878	0	0	4.37593	41.4997					STM14_0624.J																			chr	+	598362	598457											0.5		hypothetical protein
	879	0	0	33.257	315.397	0	0	8.07	52.33	STM14_0625	lpxH		+++	+++	+++	+++	2.48336	2.04813		5.19423	5.19423		3.75359	4.06271		6.02782	5.8291		chr	-	598437	599159	ybbF	STM14_0625	STM0535	t2326	STY0583	b0524	0	-		-	0.4454	Core	UDP-2,3-diacylglucosamine hydrolase; catalyzes the formation of 2,3=diacylglucosamine 1-phosphate from UDP-2,3=diacylglucosamine		lpxH	E	E
	880	11	112	32.0134	303.603					STM14_0625.J																			chr	+	599150	599845											0.523		cyclophilin
	881	0	0	22.7548	215.798	0	0	5.52	35.8	STM14_0626	ppiB		+++	++	++	++	4.04506	2.81618		7.65816	7.65816		7.99293	8.98653		7.99293	7.66174		chr	-	599162	599656		STM14_0626	STM0536	t2325	STY0584	b0525	0	STM3472	ppiA	55.76	0.503	Core	peptidyl-prolyl cis-trans isomerase B (rotamase B); similar to Escherichia coli peptidyl-prolyl cis-trans isomerase B; rotamase B (AAC73627.1)		ppiB	N	N
	882	0	0	63.7964	605.021	0	0	15.48	100.38	STM14_0627	cysS		+++	+++	+++	+++	0.691244	0.665643		1.39845	1.39845		0.485758	0.485758		1.94303	1.89887		chr	+	599829	601214	syc	STM14_0627	STM0537	t2324	STY0585	b0526	0	-		-	0.4509	Core	cysteinyl-tRNA synthetase; catalyzes a two-step reaction; charges a cysteine by linking its carboxyl group to the alpha-phosphate of ATP then transfers the aminoacyl-adenylate to its tRNA		cysS	E	E
	883	31	282	37.9554	359.955					STM14_0628																			chr	-	601258	602082		STM14_0628	STM0538					-		-	0.4836	Salmonella	putative outer membrane protein
	884	29	309	20.1293	190.898					STM14_0629																			chr	-	602079	602516		STM14_0629	STM0539					-		-	0.5091	Salmonella	putative inner membrane protein
	885	29	214	25.104	238.077	3	7	6.12	39.72	STM14_0630	ybcI						75.9089	66.9227		35.7825	21.8424		47.2731	34.2681		50.3643	55.3102		chr	-	602509	603054		STM14_0630	STM0540	t2323	STY0586	b0527	-3	-		-	0.4707	Other	putative membrane-bound metal-dependent hydrolase		ybcI	N	N
	886	4	35	4.23774	40.1891					STM14_0630.J																			chr	-	603083	603175											0.5054		hypothetical protein
	887	7	44	9.76523	92.6098	1	8	2.37	15.36	STM14_0631	ybcJ						44.4188	30.978		32.2974	43.485		54.4933	45.4626		72.9079	32.8991		chr	-	603182	603394		STM14_0631	STM0541	t2322	STY0587	b0528	0	-		-	0.4272	Core?	hypothetical protein		ybcJ	N	N
	888	1	4	39.89	378.302	0	0	9.68	62.76	STM14_0632	folD		+++	+++	+++	+++	4.7107	5.04352		4.15094	4.15094		6.1603	6.55774		5.01214	4.87966		chr	-	603396	604262	ads	STM14_0632	STM0542	t2321	STY0588	b0529	0	-		-	0.4556	Core	bifunctional 5,10-methylene-tetrahydrofolate dehydrogenase/ 5,10-methylene-tetrahydrofolate cyclohydrolase; similar to Escherichia coli 5,10-methylene-tetrahydrofolate dehydrogenase; 5,10-methylene-tetrahydrofolate cyclohydrolase (AAC73631.1)		folD	E	E
	889	13	161	5.89599	55.9153					STM14_0633																			chr	-	604316	604444		STM14_0633									0.4884		hypothetical protein
	890	14	225	7.13967	67.71					STM14_0634																			chr	+	604400	604555		STM14_0634									0.5833		hypothetical protein
	891	4	21	8.42942	79.9415																								chr		604556	604739											0.663
	892	45	533	28.8351	273.461	11	44	6.19	40.15	STM14_0635.J	fimA	sfmA					86.9944	90.2714		86.2375	72.475		83.8154	87.1495		85.6922	90.0861		chr	+	604740	605366	fimD, pilA	STM14_0635	STM0543	t2320	STY0589	b0530	72	STM0021	bcfA	37.6	0.4673	Salmonella	major fimbrial subunit		sfmA	N	N
	893	40	294	24.5513	232.835	7	39	5.96	38.63	STM14_0636	fimI						87.8392	81.3364		75.3385	69.2342		85.2285	81.762		86.0455	81.7178		chr	+	605442	605975		STM14_0636	STM0544	t2319	STY0590	b4315	0	STM0543	fimA	33.66	0.4588	Salmonella	fimbrial protein; fimbrin-like protein FimI (SW:FIMI_SALTY)		fimI	N	N
	894	45	358	32.8425	311.466	12	48	7.73	50.15	STM14_0637.RJ	fimC	sfmC					83.1029	78.3154		83.6626	67.3696		84.6324	81.3204		82.9322	81.4529		chr	+	605998	606711	pilB	STM14_0637	STM0545	t2318	STY0592	b0531	21	STM0022	bcfB	47.65	0.5028	Salmonella	Fimbrial periplasmic chaperone SfmC; The fimbrial Sfm cluster		sfmC	N	N
	895	96	793	120.315	1141.02	32	138	29.19	189.3	STM14_0638	fimD	sfmD					50	51.1521		73.03	56.4706		56.083	49.6357		53.4113	42.5039		chr	+	606742	609354	pilC	STM14_0638	STM0546	t2317	STY0593	b0532	0	STM0023	bcfC	48.86	0.4432	Other	outer membrane usher protein precursor; outer membrane usher protein FimD precursor (SW:FIMD_SALTY)		sfmD	N	N
	896	45	323	46.3848	439.896	10	51	11.25	72.98	STM14_0639	fimH	sfmH					64.6697	55.2483		63.7292	54.717		74.5418	66.5931		74.3873	71.0311		chr	+	609369	610376	pilE	STM14_0639	STM0547	t2316	STY0594	b0533	0	STM0024	bcfD	47.87	0.4831	Other	minor fimbrial subunit; FIMH protein precursor (SW:FIMH_SALTY)		sfmH	N	N
	897	25	225	23.8603	226.282	8	54	5.79	37.54	STM14_0640	fimF	sfmF					69.6877	72.2222		80.5993	81.2653		81.1437	82.5348		79.8852	81.9607		chr	+	610386	610904		STM14_0640	STM0548	t2315	STY0595	b0534	0	STM0026	bcfF	34.1	0.4489	Salmonella	putative fimbrial protein; fimbrial-like protein FimF precursor (SW:FIMF_SALTY)		sfmF	N	N
	898	50	445	33.3952	316.708	3	26	7.06	45.8	STM14_0641.J	fimZ						85.5863	84.2294		31.2098	46.6815		92.3824	91.1901		93.6631	91.0576		chr	-	610950	611675	ybcA	STM14_0641	STM0549	t2314	STY0596	b0535	93	STM1947	uvrY	28.45	0.5895	Other	fimbriae z protein. {salmonella		fimZ	N	N
	899	4	84	19.9911	189.588																								chr		611676	612110											0.669
	900	1	4	4.79049	45.4312					STM14_0641.J2																			chr	+	612111	612215											0.7429		hypothetical protein
	901	77	843	33.257	315.397	22	101	8.07	52.33	STM14_0642	fimY						94.0604	94.1884		93.2963	88.7014		95.0541	92.7357		96.3347	93.8176		chr	-	612186	612908		STM14_0642	STM0550	t2313	STY0598		0	-		-	0.5353	Salmonella	putative regulatory protein; fimbriae Y protein (SW:FIMY_SALTY)
	902	39	524	14.1872	134.546	14	82	3.48	22.54	STM14_0643.RJ							96.0573	97.491		97.1143	96.515		97.6154	95.9152		95.7386	93.7955		chr	-	612927	613235		STM14_0643	STM0551	t2312	STY0599		-3	-		-	0.5728	Salmonella	Putative diguanylate cyclase/phosphodiesterase domain 0
	903	3	21	7.50817	71.2047																								chr		613236	613399											0.622
	904	62	700	27.4532	260.356	15	81	6.66	43.2	STM14_0644	fimW						93.7532	94.2396		90.455	88.1465		95.5178	94.4359		95.2087	94.3475		chr	-	613400	613996		STM14_0644	STM0552	t2311	STY0600		0	-		-	0.5796	Salmonella	putative fimbrial protein; fimbriae W protein (SW:FIMW_SALTY)
	905	10	89	7.83061	74.2626					STM14_0645																			chr	+	614019	614189		STM14_0645									0.5789		conserved hypothetical protein
	906	0	0	3.50074	33.1997					STM14_0646	argU																		chr	+	614252	614328	pin, dnaY	STM14_0646	STM0553			b0536					0.3766		arginine tRNA		argU		E
	907	21	251	12.3908	117.51	2	6	2.07	13.41	STM14_0647.J							88.4793	91.3722		67.9467	38.8013		16.2729	29.1676		24.2438	35.9903		chr	-	614287	614556		STM14_0647	STM0554	t2309	STY0602		0	-		-	0.5444	Other	homology to integrase protein of phage-related protein
	908	51	527	30.7236	291.371	14	69	3.81	24.71	STM14_0648							88.4025	89.3753		96.3818	93.8291		88.0106	92.3824		90.9251	92.3162		chr	-	614444	615111		STM14_0648	STM0555	t2308	STY0602a		0				0.5269	Salmonella?	pseudogene; frameshift relative to Escherichia coli IS3 putative transposase (GB:AAC75150.1)
	909	19	139	7.83061	74.2626																								chr		615112	615282											0.5088
	910	21	230	7.27786	69.0205					STM14_0649																			chr	+	615283	615441		STM14_0649									0.522		hypothetical protein
	911	57	526	76.0951	721.657	22	119	18.33	118.86	STM14_0650							45.7245	54.5059		76.0266	69.0122		92.5811	93.1552		93.3098	94.745		chr	-	615498	617150		STM14_0650	STM0557	t2304	STY0605		12	STM4204		26.56	0.6322	Salmonella	putative inner membrane protein
	912	60	563	42.6538	404.512	21	106	10.35	67.11	STM14_0651	yfdH	gtrB					83.999	83.9734		88.9234	83.8624		86.6637	91.3888		87.5911	90.4394		chr	-	617131	618057		STM14_0651	STM0558	t2305	STY0606		0	STM4205		79.95	0.5771	Other	putative glycosyltransferase; similar to Escherichia coli putative glycan biosynthesis enzyme (AAC75410.1)
	913	24	252	16.6746	158.136	5	27	4.05	26.24	STM14_0652	gtrA	rfbI					84.3062	86.8408		76.9589	69.9001		92.2058	86.9728		92.9344	87.4144		chr	-	618054	618416	rfbI	STM14_0652	STM0559	t2303	STY0607		0	STM4206		71.1	0.5344	Other	putative glycosyl translocase
	914	12	178	11.9762	113.578																								chr		618417	618677											0.6015
	915	5	32	3.31649	31.4524					STM14_0653																			chr	+	618678	618750	tRNA	STM14_0653	STM05559.T1								0.4384
	916	29	231	11.2853	107.025	7	33	2.74	17.76	STM14_0654							95.0845	91.5515		92.1421	87.8357		93.8397	88.2314		91.7421	89.2029		chr	-	618839	619084		STM14_0654	STM0560	t2302	STY0609		0				0.5285	Salmonella	pseudogene; in-frame stop following codon 56
	917	27	194	9.62704	91.2993					STM14_0654.J																			chr	+	618860	619069											0.5143		hypothetical protein
	918	6	52	7.32392	69.4573																								chr		619085	619244											0.6188
	919	34	314	15.8455	150.272					STM14_0654.J2																			chr	+	619245	619589											0.5072		hypothetical protein
	920	31	288	15.1545	143.72					STM14_0655		srrB																	chr	-	619284	619613		STM14_0655	STM0561					STM0398	phoR	39.96	0.5061	Other	sensor kinase; similar to Escherichia coli putative 2-component sensor protein (AAC73671.1)
	921	11	96	8.65973	82.1256					STM14_0656.J		czcA																	chr	+	619713	619901		STM14_0656	STM0562					-		-	0.4021	Other	putative transport protein
	922	32	248	39.3373	373.06	10	61	9.54	61.89	STM14_0657		ykgD					51.8689	48.3359		71.343	68.4129		69.6843	66.1294		71.2961	64.6059		chr	-	619952	620806		STM14_0657	STM0563	t2299	STY0611	b0305	0	STM3163	yqhC	12.62	0.4175	Other	putative transcriptional regulator; similar to Escherichia coli putative AraC-type regulatory protein (AAC73408.1); AraC/XylS family		ykgD	N	N
	923	2	24	9.85735	93.4834																								chr		620807	621021											0.6326
	924	85	748	61.0327	578.811	25	148	14.81	96.03	STM14_0658	ykgC						83.6406	81.9508		85.283	83.2408		82.7114	78.3175		84.257	80.0618		chr	+	621022	622347		STM14_0658	STM0564	t2298	STY0612	b0304	0	STM0154	lpdA	29.66	0.4759	Other	pyridine nucleotide-disulfide oxidoreductase; Involved in disulfide oxidoreductase activity and electron transport		ykgC	N	N
	925	15	144	11.6998	110.957					STM14_0659																			chr	-	622266	622520		STM14_0659									0.6235		hypothetical protein
	926	18	116	10.8707	103.094	1	6	2.64	17.1	STM14_0660							87.7624	77.5474		29.1676	32.6526		93.4864	87.7236		93.376	84.7869		chr	+	622504	622740		STM14_0660	STM0565	t2297	STY0613		0	-		-	0.5401	Salmonella	putative periplasmic protein
	927	50	647	25.7949	244.63	21	142	6.26	40.59	STM14_0661	ykgB						91.1162	93.9068		95.4717	96.1598		88.2093	99.5584		87.6794	98.7194		chr	+	622753	623313		STM14_0661	STM0566	t2296	STY0614	b0301	0	-		-	0.4866	Other	putative inner membrane protein		ykgB	N	N
	928	36	315	54.1233	513.285	3	18	7.94	51.46	STM14_0662							36.8152	43.958		28.0355	32.4972		41.0687	25.5023		51.7112	32.038		chr	-	623392	624567		STM14_0662	STM0567	t2294	STY0616		465	-		-	0.4626	Salmonella	putative DNA repair ATPase
	929	36	315	54.1233	513.285	3	18	4.92	31.89	STM14_0662							36.7896	43.9324		44.7725	46.4817		17.686	28.2844		35.4162	39.0594		chr	-	623392	624567		STM14_0662	STM0567	t2295	STY0615		735	-		-	0.4626	Salmonella	putative DNA repair ATPase
	930	12	92	14.9242	141.536																								chr		624568	624892											0.5569
	931	34	259	64.211	608.953	11	83	15.58	101.03	STM14_0663	pheP	aroP					23.5791	25.5248		51.8979	61.1099		49.989	58.9313		48.1784	57.452		chr	+	624893	626287		STM14_0663	STM0568	t2293	STY0617	b0576	0	STM0150	aroP	61.03	0.4681	Core	phenylalanine transporter; similar to Escherichia coli phenylalanine-specific transport system (AAC73677.1); APC family		pheP	N	N
	932	112	1235	57.4398	544.738	28	210	13.94	90.38	STM14_0664	ybdG						91.3722	92.2427		88.768	91.4761		85.1402	93.6631		85.9351	91.8083		chr	-	626329	627576		STM14_0664	STM0569	t2292	STY0618	b0577	0	STM1663	ynaI	19.46	0.5048	Core	hypothetical protein; similar to Escherichia coli putative transport (AAC73678.1)		ybdG	N	N
	933	24	319	8.52154	80.8151					STM14_0665																			chr	+	627603	627788		STM14_0665									0.5269		conserved hypothetical protein
	934	88	733	90.7429	860.572	16	108	22.02	142.78	STM14_0666	apeE						64.6185	64.2345		53.2519	58.1354		69.5518	73.5262		70.0155	75.8887		chr	+	627887	629857		STM14_0666	STM0570	t2291	STY0619		0	STM3641	yhjY	9.73	0.4434	Salmonella	outer membrane esterase; outer membrane esterase (gi|2896133); N-acetyl phenylalanine beta-naphthyl esterase
	935	3	31	7.60029	72.0784																								chr		629858	630023											0.5241
	936	87	737	125.704	1192.13					STM14_0667																			chr	+	630024	632753		STM14_0667	STM0571					STM4534		33.18	0.4839	Other	putative inner membrane protein
	937	13	196	5.06686	48.0522					STM14_0667.J																			chr	-	632781	632891											0.4955		hypothetical protein
	938	57	487	45.4175	430.723					STM14_0668																			chr	-	632881	633867		STM14_0668	STM0572					STM3601		47.37	0.4742	Other	putative phosphosugar isomerase; similar to Escherichia coli putative transport protein (AAC76396.1)
	939	42	549	48.8722	463.486					STM14_0669.R																			chr	-	633934	634995		STM14_0669	STM0573					STM4539		27.26	0.4228	Other	putative glucosamine-fructose-6-phosphate aminotransferase
	940	34	220	39.3373	373.06					STM14_0670																			chr	-	635010	635864		STM14_0670	STM0574					STM4538		49.1	0.4304	Other	putative PTS system mannose-specific enzyme IID; similar to Escherichia coli PTS enzyme IID; mannose-specific (AAC74889.1)
	941	28	224	34.2244	324.571					STM14_0671																			chr	-	635867	636610		STM14_0671	STM0575					STM4537		41.54	0.4274	Salmonella	putative inner membrane protein; similar to Escherichia coli PTS enzyme IIC; mannose-specific (AAC74888.1)
	942	9	55	21.6493	205.314					STM14_0672																			chr	-	636625	637095		STM14_0672	STM0576					STM4536		34.37	0.4437	Other	putative PTS system mannose-specific enzyme IIAB; similar to Escherichia coli PTS enzyme IIAB, mannose-specific (AAC74887.1)
	943	16	164	20.682	196.141					STM14_0673																			chr	-	637073	637522		STM14_0673	STM0577					STM4535		29.35	0.4778	Other	putative PTS system mannose-specific enzyme IIAB; similar to Escherichia coli PTS enzyme IIAB; mannose-specific (AAC74887.1)
	944	4	16	9.12035	86.494																								chr		637523	637721											0.5377
	945	26	198	30.0787	285.256	3	45	7.3	47.33	STM14_0674	nfnB						56.6564	51.1265		30.2331	67.081		28.9909	55.7077		41.6648	47.6926		chr	-	637722	638375	dprA, ntr	STM14_0674	STM0578	t2290	STY0620	b0578	0	-		-	0.4557	Core	dihydropteridine reductase; catalyzes the reduction of nitroaromatic compounds such as nitrofurazone, quinones and the anti-tumor agent CB1954; NAD(P)H-dependent; oxygen insensitive		nfsB, nfnB	N	N
	946	21	198	16.951	160.757	1	5	4.11	26.67	STM14_0675	ybdF						79.2883	80.4403		20.8213	22.4195		76.507	85.096		81.1217	87.6794		chr	-	638472	638840		STM14_0675	STM0579	t2289	STY0621	b0579	0	STM4251	yjbR	22.79	0.4905	Core?	hypothetical protein		ybdF	N	N
	947	16	116	26.7622	253.803	3	12	6.49	42.11	STM14_0676							30.8756	28.9555		33.7403	27.8579		40.34	58.2689		49.5032	48.1563		chr	-	638840	639421		STM14_0676	STM0580	t2288	STY0622		0	-		-	0.4725	Salmonella	putative regulatory protein
	948	2	32	7.09361	67.2731																								chr		639422	639576											0.5613
	949	2	35	4.92868	46.7417					STM14_0677																			chr	+	639577	639684		STM14_0677									0.5278		hypothetical protein
	950	12	76	15.7073	148.962	2	4	3.81	24.71	STM14_0678		soxS, ramA					47.9263	34.127		38.4684	21.0877		42.6805	48.2888		52.0203	53.0581		chr	+	639710	640051		STM14_0678	STM0581	t2287	STY0624		0	STM4265	soxS	42.11	0.5	Other	putative regulatory protein; resistance against oxidative stress protein A (gi|9885772)
	951	5	45	11.4235	108.336	2	11	2.77	17.97	STM14_0679	ybdJ						19.7133	25.0896		53.5405	49.434		17.8185	52.6386		28.9689	57.0104		chr	-	640057	640305		STM14_0679	STM0582	t2286	STY0625	b0580	0	-		-	0.49	Core?	putative inner membrane protein		ybdJ	N	N
	952	31	293	51.4978	488.385	9	69	12.5	81.03	STM14_0680	ybdK						30.4916	42.6523		52.9856	62.5305		39.0594	59.395		41.2453	64.8488		chr	-	640372	641490		STM14_0680	STM0583	t2285	STY0626	b0581	0	-		-	0.4584	Core?	carboxylate-amine ligase; ATP-dependent; carboxylate-amine ligase with weak glutamate--cysteine ligase activity		ybdK	N	N
	953	13	99	32.4279	307.534	5	33	7.87	51.02	STM14_0681	entD	acpT					16.1546	18.3308		46.7703	51.2764		41.6648	32.6562		39.6114	44.204		chr	-	641502	642206		STM14_0681	STM0584	t2284	STY0627	b0583	0	-		-	0.4411	Salmonella	phosphopantetheinyltransferase component of enterobactin synthase multienzyme complex; similar to Escherichia coli enterochelin synthetase component D (AAC73684.1); phoshpantetheinyltransferase		entD	E	N
	954	100	878	103.871	985.071	17	113	25.2	163.43	STM14_0682	fepA						64.0553	66.3594		49.5671	54.2508		33.7602	46.0587		32.6783	30.4261		chr	-	642252	644507	fep, feuB	STM14_0682	STM0585	t2283	STY0628	b0584	0	STM2777	iroN	50.84	0.4597	Core	outer membrane receptor FepA; Fep; Cbt; Cbr; FeuB; FepA; PfeA; IroN; BfeA; outer membrane receptor of ferric enterobactin and colicins B and D; interacts with the TonB-ExbBD complex which catalyzes the translocation of the siderophore to the periplasmic space		fepA	N	N
	955	1	3	6.58692	62.4679					STM14_0683.J																			chr	-	644504	644647		STM14_0683									0.5694		hypothetical protein
	956	39	254	55.9197	530.322	6	42	13.57	87.98	STM14_0684	fes						40.5018	30.8756		32.3196	40.5771		29.9845	19.0108		45.3743	36.6527		chr	+	644696	645910		STM14_0684	STM0586	t2282	STY0629	b0585	0	STM2775	iroD	34.59	0.3992	Core?	enterobactin/ferric enterobactin esterase; similar to Escherichia coli enterochelin esterase (AAC73686.1)		fes	N	N
	957	6	30	10.0416	95.2308	1	6	2.44	15.8	STM14_0685	ybdZ						32.9749	18.2284		31.2986	34.2064		10.7088	43.4975		35.5928	46.9419		chr	+	645941	646159		STM14_0685	STM0587	t2281	STY0630		0	-		-	0.4521	Core?	putative cytoplasmic protein
	958	97	855	178.906	1696.68	27	208	43.41	281.49	STM14_0686	entF						24.1935	33.0773		45.172	57.1809		27.6441	36.9397		43.2767	57.3637		chr	+	646156	650040		STM14_0686	STM0588	t2280	STY0631	b0586	0	STM1818	fadD	11.11	0.4062	Core?	enterobactin synthase subunit F; with EntB, EntD, and EntE forms the multienzyme complex enterobactin synthase; EntF is the serine activating enzyme which catalyzes the formation of the amide and ester bonds of the cyclic enterobactin		entF	N	N
	959	12	80	11.4235	108.336																								chr		650041	650289											0.6546
	960	117	1265	52.3269	496.249	31	186	12.7	82.33	STM14_0687	fepE						93.7276	93.446		91.6537	91.01		89.8874	87.304		89.6445	87.9664		chr	+	650290	651426		STM14_0687	STM0589	t2279	STY0632	b0587	0	STM2079	wzzB	26.66	0.5119	Other	ferric enterobactin transport protein FepE; part of the ferric enterobactin transport system; necessary for enetrobactin uptake		fepE	N	N
	961	14	89	36.5735	346.85	5	17	8.87	57.55	STM14_0688	fepC	cbrD			+++		15.2074	15.0282		40.8435	28.3685		6.2707	4.30559		5.43166	5.25502		chr	-	651479	652273		STM14_0688	STM0590	t2278	STY0634	b0588	0	STM0192	fhuC	38.9	0.4314	Core	iron-enterobactin transporter ATP-binding protein; with FepBDE is involved in the transport of ferric enterobactin		fepC	N	N
	962	17	135	45.5557	432.033	1	7	11.05	71.68	STM14_0689	fepG	viuG			+++		14.7209	17.7419		14.495	17.6915		3.95231	2.93663		4.01855	3.95231		chr	-	652270	653259		STM14_0689	STM0591	t2277	STY0635	b0589	0	STM0194	fhuB	33.29	0.399	Core	iron-enterobactin transporter permease; with FepBCD is involved in the transport of ferric enterobactin		fepG	N	N
	963	13	76	46.3848	439.896	8	43	11.25	72.98	STM14_0690	fepD		+		+++		12.34	12.6472		52.2974	47.9467		6.99934	5.54206		3.90815	3.84191		chr	-	653259	654266		STM14_0690	STM0592	t2276	STY0636	b0590	0	STM0591	fepG	35.07	0.3879	Core	iron-enterobactin transporter membrane protein; with FepBCG is involved in the transport of ferric enterobactin		fepD	N	N
	964	0	0	5.0208	47.6154																								chr		654267	654376											0.6818
	965	25	163	57.3016	543.427	3	35	13.9	90.16	STM14_0691	ybdA	entS					17.5883	16.9227		19.3341	34.5394		20.2473	17.6198		37.3592	30.1833		chr	+	654377	655621		STM14_0691	STM0593	t2275	STY0637	b0591	0	STM0328		21.49	0.4112	Core	enterobactin exporter EntS; protein p43; inner membrane protein that exports enterobactin to the periplasmic space; member of the major facilitator superfamily (MFS) of transporters		entS, ybdA	N	N
	966	15	87	44.0356	417.618	5	26	10.68	69.29	STM14_0692	fepB				+++		13.7737	13.5433		34.0511	33.8291		7.35262	7.08766		4.37183	4.30559		chr	-	655684	656640		STM14_0692	STM0594	t2274	STY0638	b0592	0	-		-	0.4201	Core?	iron-enterobactin transporter periplasmic binding protein; with FepCDG is involved in the transport of ferric enterobactin		fepB	N	N
	967	6	59	14.1412	134.109																								chr		656641	656948											0.5909
	968	23	145	54.1233	513.285	4	23	13.13	85.16	STM14_0693	entC						17.1019	16.129		23.5738	26.9922		15.7871	14.4403		27.622	28.5935		chr	+	656949	658124		STM14_0693	STM0595	t2273	STY0639	b0593	6	STM2310	menF	22.47	0.4175	Core	isochorismate synthase; synthesizes isochorismate acid from chorismate		entC	N	N
	969	44	367	74.1604	703.31	10	81	18.03	116.9	STM14_0694	entE						29.5187	34.9462		40	54.384		19.9603	14.4182		38.4632	30.117		chr	+	658134	659744		STM14_0694	STM0596	t2272	STY0640	b0594	-3	STM1350	ydiD	33.69	0.4258	Core	enterobactin synthase subunit E; bifunctional 2,3-dihydroxybenzoate-AMP ligase/S-dihydroxybenzoyltransferase; activates the carboxylate group of 2,3-dihydroxy-benzoate forming (2,3-dihydroxybenzoyl)adenylate then catalyzes the acylation of holo-entB with 2,3-dihydroxy-benzoate adenylate		entE	N	N
	970	26	198	39.4755	374.371	5	15	9.58	62.11	STM14_0695	entB						36.2007	35.6375		37.7802	25.2608		30.3599	29.83		34.9967	41.1791		chr	+	659758	660615	entG	STM14_0695	STM0597	t2271	STY0641	b0595	0	STM1902	yecD	16.46	0.4312	Core	2,3-dihydro-2,3-dihydroxybenzoate synthetase; similar to Escherichia coli 2,3-dihydro-2,3-dihydroxybenzoate synthetase; isochroismatase (AAC73696.1)		entB	N	N
	971	15	103	34.7771	329.813	6	37	8.44	54.72	STM14_0696	entA						17.8187	17.7675		52.4084	53.1853		18.2822	24.045		30.7353	32.6562		chr	+	660615	661370		STM14_0696	STM0598	t2270	STY0642	b0596	0	STM2445	ucpA	31.74	0.4114	Core	2,3-dihydroxybenzoate-2,3-dehydrogenase; catalyzes the formation of 2,3-dihydroxybenzoate from 2,3-dihydro-2,3-dihydroxybenzoate; involved in the biosynthesis of siderophores, enterobactin, bacillibactin or vibriobactin		entA	N	N
	972	16	117	19.0238	180.414	5	26	4.62	29.93	STM14_0697	ybdB						54.6083	46.9278		72.4306	63.3518		52.7048	39.5893		55.6414	33.8706		chr	+	661373	661786	entH	STM14_0697	STM0599	t2269	STY0643	b0597	0	STM1366		58.74	0.3986	Core	hypothetical protein; possibly involved in aromatic compounds catabolism; PaaI		ybdB	N	N
	973	2	11	5.06686	48.0522					STM14_0698																			chr	+	661861	661971		STM14_0698									0.6396		hypothetical protein
	974	64	502	96.9613	919.545	14	73	23.53	152.56	STM14_0699		cstA					35.7911	37.3016		43.2186	40.5993		27.5999	29.9625		36.2773	40.6933		chr	+	661968	664073	ybdC	STM14_0699	STM0600	t2268	STY0644	b0598	0	STM4532	yjiY	62.58	0.4302	Core	carbon starvation protein; similar to Escherichia coli carbon starvation protein (AAC73699.1)		cstA	N	N
	975	7	63	14.4636	137.167					STM14_0700.J																			chr	-	664084	664398											0.5048		hypothetical protein
	976	3	19	9.07429	86.0572	0	0	2.2	14.28	STM14_0700	ybdD	yjiX		+			15.0538	13.9785		12.0755	11.8091		9.98013	10.3113		18.4588	31.7509		chr	+	664137	664334		STM14_0700	STM0601	t2267	STY0645		0	STM4531	yjiX	80.26	0.4747	Core?	putative cytoplasmic protein
	977	24	211	50.1159	475.28	8	55	12.16	78.85	STM14_0701	ybdH						20.1485	27.573		48.1465	54.606		30.9119	28.3506		44.6015	45.9483		chr	-	664370	665458		STM14_0701	STM0602	t2266	STY0646	b0599	0	STM4108	gldA	32.54	0.4215	Core	hypothetical protein; member of the iron-containing alcohol dehydrogenase family; unknown function		ybdH	N	N
	978	32	224	55.0906	522.459	4	69	12.96	84.07	STM14_0702.J	ybdL	araT					28.2898	25.8065		23.7514	61.0877		12.3427	12.3206		17.7081	19.7615		chr	+	665549	666745		STM14_0702	STM0603	t2265	STY0647	b0600	36	STM2402	yfdZ	22.51	0.4595	Core	aminotransferase, class I		ybdL	N	N
	979	22	157	28.4205	269.529	3	21	6.9	44.72	STM14_0703	ybdM	ibrB					48.2847	41.0138		32.0755	40.1332		53.588	52.3294		58.3793	62.6849		chr	-	666746	667363		STM14_0703	STM0604	t2263	STY0648	b0601	0	-		-	0.4854	Core?	putative transcriptional regulator		ybdM	N	N
	980	104	1125	56.8871	539.496	30	247	13.8	89.51	STM14_0704	ybdN	ibrA					90.3482	91.1418		89.9667	93.6959		82.7556	88.3639		82.5348	93.9722		chr	-	667336	668571		STM14_0704	STM0605	t2264	STY0649	b0602	0	-		-	0.5105	Core?	putative 3'-phosphoadenosine 5'-phosphosulfate sulfotransferase; PAPS reductase/FAD synthetase		ybdN	N	N
	981	0	0	7.55423	71.6415																								chr		668572	668736											0.7455
	982	64	612	41.5483	394.028	3	20	10.08	65.37	STM14_0705	ybdO						86.7127	86.4823		23.263	29.0344		92.4707	96.3568		93.0669	93.7293		chr	-	668737	669639		STM14_0705	STM0606	t2262	STY0651	b0603	0	STM0634	ybeF	31.37	0.6102	Salmonella	putative transcriptional regulator; similar to Escherichia coli putative transcriptional regulator LysR-type (AAC73704.1); LysR family		ybdO	N	N
	983	25	172	14.5097	137.604																								chr		669640	669955											0.6013
	984	30	197	34.3625	325.882	12	57	8.34	54.07	STM14_0706	dsbG						57.3221	43.0876		81.7536	71.121		64.5396	56.1934		66.3281	56.8117		chr	-	669956	670702	ybdP	STM14_0706	STM0607	t2261	STY0652	b0604	0	STM3043	dsbC	31.35	0.4926	Core?	disulfide isomerase/thiol-disulfide oxidase; Involved in disulfide bond formation		dsbG	N	N
	985	6	54	6.77117	64.2153																								chr		670703	670850											0.6014
	986	12	90	6.81723	64.6521					STM14_0706.P																			chr	+	670851	670999			STMsR024								0.5101
	987	4	16	6.54086	62.0311																								chr		671000	671142											0.5664
	988	27	209	25.9331	245.94	4	36	6.29	40.8	STM14_0707	ahpC						69.3292	64.0297		46.8368	63.9956		63.6564	64.4292		51.6891	40.9803		chr	+	671143	671706	tpx	STM14_0707	STM0608	t2260	STY0653	b0605	0	STM0402		37.28	0.4911	Core	alkyl hydroperoxide reductase subunit C; with AhpF catalyzes the conversion of alkyl hydroperoxides to their corresponding alcohols; AhpC reduced the hydroperoxide substrate		ahpC	N	N
	989	1	4	5.66567	53.7311																								chr		671707	671830											0.4597
	990	49	361	77.4769	734.762	8	44	17.49	113.42	STM14_0708	ahpF						33.2821	32.1045		33.03	34.5172		46.4783	48.1563		43.9391	44.0053		chr	+	671831	673513		STM14_0708	STM0609	t2259	STY0655	b0606	117	STM0958	trxB	21.65	0.454	Core	alkyl hydroperoxide reductase F52a subunit; alkyl hydroperoxide reductase subunit F (SW:AHPF_SALTY); detoxification of hydroperoxides		ahpF	N	N
	991	28	282	15.2006	144.157																								chr		673514	673844											0.6284
	992	45	421	25.7949	244.63	5	23	5.39	34.93	STM14_0709							89.3497	88.5305		65.6604	51.9867		92.9344	95.7607		91.8304	96.0256		chr	+	673845	674405		STM14_0709	STM0610	t2257	STY0658		78	STM4308		17.66	0.5668	Salmonella?	putative anaerobic dehydrogenase component; similar to Escherichia coli putative oxidoreductase component (AAC74663.1)
	993	110	1115	104.976	995.555	37	271	25.47	165.17	STM14_0710							69.8157	77.4194		82.1088	84.7281		61.5368	70.7883		69.5076	72.8858		chr	+	674398	676677		STM14_0710	STM0611	t2256	STY0659		0	STM2065	phsA	28.8	0.4526	Salmonella	putative oxidoreductase protein; similar to Escherichia coli putative oxidoreductase; major subunit (AAC74659.1)
	994	10	70	16.5364	156.825					STM14_0711																			chr	+	676674	677033		STM14_0711									0.4472		molybdopterin-containing oxidoreductase iron-sulfur subunit
	995	32	305	35.3299	335.055	7	51	8.57	55.59	STM14_0712		dmsC					59.5494	67.8443		59.8224	65.4606		60.4107	52.8373		58.7326	56.5688		chr	+	677033	677800		STM14_0712	STM0613	t2254	STY0661		0	STM2528		33.2	0.4492	Salmonella	putative hydrogenase protein; similar to Escherichia coli putative DMSO reductase anchor subunit (AAC74662.1)
	996	19	159	19.7147	186.967	9	71	4.78	31.02	STM14_0713	ybdQ						64.1833	64.1065		87.2364	91.232		43.7845	62.5966		71.1195	82.8439		chr	-	677868	678296	uspG	STM14_0713	STM0614	t2253	STY0662	b0607	0	STM1652	ynaF	42.66	0.4802	Core	putative universal stress protein; similar to UspA and related nucleotide-binding protein		uspG	N	N
	997	11	97	11.5617	109.646					STM14_0714.R																			chr	+	678183	678434		STM14_0714									0.6389		hypothetical protein
	998	7	49	6.44873	61.1574					STM14_0715																			chr	-	678399	678539		STM14_0715									0.539		hypothetical protein
	999	34	252	57.0252	540.806	8	61	13.84	89.72	STM14_0716	ybdR						29.8771	29.8003		41.9756	53.4739		37.4255	30.1612		39.3464	31.3093		chr	+	678519	679757		STM14_0716	STM0615	t2252	STY0663	b0608	0	STM1627		23.21	0.4568	Core?	putative dehydrogenase; similar to Escherichia coli putative oxidoreductase (AAC73709.1)		ybdR	N	N
	1000	14	84	27.1768	257.735					STM14_0716.J																			chr	+	679792	680382											0.4535		conserved hypothetical protein
	1001	8	53	18.8856	179.104	2	10	4.58	29.71	STM14_0717	rnk						18.126	16.7947		32.4972	31.4317		39.9205	39.3023		62.3758	66.858		chr	-	679840	680250		STM14_0717	STM0616	t2251	STY0664	b0610	0	-		-	0.4161	Core	nucleoside diphosphate kinase regulator; Regulates the synthesis of nucleoside triphosphates for nucleic acid synthesis, CTP for lipid synthesis, and GTP for protein elongation		rnk	N	N
	1002	5	98	4.6523	44.1207																								chr		680383	680484											0.5588
	1003	26	222	37.1263	352.092	5	48	9.01	58.41	STM14_0718	rna						40.9626	45.4941		40.2886	61.1321		51.115	45.3963		59.1521	58.8651		chr	-	680485	681291	rnsA	STM14_0718	STM0617	t2250	STY0666	b0611	0	-		-	0.4523	Core?	ribonuclease I; similar to Escherichia coli RNase I; cleaves phosphodiester bond between any two nucleotides (AAC73712.1)		rna	N	N
	1004	6	78	5.61961	53.2943					STM14_0718.J																			chr	-	681194	681316											0.5203		lipoprotein, putative
	1005	3	12	4.23774	40.1891					STM14_0718.J2																			chr	+	681290	681382											0.6882		hypothetical protein
	1006	56	512	67.3893	639.095	13	92	17.16	111.25	STM14_0719	citT						52.9186	60.4711		55.8047	61.2653		32.2809	40.2959		47.5602	46.4783		chr	-	681401	682864	ybdS	STM14_0719	STM0618	t2249	STY0667	b0612	-72	STM3166		33.63	0.4631	Other	citrate/succinate transport antiport protein; similar to Escherichia coli putative membrane protein (AAC73713.1); DASS family		citT	N	N
	1007	22	129	41.2719	391.407	8	58	10.01	64.94	STM14_0720	citG						24.1679	18.6892		58.4906	64.5727		30.6028	26.518		54.3166	43.9391		chr	-	682902	683798	ybdT	STM14_0720	STM0619	t2248	STY0668	b0613	0	STM0063		44.8	0.3946	Other	triphosphoribosyl-dephospho-CoA synthase; catalyzes the formation of 2'-(5''-triphosphoribosyl)-3'-dephospho-CoA from ATP and 3-dephospho-CoA		citG	N	N
	1008	18	129	25.3804	240.698	3	7	4.68	30.37	STM14_0721	citX	citG					42.2939	36.5335		47.303	24.7281		57.2533	31.486		54.8907	57.4961		chr	-	683770	684321	ybdU	STM14_0721	STM0620	t2247	STY0669	b0614	132	STM0062		39.68	0.3804	Other	2'-(5''-triphosphoribosyl)-3'-dephospho-CoA:apo- citrate lyase; 2'-(5''-phosphoribosyl)-3'-dephospho-CoA transferase; holo-citrate lyase synthase; CitG forms the prosthetic group precursor 2'-(5''-triphosphoribosyl)-3'-dephospho-CoA which is then transferred to apo-ACP by CitX to produce holo-ACP and pyrophosphate		citX	N	N
	1009	46	288	70.4294	667.926	15	90	17.09	110.81	STM14_0722	citF						35.3047	26.0881		63.1964	60.7547		17.6639	30.8457		36.8956	36.0344		chr	-	684325	685854	ybdV	STM14_0722	STM0621	t2246	STY0670	b0615	0	STM0061		67.46	0.4163	Core?	citrate lyase alpha chain/citrate-ACP transferase; similar to Escherichia coli citrate lyase alpha chain (AAC73716.1)		citF	N	N
	1010	20	151	41.8247	396.649	4	16	10.15	65.81	STM14_0723		citE					20.2253	21.9662		29.0788	25.394		18.6575	19.7174		28.0194	31.6185		chr	-	685864	686772	ybdW, cilA	STM14_0723	STM0622	t2245	STY0671	b0616	0	STM0060		60.68	0.4048	Other	citrate lyase beta chain; similar to Escherichia coli citrate lyase beta chain; acyl lyase subunit (AAC73717.1)		citE	N	N
	1011	6	46	13.6345	129.304	2	16	3.31	21.45	STM14_0724	citD						19.406	20.8141		44.6615	57.4917		72.2234	61.1614		70.3467	68.1607		chr	-	686769	687065	ybdX, cilB	STM14_0724	STM0623	t2244	STY0672	b0617	0	STM0059		45.48	0.431	Other	citrate lyase subunit gamma; acyl carrier protein; with CitE and CitF catalyzes the formation of oxaloacetate from citrate		citD	N	N
	1012	70	823	49.5631	470.038	26	188	11.46	74.29	STM14_0725	citC						84.0758	88.8377		90.6548	92.586		84.522	84.2791		85.6039	85.0298		chr	-	687062	688138	ybeO, cilG	STM14_0725	STM0624	t2243	STY0673	b0618	51	STM0058		44.82	0.4838	Other	citrate lyase synthetase; similar to Escherichia coli citrate lyase synthetase; citrate (pro-3S)-lyase ligase (AAC73719.1)		citC	N	N
	1013	1	15	8.79792	83.4362																								chr		688139	688330											0.6667
	1014	1	3	8.38335	79.5046					STM14_0726																			chr	+	688331	688513		STM14_0726									0.6995		conserved hypothetical protein
	1015	72	579	76.5096	725.589	17	96	18.56	120.38	STM14_0727	dpiB	citA					62.34	60.1639		65.0388	60.0666		71.8922	67.5204		73.747	70.4791		chr	+	688523	690184	ybeP/mpdA	STM14_0727	STM0625	t2242	STY0674	b0619	0	STM0053		40.23	0.4813	Other	sensory histidine kinase; similar to Escherichia coli putative sensor-type protein (AAC73720.1); in two-component regulatory system with DpiA; regulation of cit operon and plasmid inheritance genes		dpiB, citA	N	N
	1016	34	263	31.3224	297.05	11	108	7.6	49.28	STM14_0728	dpiA	citB					72.171	66.1034		81.8868	90.5882		77.7655	77.1473		80.3709	77.081		chr	+	690153	690833	ybeP/mpdA	STM14_0728	STM0626	t2241	STY0675	b0620	0	STM0052		45.4	0.4626	Other	two-component response regulator DpiA; regulates the expression of citAB in citrate fermentation		dpiA, citB	N	N
	1017	84	759	63.7964	605.021	19	136	15.48	100.38	STM14_0729	dcuC						82.1557	81.1316		76.8701	79.6448		78.1409	79.9293		81.0775	81.6295		chr	-	690887	692272		STM14_0729	STM0627	t2240	STY0676	b0621	0	STM3672	yiaN	19.02	0.4625	Core	C4-dicarboxylate transporter DcuC; responsible for the transport of C4-dicarboxylates during anaerobic growth		dcuC	N	N
	1018	1	7	5.06686	48.0522					STM14_0730																			chr	+	692333	692443		STM14_0730									0.6577		hypothetical protein
	1019	18	230	9.48885	89.9887																								chr		692444	692650											0.686
	1020	67	577	26.3477	249.872	32	163	6.39	41.46	STM14_0731	pagP	crcA					95.3917	92.4731		98.8679	97.1143		88.4964	84.8752		86.9287	84.2129		chr	+	692651	693223	ybeG	STM14_0731	STM0628	t2239	STY0677	b0622	0	-		-	0.5061	Core?	palmitoyl transferase for Lipid A; PagP (gi|3789781)		pagP, crcA	N	N
	1021	19	145	16.26	154.204					STM14_0732.J2																			chr	-	693285	693638											0.5932		hypothetical protein
	1022	16	104	11.0089	104.404	1	2	2.34	15.15	STM14_0732.J	cspE						84.3574	72.3246		32.6304	19.7558		83.5725	79.4436		73.195	59.4612		chr	+	693381	693620	msmC, msmB, gicA, msmC	STM14_0732	STM0629	t2238	STY0678	b0623	30	STM1837	cspC	84.3	0.5833	Core?	cold shock-like protein-related protein		cspE	N	N
	1023	9	78	17.6419	167.309	2	6	4.28	27.76	STM14_0733	ccrB						23.5279	30.0051		34.4284	23.9068		17.8627	20.8876		21.8591	24.6412		chr	-	693678	694061	ybeI	STM14_0733	STM0630	t2237	STY0679	b0624	0	-		-	0.474	Core	camphor resistance protein CrcB; may be involved in chromosome condensation; overexpression in Escherichia coli protects against decondensation by camphor; overexpressing the protein results in an increase in supercoiling		crcB	N	N
	1024	16	152	36.2972	344.229	7	41	8.8	57.04	STM14_0734	ybeM						18.2284	27.4194		58.2242	55.8713		36.9176	46.5887		35.3941	54.2725		chr	+	694152	694940		STM14_0734	STM0631	t2236	STY0680	b0626	0	STM0308	yafV	25.13	0.436	Core?	putative hydrolase; similar to Escherichia coli putative amidase (AAC73727.1)		ybeM	N	N
	1025	4	25	4.92868	46.7417					STM14_0735																			chr	+	694969	695076		STM14_0735									0.5463		hypothetical protein
	1026	3	10	10.0416	95.2308	1	11	2.27	14.71	STM14_0736.J	tatE	tatA	+				13.9273	10.9063		33.3629	57.6471		29.7858	10.8854		39.9426	28.4389		chr	+	695054	695272	ybeC	STM14_0736	STM0632	t2235	STY0682	b0627	15	STM3973	tatA	55.9	0.5114	Core?	tatA protein-related protein		tatE	N	N
	1027	1	5	44.4502	421.549	0	0	10.79	69.94	STM14_0737	lipA		+++	+++	++	+++	4.19867	5.14593		3.48502	3.48502		8.19165	7.92669		8.10333	7.68382		chr	-	695358	696323	lip	STM14_0737	STM0633	t2234	STY0683	b0628	0	-		-	0.4513	Core	lipoyl synthase; catalyzes the radical-mediated insertion of two sulfur atoms into an acyl carrier protein (ACP) bound to an octanoyl group to produce a lipoyl group		lipA	N	N
	1028	4	22	6.17236	58.5364					STM14_0738																			chr	-	696364	696498		STM14_0738									0.6296		hypothetical protein
	1029	70	751	43.8975	416.307	31	185	10.65	69.07	STM14_0739	ybeF						87.5576	89.3241		94.2286	93.3407		82.314	87.2157		82.601	85.648		chr	-	696529	697482		STM14_0739	STM0634	t2233	STY0684	b0629	0	STM0606	ybdO	29.59	0.4906	Other	putative DNA-binding transcriptional regulator; similar to Escherichia coli putative transcriptional regulator LysR-type (AAC73730.1); LysR family		ybeF	N	N
	1030	0	0	4.60624	43.6839																								chr		697483	697583											0.7228
	1031	15	105	6.58692	62.4679					STM14_0740																			chr	-	697584	697727		STM14_0740									0.5417		hypothetical protein
	1032	5	25	29.526	280.014	0	0	7.16	46.46	STM14_0741	lipB		++	+++			10.4967	10.2663		6.05993	6.05993		81.1658	57.2312		10.5763	14.5065		chr	-	697784	698425		STM14_0741	STM0635.S	t2232		b0630	66				0.5016		lipoyltransferase; lipoyl-[acyl-carrier protein]-protein-N-lipoyltransferse; lipoate-protein ligase B; transfers lipoate to apolipoproteins; involved in lipoate metabolism		lipB	N	N
	1033	10	75	16.8128	159.446					STM14_0742																			chr	+	698354	698719		STM14_0742									0.5082		hypothetical protein
	1034	1	4	12.1144	114.889	0	0	2.94	19.06	STM14_0743	ybeD		++	+	++	++	9.54941	7.93651		10.7214	10.6992		10.3334	8.52285		10.7529	9.75933		chr	-	698525	698788		STM14_0743	STM0636	t2231	STY0687	b0631	0	-		-	0.5379	Core	hypothetical protein		ybeD	N	N
	1035	1	7	4.92868	46.7417																								chr		698789	698896											0.5648
	1036	31	218	55.7816	529.011	4	23	13.53	87.77	STM14_0744	dacA						26.0113	24.68		23.0855	26.5705		45.5509	42.261		63.4356	71.539		chr	-	698897	700108	pfv	STM14_0744	STM0637	t2230	STY0688	b0632	0	STM0863	dacC	59.45	0.4752	Core	D-alanyl-D-alanine carboxypeptidase fraction A; penicillin-binding protein 5; removes C-terminal D-alanyl residues from sugar-peptide cell wall precursors		dacA	N	N
	1037	5	24	6.8633	65.0889					STM14_0745																			chr	+	700128	700277		STM14_0745									0.58		hypothetical protein
	1038	38	239	52.7414	500.18	11	57	12.66	82.11	STM14_0746	rlpA						42.8571	30.7476		62.6193	54.4284		40.8037	30.6469		41.9519	41.0907		chr	-	700248	701393		STM14_0746	STM0638	t2229	STY0689	b0633	12	STM2364	dedD	12.31	0.3944	Core?	rare lipoprotein A; similar to Escherichia coli minor lipoprotein (AAC73734.1)		rlpA	N	N
	1039	1	5	51.2214	485.764	0	0	12.43	80.59	STM14_0747	mrdB	rodA	+++	+++	+++	+++	3.60983	4.88991		2.66371	2.66371		0.839037	0.772798		3.33407	3.26783		chr	-	701404	702516		STM14_0747	STM0639	t2228	STY0690	b0634	0	STM0127	ftsW	29.89	0.4699	Core	cell wall shape-determining protein; similar to Escherichia coli rod shape-determining membrane protein; sensitivity to radiation and drugs (AAC73735.1); cell elongation in exponential phase		mrdB	E	E
	1040	2	31	87.5646	830.43	0	0	21.25	137.77	STM14_0748	mrdA		+++	+++	+++	+++	3.2002	7.50128		0.554939	0.554939		2.87039	4.96798		0.861117	0.839037		chr	-	702519	704420	pbpA	STM14_0748	STM0640	t2227	STY0691	b0635	0	STM1910		57.29	0.4616	Core	penicillin-binding protein 2; similar to Escherichia coli cell elongation e phase protein; peptidoglycan synthetase; penicillin-binding protein 2 (AAC73736.1)		mrdA	E	E
	1041	5	28	21.5111	204.004	3	22	5.22	33.85	STM14_0749	ybeA	tgt2B	+				12.0072	11.7256		42.1532	51.5871		9.33981	9.56061		21.9254	43.8949		chr	-	704451	704918	rlmH	STM14_0749	STM0641	t2226	STY0692	b0636	0	-		-	0.4252	Core	SPOUT methyltransferase superfamily protein; enzyme from Escherichia coli has not been shown to exhibit methyltransferase activity; crystal structure shows homodimer		ybeA	U (mixture)	N
	1042	7	70	14.6018	138.478	3	11	3.54	22.97	STM14_0750	ybeB						22.1198	33.5893		61.5094	40.7991		39.1036	47.4056		40.6491	81.0554		chr	-	704922	705239	slm3	STM14_0750	STM0642	t2225	STY0693	b0637	0	-		-	0.4937	Core	hypothetical protein; similar to putative ACR plant Iojap protein		ybeB	N	N
	1043	2	13	6.35661	60.2837																								chr		705240	705378											0.4676
	1044	3	14	6.8633	65.0889					STM14_0750.J																			chr	-	705379	705528											0.5267		hypothetical protein
	1045	3	14	6.44873	61.1574					STM14_0750.R																			chr	-	705428	705568											0.5248		hypothetical protein
	1046	27	266	29.526	280.014	5	31	6.8	44.06	STM14_0751.J	cobC						60.1639	69.9693		54.1842	54.9834		39.4348	36.454		43.4091	53.6321		chr	-	705568	706209	phpB	STM14_0751	STM0643	t2224	STY0694	b0638	33	STM4585	gpmB	24.61	0.4315	Core?	alpha-ribazole-5-phosphate phosphatase		cobC	N	N
	1047	6	57	6.8633	65.0889					STM14_0752.J																			chr	-	706185	706334											0.5333		alpha-ribazole-5-phosphate phosphatase
	1048	36	349	50.3923	477.901	7	21	12.23	79.29	STM14_0752		cobD					42.2683	54.8131		41.3984	26.6593		25.0828	64.4734		44.2482	65.4891		chr	+	706273	707367	cobD	STM14_0752	STM0644	t2223	STY0695		0	STM2073	hisC	24.67	0.4338	Salmonella	threonine-phosphate decarboxylase; cobalamin biosynthesis protein; decarboxylates L-threonine-O-3-phosphate to yield (R)-1-amino-2-propanol O-2-phosphate, the precursor for the linkage between the nucleotide loop and the corrin ring in cobalamin; structurally similar to histidinol phosphate aminotransferase
	1049	2	17	29.526	280.014	2	4	7.16	46.46	STM14_0753	nadD		++		+++	+	7.8341	9.03738		22.5305	17.1587		5.36542	7.28638		6.62398	6.40318		chr	-	707342	707983	ybeN	STM14_0753	STM0645	t2222	STY0696	b0639	0	-		-	0.4517	Core	nicotinic acid mononucleotide adenylyltransferase; transfers an adenyl group from ATP to NaMN to form nicotinic acid adenine dinucleotide (NaAD) which is then converted to the ubiquitous compound NAD by NAD synthetase; essential enzyme in bacteria		nadD	E	E
	1050	4	61	47.4903	450.381	1	2	11.52	74.72	STM14_0754	holA		++		+++	++	8.11572	11.6743		14.2508	13.7625		5.45374	6.11614		3.77567	3.70943		chr	-	707985	709016		STM14_0754	STM0646	t2221	STY0697	b0640	0	-		-	0.4244	Core	DNA polymerase III subunit delta; required for the assembly and function of the DNAX complex which is required for the assembly of the beta subunit onto primed DNA		holA	E	E
	1051	1	6	27.1768	257.735	0	0	6.59	42.76	STM14_0755	rlpB		+++	+++	+++	+++	6.37481	6.42601		6.54828	6.54828		4.48223	5.14462		7.06558	6.8227		chr	-	709016	709606	lptE	STM14_0755	STM0647	t2220	STY0698	b0641	0	-		-	0.4484	Core	LPS-assembly lipoprotein RplB; rare lipoprotein B; involved in the assembly of LPS in the outer membrane		rlpB	E	E
	1052	5	25	130.126	1234.07	1	3	28.86	187.13	STM14_0756	leuS		+++	+	+++	++	4.42908	5.81157		11.5205	13.141		0.1104	0.1104		0.375359	0.375359		chr	-	709621	712446	syl	STM14_0756	STM0648	t2219	STY0699	b0642	243	STM4475	valS	24.47	0.4487	Core	hypothetical protein		leuS	E	E
	1053	14	89	13.3581	126.683	3	36	3.81	24.71	STM14_0757							69.6621	52.1249		57.8468	81.5094		63.2369	45.5067		60.1678	46.3237		chr	+	712491	712781		STM14_0757	STM0649.S	t2218	STY0700		-51				0.5052		putative hydrolase; similar to Escherichia coli altronate hydrolase N-terminus (AAC76126.1)
	1054	81	793	56.4725	535.564	36	239	13.1	84.94	STM14_0758.R		uxaA					84.5366	85.5095		93.4739	93.9845		83.3076	83.6609		85.648	85.6039		chr	+	712744	713970		STM14_0758	STM0650	t2217	STY0701		54	STM3250	garD	35.29	0.4792	Salmonella	Altronate hydrolase (EC 4.2.1.7); Entner-Doudoroff Pathway, D-Galacturonate and D-Glucuronate Utilization
	1055	77	653	43.8975	416.307	17	92	10.65	69.07	STM14_0759		kdgT					89.5801	86.6615		84.2619	79.0677		80.393	80.7021		82.5789	82.0049		chr	+	714020	714973		STM14_0759	STM0651	t2216	STY0702		0	STM0161	kdgT	57.22	0.4769	Salmonella	2-keto-3-deoxygluconate permease; transports degraded pectin products into the bacterial cell
	1056	161	1372	88.8083	842.225	31	174	21.55	139.73	STM14_0760		prpR, fleQ					90.2714	87.3784		81.798	76.8257		84.9636	80.3047		86.5975	81.6957		chr	+	715041	716969		STM14_0760	STM0652	t2215	STY0703		0	STM0367	prpR	22.87	0.4992	Salmonella	putative sigma-54 dependent transcriptional regulator; similar to Escherichia coli response regulator of ato; ornithine decarboxylase antizyme; sensor ATOS (AAC75280.1)
	1057	22	171	21.7875	206.625	2	24	5.29	34.28	STM14_0761	ybeL						67.0763	62.6216		28.2353	54.7836		50.9163	43.5195		27.7324	43.7624		chr	+	717062	717535		STM14_0761	STM0653	t2214	STY0704	b0643	0	-		-	0.443	Core	hypothetical protein; similar to Escherichia coli putative alpha helical protein (AAC73744.1)		ybeL	N	N
	1058	125	1658	45.8321	434.654					STM14_0762	ybeQ																		chr	-	717574	718569		STM14_0762	STM0654			b0644		STM1760		29.79	0.5251	Salmonella	TPR repeat-containing protein; TPR repeat		ybeQ	N	N
	1059	0	0	5.66567	53.7311																								chr		718570	718693											0.7419
	1060	54	433	32.5661	308.845					STM14_0763	ybeR																		chr	+	718694	719401		STM14_0763	STM0655			b0645		STM0657	ybeU	60.2	0.4703	Other	putative cytoplasmic protein		ybeR	N	N
	1061	53	528	66.0074	625.99					STM14_0764	ybeS																		chr	+	719398	720831		STM14_0764	STM0656			b0646		STM0658	ybeV	47.89	0.4505	Salmonella	putative molecular chaperone; similar to Escherichia coli putative enzyme of polynucleotide modification (AAC73747.1); DnaJ family		djlB	U (duplication)	N
	1062	34	253	32.0594	304.04					STM14_0765	ybeU																		chr	+	720843	721539		STM14_0765	STM0657			b0648		STM0655	ybeR	61.24	0.4878	Salmonella	pseudogene; similar to Escherichia coli putative tRNA ligase (AAC73749.1)~disrupted by frameshift		ybeU	N	N
	1063	50	416	67.8038	643.026					STM14_0766	ybeV																		chr	+	721536	723008		STM14_0766	STM0658			b0649		STM0656	ybeS	46.62	0.4589	Salmonella	putative molecular chaperone; DnaJ family		djlC	N	N
	1064	85	794	77.3388	733.452					STM14_0767	hscC	dnaK																	chr	-	723030	724709	ybeW	STM14_0767	STM0659			b0650		STM2539	hscA	33.05	0.4744	Other	putative heatshock protein; similar to Escherichia coli putative DnaK protein (AAC73751.1); similar to Hsp70 in Hsc66 subfamily		hscC	N	N
	1065	4	27	4.23774	40.1891					STM14_0767.J																			chr	-	724715	724807											0.6022		hypothetical protein
	1066	44	379	57.0252	540.806					STM14_0768																			chr	-	724785	726023		STM14_0768	STM0660					-		-	0.4592	Salmonella	putative cytoplasmic protein
	1067	33	246	43.0683	408.444	3	8	10.45	67.76	STM14_0769	rihA	iunH, ybeK					47.3886	42.9595		22.7303	18.6238		20.2252	20.5343		26.518	31.7289		chr	-	726055	726990		STM14_0769	STM0661	t2212	STY0706	b0651	0	STM0051	yaaF	42.26	0.4145	Core	ribonucleoside hydrolase 1; Hydrolyzes with equal efficiency cytidine or uridine to ribose and cytosine or uracil, respectively; pyrimidine-specific		rihA	N	N
	1068	2	12	5.29717	50.2364																								chr		726991	727106											0.4483
	1069	25	240	33.3952	316.708	9	65	8.1	52.54	STM14_0770	gltL						45.9549	57.1429		73.5627	76.6704		30.4482	45.1093		33.0757	41.8415		chr	-	727107	727832		STM14_0770	STM0662	t2211	STY0707	b0652	0	STM0828	glnQ	51.65	0.4807	Core	glutamate/aspartate transporter; similar to Escherichia coli ATP-binding protein of glutamate/aspartate transport system (AAC73753.1); ABC superfamily ATP-binding protein		gltL	N	N
	1070	16	114	31.0461	294.429	8	75	7.53	48.85	STM14_0771	gltK						23.2719	22.4782		71.8091	83.0855		45.1314	40.5388		28.9909	36.0124		chr	-	727832	728506		STM14_0771	STM0663	t2210	STY0708	b0653	0	STM1952	yecS	35.57	0.4622	Core	glutamate/aspartate transporter; similar to Escherichia coli glutamate/aspartate transport system permease (AAC73754.1); ABC superfamily membrane protein		gltK	N	N
	1071	33	243	34.0862	323.261	5	35	8.27	53.63	STM14_0772	gltJ						64.5417	56.682		44.2841	51.6759		45.7496	36.1007		44.0053	38.5957		chr	-	728506	729246		STM14_0772	STM0664	t2209	STY0709	b0654	0	STM0663	gltK	24.29	0.4548	Core	glutamate/aspartate transporter; similar to Escherichia coli glutamate/aspartate transport system permease (AAC73755.1); ABC superfamily membrane protein		gltJ	N	N
	1072	5	54	6.95542	65.9626					STM14_0772.P	SroC																		chr	-	729259	729410			STMRNA008								0.4737		glutamate and aspartate transporter subunit
	1073	30	271	42.6538	404.512	9	58	10.35	67.11	STM14_0773	gltI						41.2442	48.7199		62.6859	63.1521		31.773	50.2981		21.0201	28.2181		chr	-	729406	730332	ybeJ	STM14_0773	STM0665	t2208	STY0710	b0655	0	STM2355	argT	23.94	0.4876	Core	glutamate and aspartate transporter subunit; similar to Escherichia coli putative periplasmic binding transport protein (AAC73756.1); ABC superfamily binding protein		gltI	N	N
	1074	9	130	13.2199	125.373					STM14_0774																			chr	+	730309	730596		STM14_0774									0.559		hypothetical protein
	1075	1	10	4.37593	41.4997					STM14_0774.J																			chr	-	730398	730493											0.6146		hypothetical protein
	1076	5	62	73.1931	694.136	3	12	17.19	111.47	STM14_0775.RJ	lnt	cutE	+++		+++	++	6.88684	10.1895		17.4917	18.0244		2.62751	4.74718		1.50144	1.45728		chr	-	730669	732258		STM14_0775	STM0666	t2207	STY0711	b0657	51	-		-	0.4541	Core	Apolipoprotein N-acyltransferase (EC 2.3.1.-) / Copper homeostasis protein CutE; Phosphate metabolism, Lipoprotein Biosynthesis, Copper homeostasis: copper tolerance		lnt	E	E
	1077	16	92	40.4428	383.544	1	3	9.81	63.63	STM14_0776	ybeX	tlyC, corC			+		15.7706	14.6697		14.8502	14.8946		11.04	14.1753		12.166	11.5257		chr	-	732227	733105		STM14_0776	STM0667	t2206	STY0712	b0658	0	STM2119	yegH	24.23	0.4812	Core	putative transport protein; similar to Escherichia coli putative transport protein (AAC73759.1); contains putative CBS domain		ybeX	N	N
	1078	6	29	6.8633	65.0889					STM14_0777																			chr	-	733102	733251		STM14_0777									0.4933		conserved hypothetical protein
	1079	2	11	21.7875	206.625	0	0	5.29	34.28	STM14_0778	ybeY		++	++	+++	++	9.13978	8.67896		7.81354	7.81354		7.28638	8.03709		8.21373	7.83837		chr	-	733263	733736		STM14_0778	STM0668	t2205	STY0714	b0659	0	-		-	0.4578	Core	putative metalloprotease; hypothetical protein in cutE-corC intergenic region (SW:YBEY_SALTY)		ybeY	N	N
	1080	9	77	49.9777	473.97	1	2	12.13	78.64	STM14_0779	phoL	phoH, ybeZ	++		++	+	10.4711	12.3656		14.0954	13.6737		9.45021	8.65533		10.6867	11.5699		chr	-	733733	734818		STM14_0779	STM0669	t2204	STY0715	b0660	0	STM1126	phoH	26.79	0.4622	Core	putative phosphate starvation-inducible protein; similar to Escherichia coli putative ATP-binding protein in pho regulon (AAC73761.1)		ybeZ	N	N
	1081	2	17	5.48142	51.9838					STM14_0780																			chr	-	734838	734957		STM14_0780									0.45		hypothetical protein
	1082	55	467	65.5928	622.058	6	24	16.38	106.25	STM14_0781	miaB						53.7122	56.4516		26.9922	24.3951		38.132	36.6527		56.0609	58.4235		chr	-	734984	736408	yleA	STM14_0781	STM0670	t2203	STY0716	b0661	-42	STM0852	yliG	26.52	0.4611	Core	rRNA modification protein; methylthiolation of isopentenylated A37 derivatives in rRNA		miaB	N	N
	1083	10	125	6.54086	62.0311																								chr		736409	736551											0.5385
	1084	3	17	54.1233	513.285	0	0	13.13	85.16	STM14_0782	ubiF	visC, yleB	+++	+++	+++	+++	6.47721	7.09165		2.30855	2.30855		5.10046	6.22654		3.00287	2.95871		chr	+	736552	737727		STM14_0782	STM0671	t2202	STY0717	b0662	0	STM3056	visC	39.8	0.4005	Core	2-octaprenyl-3-methyl-6-methoxy-1,4-benzoquinol hydroxylase; catalyzes the formation of 2-octaprenyl-3-methyl-5-hydroxy-6-methoxy-1,4-benzoquinol from 2-octaprenyl-3-methyl-6-methoxy-1,4-benzoquinol; functions in the biosynthesis of ubiquinone or coenzyme Q		ubiF	N	N
	1085	23	145	26.4859	251.182					STM14_0783																			chr	-	737794	738369		STM14_0783	STM0672					-		-	0.5712	Salmonella	putative inner membrane protein
	1086	3	69	6.17236	58.5364																								chr		738370	738504											0.563
	1087	2	12	3.40862	32.3261					STM14_0784	glnX																		chr	-	738505	738579		STM14_0784	STM0673								0.4133		glutamine tRNA 2 (duplicate of glnV)
	1088	0	0	3.40862	32.3261					STM14_0785	glnV																		chr	-	738623	738697		STM14_0785	STM0674								0.4133		glutamine tRNA 2 (duplicate of glnX)
	1089	4	41	3.50074	33.1997					STM14_0786	metU																		chr	-	738744	738820		STM14_0786	STM0675								0.4805		methione tRNA (duplicate of metT)
	1090	0	0	11.1471	105.715					STM14_0786.J																			chr	+	738823	739065											0.4568		conserved hypothetical protein
	1091	0	0	3.40862	32.3261					STM14_0787	glnW																		chr	-	738836	738910		STM14_0787	STM0676								0.4267		glutamine tRNA 1 (duplicate of glnU)
	1092	0	0	3.40862	32.3261					STM14_0788	glnU																		chr	-	738946	739020		STM14_0788	STM0677								0.4267		glutamine tRNA 1 (duplicate of glnW)
	1093	0	0	3.86924	36.6944					STM14_0789	leuW																		chr	-	739044	739128	feeB	STM14_0789	STM0678			b0672					0.4		leucine tRNA		leuW		E
	1094	3	25	3.50074	33.1997					STM14_0790	metT																		chr	-	739137	739213		STM14_0790	STM0679								0.4805		methione tRNA (duplicate of metT) /// methionine tRNA
	1095	2	20	4.23774	40.1891					STM14_0790.J																			chr	+	739181	739273											0.5054		hypothetical protein
	1096	3	15	7.69242	72.952					STM14_0791																			chr	+	739310	739477		STM14_0791									0.5298		hypothetical protein
	1097	57	475	76.6478	726.899	17	114	18.6	120.6	STM14_0792	asnB						45.0589	47.3118		64.9723	66.8812		44.4027	45.7938		58.9313	51.5566		chr	-	739436	741100		STM14_0792	STM0680	t2195	STY0718	b0674	0	-		-	0.4553	Core	asparagine synthetase B; functions in asparagine biosynthesis; converts glutamine, aspartate, ATP, and water to glutamate, asparagine, pyrophosphate and AMP		asnB	N	N
	1098	3	11	13.266	125.809																								chr		741101	741389											0.5882
	1099	21	152	34.6389	328.503	4	17	8.4	54.5	STM14_0793	nagD						31.4388	29.5699		34.5838	29.7225		22.1903	18.8121		26.253	23.1177		chr	-	741390	742142		STM14_0793	STM0681	t2194	STY0719	b0675	0	-		-	0.4568	Core	UMP phosphatase; similar to Escherichia coli N-acetylglucosamine metabolism (AAC73769.1)		nagD	N	N
	1100	21	107	56.1961	532.943	2	8	13.64	88.42	STM14_0794	nagC		+				14.6441	13.4153		16.5816	17.2919		29.5429	45.2197		6.9331	10.3334		chr	-	742189	743409	nagR	STM14_0794	STM0682	t2193	STY0720	b0676	0	STM1488	mlc	40	0.466	Core	N-acetylglucosamine operon transcriptional repressor; similar to Escherichia coli transcriptional repressor of nag; N-acetylglucosamine operon (AAC73770.1); NagC/XylR family		nagC	N	N
	1101	5	22	5.89599	55.9153					STM14_0794.J																			chr	+	743320	743448											0.5194		hypothetical protein
	1102	21	134	53.156	504.112	1	12	12.9	83.64	STM14_0795	nagA						15.5402	15.361		14.0067	20.0888		37.7125	21.7046		3.15743	3.11327		chr	-	743414	744568		STM14_0795	STM0683	t2192	STY0721	b0677	0	-		-	0.471	Core	N-acetylglucosamine-6-phosphate deacetylase; catalyzes the formation of glucosamine 6-phosphate from N-acetylglucosamine 6-phosphate		nagA	N	N
	1103	22	130	36.8499	349.471	5	20	8.94	57.98	STM14_0796	nagB						30.4147	21.4542		40.5549	31.9423		20.6668	35.1071		19.3641	23.2281		chr	-	744628	745428	glmD	STM14_0796	STM0684	t2191	STY0722	b0678	0	-		-	0.4956	Core	glucosamine-6-phosphate deaminase; catalyzes the reversible formation of fructose 6-phosphate from glucosamine 6-phosphate		nagB	N	N
	1104	5	25	5.7578	54.6048					STM14_0797																			chr	-	745470	745595		STM14_0797									0.627		hypothetical protein
	1105	2	10	7.27786	69.0205																								chr		745596	745754											0.5849
	1106	78	601	89.9138	852.709	14	118	21.82	141.47	STM14_0798	nagE						56.682	52.1761		47.0366	61.5982		35.9682	28.4169		44.8664	43.7183		chr	+	745755	747707	ptsN	STM14_0798	STM0685	t2190	STY0723	b0679	0	STM1203	ptsG	31.41	0.4383	Core	N-acetyl glucosamine specific PTS system components IIABC; phosphoenolpyruvate-dependent sugar phosphotransferase system; catalyzes the phosphorylation of incoming sugar substrates concomitant with their translocation across the cell membrane; IIB is phosphorylated by IIA and then transfers the phosphoryl group to the sugar; IIC forms the translocation channel		nagE	N	N
	1107	1	4	9.62704	91.2993																								chr		747708	747917											0.5381
	1108	2	29	76.786	728.21	1	2	18.63	120.82	STM14_0799	glnS		+++	+	+++	++	3.68664	7.73169		12.9412	13.1853		5.03422	7.4851		1.30272	1.25856		chr	+	747918	749585		STM14_0799	STM0686	t2189	STY0724	b0680	0	STM2415	gltX	16.92	0.4658	Core	glutaminyl-tRNA synthetase; catalyzes a two-step reaction, first charging a glutamine molecule by linking its carboxyl group to the alpha-phosphate of ATP, followed by transfer of the aminoacyl-adenylate to its tRNA		glnS	E	E
	1109	0	0	5.20505	49.3628					STM14_0800																			chr	+	749621	749734		STM14_0800									0.6491		hypothetical protein
	1110	2	11	6.72511	63.7784					STM14_0800.J																			chr	-	749624	749770											0.6395		hypothetical protein
	1111	13	105	13.3581	126.683					STM14_0801																			chr	+	749864	750154		STM14_0801									0.5567		hypothetical protein
	1112	98	844	64.7637	614.195	17	67	15.71	101.9	STM14_0802	ybfM						86.2007	83.6406		72.4084	51.8313		82.866	77.059		82.0269	78.2292		chr	+	750031	751437	chiP	STM14_0802	STM0687	t2188	STY0725	b0681	0	-		-	0.4861	Core	putative outer membrane protein		ybfM	N	N
	1113	9	53	15.2927	145.03	2	29	3.71	24.06	STM14_0803	ybfN						31.0292	21.3518		39.5782	75.7603		44.7119	28.7701		48.7083	29.4105		chr	+	751487	751819	chiQ	STM14_0803	STM0688	t2187	STY0726	b0682	0	-		-	0.4715	Other	putative lipoprotein		ybfN	N	N
	1114	44	438	60.0654	569.637	11	58	14.57	94.51	STM14_0804	citA	tcuC					43.9068	58.3461		55.5383	49.4118		34.7096	32.2588		38.9711	30.9781		chr	-	751868	753172	mpdB, cit	STM14_0804	STM0689	t2186	STY0727		0	STM2654	kgtP	32.85	0.4598	Other	citrate-proton symporter; citrate-proton symporter (citrate transporter). (SW:CIT1_SALTY)
	1115	30	177	52.4651	497.559	4	22	12.73	82.55	STM14_0805	citB	tcuB					27.5986	20.4045		24.0844	26.8368		29.2559	26.6063		38.2866	30.6249		chr	-	753223	754362	criR, mpdA	STM14_0805	STM0690	t2185	STY0728		0	-		-	0.4246	Salmonella	citrate utilization protein b; citrate utilization protein B (SW:CIT2_SALTY)
	1116	40	373	64.6255	612.884	6	22	15.68	101.68	STM14_0806		tcuA					32.0789	43.5484		28.1021	23.8402		40.6712	27.335		42.5922	31.3756		chr	-	754349	755752		STM14_0806	STM0691	t2184	STY0729		0	-		-	0.416	Salmonella	tricarballylate dehydrogenase; catalyzes the oxidation of tricarballylate to cis-aconitate; FAD-dependent; required for the utilization of tricarballylate as a carbon and energy source by S. enterica
	1117	27	178	42.6538	404.512	6	59	10.35	67.11	STM14_0807		tcuR					33.6406	27.1889		42.2642	63.8624		26.8492	20.4019		30.8015	29.8079		chr	-	755850	756776		STM14_0807	STM0692	t2183	STY0730		0	STM4125	oxyR	22.35	0.438	Salmonella	putative transcriptional regulator; similar to Escherichia coli nitrogen assimilation control protein (AAC75050.1); LysR family
	1118	2	9	5.20505	49.3628																								chr		756777	756890											0.5526
	1119	1	9	20.8202	197.451	0	0	5.05	32.76	STM14_0808	fur		++	++	++	++	7.55248	8.26933		8.10211	8.10211		8.98653	11.5699		12.6297	12.4531		chr	-	756891	757343		STM14_0808	STM0693	t2182	STY0731	b0683	0	-		-	0.5276	Core	ferric uptake regulator; negatively regulates a number of operons that encode enzymes involved in iron transport; activated by manganese; forms a homodimer		fur	N	N
	1120	6	53	6.8633	65.0889					STM14_0809																			chr	+	757442	757591		STM14_0809									0.5867		hypothetical protein
	1121	4	32	28.9732	274.771	0	0	5.92	38.41	STM14_0810	fldA		++	+++	+++	++	9.98464	11.0855		7.2808	7.2808		6.09406	7.46302		7.7059	7.39678		chr	-	757625	758254		STM14_0810	STM0694	t2181	STY0732	b0684	99	STM3045	fldB	40.08	0.5048	Core	flavodoxin FldA; An electron-transfer protein; flavodoxin binds one FMN molecule, which serves as a redox-active prosthetic group		fldA	E	E
	1122	12	113	13.4963	127.994	1	2	3.27	21.24	STM14_0811.LJ	ybfE						58.7558	65.9242		24.3729	17.6027		67.3217	49.2162		27.4233	19.0108		chr	-	758306	758599		STM14_0811	STM0695	t2180	STY0733	b0685	0	-		-	0.4762	Core	LexA regulated protein; LexA-regulated		ybfE	N	N
	1123	4	23	5.20505	49.3628					STM14_0812																			chr	+	758607	758720		STM14_0812									0.386		hypothetical protein
	1124	14	138	35.468	336.366	2	11	8.61	55.81	STM14_0813	ybfF						15.7962	24.4752		20.0222	22.8635		15.8534	11.9011		25.127	20.0707		chr	-	758733	759503		STM14_0813	STM0696	t2179	STY0734	b0686	0	STM3079		20.58	0.4384	Core	hypothetical protein		ybfF	N	N
	1125	5	28	8.42942	79.9415																								chr		759504	759687											0.5489
	1126	10	64	24.9658	236.766	1	2	6.06	39.28	STM14_0814.LR	seqA						16.4107	15.6682		17.4251	15.1609		40.5167	45.8159		15.478	16.1625		chr	+	759688	760230		STM14_0814	STM0697	t2178	STY0735	b0687	0	-		-	0.488	Core	replication initiation regulator SeqA; negative modulator of the initiation of chromosome replication		seqA	N	N
	1127	8	46	75.5423	716.415	0	0	18.33	118.86	STM14_0815	pgm		++	+++	+++	+++	8.67896	9.19099		0.99889	0.99889		6.40318	4.92382		1.39104	1.34688		chr	+	760255	761895	pgmA, blu	STM14_0815	STM0698	t2177	STY0736	b0688	0	-		-	0.4381	Core	phosphoglucomutase; catalyzes the interconversion of alpha-D-glucose 1-phosphate to alpha-D-glucose 6-phosphate		pgm	N	N
	1128	3	11	4.37593	41.4997					STM14_0815.J																			chr	+	761895	761990											0.4896		hypothetical protein
	1129	19	179	22.3403	211.867	3	12	5.42	35.15	STM14_0816							55.4275	63.7225		40.444	31.7425		54.0958	50.6734		63.2811	57.8053		chr	-	762010	762495		STM14_0816	STM0699	t2176	STY0737		0	-		-	0.4918	Salmonella	putative cytoplasmic protein
	1130	61	450	60.7563	576.19	11	75	14.74	95.59	STM14_0817	potE						66.6923	59.063		54.7614	59.2897		63.4798	61.2497		65.6878	63.811		chr	-	762560	763879		STM14_0817	STM0700	t2175	STY0738	b0692	0	STM4294	yjdE	33.65	0.4591	Other	putrescine transporter; catalyzes the uptake of putrescine via a proton symport mechanism, as well as the efflux of putrescine by a putrescine/ornithine antiport system		potE	N	N
	1131	104	883	101.245	960.171					STM14_0818	speF																		chr	-	763876	766074		STM14_0818	STM0701			b0693		STM3114	speC	66.7	0.4616	Core?	ornithine decarboxylase; similar to Escherichia coli ornithine decarboxylase isozyme; inducible (AAC73787.1)		speF	N	N
	1132	1	24	5.3893	51.1101																								chr		766075	766192											0.661
	1133	4	30	5.7578	54.6048					STM14_0819																			chr	-	766193	766318		STM14_0819									0.5873		hypothetical protein
	1134	10	76	7.00148	66.3995																								chr		766319	766471											0.5621
	1135	4	25	5.20505	49.3628					STM14_0820																			chr	+	766472	766585		STM14_0820									0.6404		conserved hypothetical protein
	1136	2	14	11.4695	108.773																								chr		766586	766835											0.704
	1137	36	287	31.1842	295.74	11	70	7.57	49.07	STM14_0821	kdpE						75.9345	70.8909		82.0644	81.1099		74.299	74.2548		78.737	77.1252		chr	-	766836	767513		STM14_0821	STM0702	t2172	STY0743	b0694	0	STM0397	phoB	36.28	0.4366	Core	DNA-binding transcriptional activator KdpE; response regulator in two-component regulatory system with KdpD; regulates the kdp operon involved in potassium transport		kdpE	N	N
	1138	74	567	123.631	1172.47	16	147	30	194.52	STM14_0822	kdpD						29.8259	31.2596		38.3796	58.0688		23.8022	19.894		39.3244	33.0978		chr	-	767510	770194		STM14_0822	STM0703	t2173	STY0744	b0695	0	STM1392	ssrA	10.29	0.4112	Core	sensor protein KdpD; sensory histidine kinase in two-component regulatory system with KdpE; signal sensing protein		kdpD	N	N
	1139	14	104	26.9004	255.114	1	4	6.56	42.54	STM14_0823	kdpC						23.7071	24.2192		16.9367	17.5361		18.8783	15.6105		30.3378	26.805		chr	-	770191	770775		STM14_0823	STM0704	t2171	STY0745	b0696	-3	-		-	0.4	Core?	potassium-transporting ATPase subunit C; One of the components of the high-affinity ATP-driven potassium transport (or KDP)system, which catalyzes the hydrolysis of ATP coupled with the exchange of hydrogen and potassium ions. The C subunit may be involved in assembly of the KDP complex		kdpC	N	N
	1140	58	435	94.3358	894.645					STM14_0824	kdpB																		chr	-	770784	772832		STM14_0824	STM0705			b0697		STM0353		25.65	0.4119	other distribution	potassium-transporting ATPase subunit B; One of the components of the high-affinity ATP-driven potassium transport (or KDP) system, which catalyzes the hydrolysis of ATP coupled with the exchange of hydrogen and potassium ions		kdpB	N	N
	1141	76	656	81.4383	772.331	19	105	18.76	121.69	STM14_0825	kdpA						61.5975	63.9273		69.8779	63.0189		35.4824	48.9954		42.813	51.0709		chr	-	772853	774621	kac	STM14_0825	STM0706	t2169	STY0747	b0698	89	-		-	0.4324	Core	potassium-transporting ATPase subunit A; catalyzes the hydrolysis of ATP coupled with the exchange of hydrogen and potassium ions		kdpA	N	N
	1142	11	56	9.07429	86.0572					STM14_0826		kdpF																	chr	-	774532	774729		STM14_0826	STM0707					-		-	0.5606	Core?	K+-transporting ATPase, F subunit
	1143	2	12	8.52154	80.8151																								chr		774730	774915											0.6774
	1144	15	138	12.9435	122.752					STM14_0827.J																			chr	-	774916	775197											0.4645		hypothetical protein
	1145	10	109	9.48885	89.9887	1	2	2.3	14.93	STM14_0827	ybfA						69.8925	80.1331		32.919	19.8446		80.2164	69.1323		77.6772	74.6302		chr	+	774958	775164		STM14_0827	STM0708	t2168	STY0748	b0699	0	-		-	0.4928	Core?	putative periplasmic protein		ybfA	N	N
	1146	25	191	65.4547	620.748	10	55	15.88	102.99	STM14_0828	phrB						14.8746	17.3835		45.8824	44.1509		9.42813	11.6582		16.1183	18.7679		chr	+	775275	776696	ybgA/phr	STM14_0828	STM0709	t2167	STY0749	b0708	0	-		-	0.4304	Core?	deoxyribodipyrimidine photolyase; UV-induced DNA repair; converts cyclobutane-type pyrimidine dimers created during exposure to UV ratiation to monomers; light dependent		phr	N	N
	1147	61	579	73.4695	696.757	15	113	16.55	107.34	STM14_0829	ybgH						52.8674	62.8008		64.5727	71.0544		51.7112	49.6578		59.8808	61.5147		chr	-	776735	778330	dtpD	STM14_0829	STM0710	t2166	STY0750	b0709	114	STM2560	yjdL	56.52	0.4568	Core?	POT family transport protein; similar to Escherichia coli putative transport protein (AAC73803.1)		ybgH	N	N
	1148	6	28	9.81129	93.0466																								chr		778331	778544											0.5794
	1149	33	282	34.2244	324.571	11	64	8.3	53.85	STM14_0830	ybgI						64.1321	65.2586		79.3119	75.2719		37.2709	31.5743		36.2332	33.0095		chr	+	778545	779288		STM14_0830	STM0711	t2165	STY0751	b0710	0	-		-	0.4449	Core	putative hydrolase-oxidase		ybgI	N	N
	1150	15	100	30.2169	286.566	5	64	7.33	47.54	STM14_0831	ybgJ						22.0942	19.9437		50.3219	79.4673		15.8755	16.8911		30.382	33.9369		chr	+	779304	779960		STM14_0831	STM0712	t2164	STY0752	b0711	0	-		-	0.3927	Core	putative carboxylase; similar to Escherichia coli putative carboxylase (AAC73805.1)		ybgJ	N	N
	1151	27	231	42.9301	407.134	1	3	10.42	67.55	STM14_0832	ybgK						33.3333	39.5289		14.7392	14.7392		31.2431	39.9205		37.8892	52.6827		chr	+	779954	780886		STM14_0832	STM0713	t2163	STY0753	b0712	0	-		-	0.4169	Core	putative carboxylase; similar to Escherichia coli putative carboxylase (AAC73806.1)		ybgK	N	N
	1152	35	291	33.8098	320.639	8	39	8.2	53.2	STM14_0833	ybgL						68.9964	67.6139		68.2575	56.7814		55.0894	44.9327		61.2056	67.6308		chr	+	780876	781610		STM14_0833	STM0714	t2162	STY0754	b0713	0	-		-	0.4068	Core	hypothetical protein; similar to Escherichia coli putative lactam utilization protein (AAC73807.1)		ybgL	N	N
	1153	11	98	8.10698	76.8836					STM14_0833.J																			chr	-	781566	781742											0.6497		hypothetical protein
	1154	16	107	8.75185	82.9993																								chr		781743	781933											0.6126
	1155	14	164	6.03417	57.2258	5	17	1.46	9.49	STM14_0834							93.0876	94.7261		95.3607	86.9034		95.2528	91.4771		93.1552	91.1901		chr	+	781934	782065		STM14_0834	STM0715	t2161	STY0755		0	-		-	0.6061	Salmonella	putative cytoplasmic protein
	1156	40	385	26.0713	247.251	11	46	6.33	41.02	STM14_0835	fimB						86.3543	86.5079		85.9711	73.2519		82.1373	79.7306		83.6167	82.1373		chr	+	782125	782691		STM14_0835	STM0716	t2160	STY0756		0	STM3044	xerD	32.3	0.4938	Other	putative phage integrase; similar to Escherichia coli recombinase involved in phase variation; regulator for fimA (AAC77268.1)
	1157	4	26	11.1471	105.715																								chr		782692	782934											0.6543
	1158	0	0	4.37593	41.4997					STM14_0835.J																			chr	+	782935	783030											0.7188		hypothetical protein
	1159	8	65	5.48142	51.9838																								chr		783031	783150											0.575
	1160	17	175	15.4309	146.341	4	17	3.74	24.28	STM14_0836							72.9135	79.7235		72.0755	54.8058		68.8673	65.0254		77.4122	65.9086		chr	+	783151	783486		STM14_0836	STM0717	t2159	STY0757		0	-		-	0.4464	Salmonella	putative inner membrane protein
	1161	4	53	5.89599	55.9153					STM14_0836.J																			chr	-	783220	783348											0.4341		hypothetical protein
	1162	47	293	34.0862	323.261	11	61	8.27	53.63	STM14_0837							83.2309	67.5115		79.4007	73.6737		72.113	65.1358		76.2641	70.722		chr	+	783488	784228		STM14_0837	STM0718	t2158	STY0758		0	-		-	0.4345	Salmonella	putative cytoplasmic protein
	1163	13	263	11.838	112.268																								chr		784229	784486											0.6124
	1164	42	244	54.2615	514.596	0	0	12.23	79.29	STM14_0838.J	glf			+++			47.9519	30.3635		2.79689	2.79689		90.2628	91.3226		91.3667	89.5341		chr	+	784487	785665		STM14_0838	STM0719	t2157	STY0759		84	-		-	0.6124	Salmonella	UDP-galactopyranose mutase
	1165	4	35	41.1337	390.097	1	2	9.98	64.72	STM14_0839.R			++				8.70456	10.2407		14.828	13.9845		87.017	91.3667		85.7143	89.7108		chr	+	785665	786558		STM14_0839	STM0720	t2156	STY0760		0	-		-	0.6286	Salmonella	Putative glycosyl transferase
	1166	4	22	52.1887	494.938	0	0	12.66	82.11	STM14_0840			++	+++			7.68049	8.03891		2.50832	2.50832		87.0612	86.7962		87.3482	85.3389		chr	+	786571	787704		STM14_0840	STM0721	t2155	STY0761		0	STM2100	wcaL	14.3	0.6411	Salmonella	putative glycosyl transferase; similar to Escherichia coli putative colanic acid biosynthesis glycosyl transferase (AAC75105.1)
	1167	0	0	5.84992	55.4785																								chr		787705	787832											0.7266
	1168	27	258	35.468	336.366	2	11	8.61	55.81	STM14_0841		rfbD					47.0814	58.2693		20.0888	22.8857		89.6666	90.4173		88.2756	86.73		chr	+	787833	788603		STM14_0841	STM0722	t2154	STY0762		0	-		-	0.6394	Salmonella	putative ABC transporter permease protein
	1169	16	117	32.7043	310.155	0	0	7.94	51.46	STM14_0842		rfbE		+++			21.3262	21.7102		5.30522	5.30522		94.1709	93.1111		93.5968	90.7043		chr	+	788607	789317		STM14_0842	STM0723	t2153	STY0764		0	STM2263	yojI	21.5	0.6034	Salmonella	putative ABC-type polysaccharide/polyol phosphate transport system ATPase component; similar to Escherichia coli ATP-binding component of putrescine transport system (AAC73942.1)
	1170	1	8	81.8989	776.699	0	0	19.88	128.93	STM14_0843			+++	+++			1.86892	4.7363		0.710322	0.710322		82.7777	83.3738		80.5476	79.0461		chr	+	789411	791189		STM14_0843	STM0724	t2152	STY0765		0	-		-	0.6751	Salmonella	putative glycosyltransferase; cell wall biogenesis
	1171	0	0	8.79792	83.4362																								chr		791190	791381											0.6979
	1172	0	0	38.37	363.887	0	0	9.31	60.37	STM14_0844			+++	+++			2.02253	1.71531		4.37292	4.37292		77.4564	77.5447		74.586	69.883		chr	+	791382	792215		STM14_0844	STM0725	t2151	STY0767		0	-		-	0.6823	Salmonella	putative glycosyltransferase; cell wall biogenesis
	1173	37	365	89.7756	851.398					STM14_0845.RJ																			chr	+	792219	794168		STM14_0845	STM0726					-		-	0.6441	Salmonella	putative glycosyl transferase
	1174	20	186	6.31055	59.8469	2	21	1.7	11.02	STM14_0846							97.0558	95.3405		75.1831	88.4129		91.9187	90.5719		94.1047	90.3069		chr	+	794236	794373		STM14_0846	STM0727	t2149	STY0770		-15	-		-	0.5	Salmonella	putative cytoplasmic protein
	1175	43	339	36.4354	345.539	8	105	8.84	57.33	STM14_0847	nei						77.1377	71.4798		64.5505	87.5028		77.5226	76.2641		76.5511	74.299		chr	+	794422	795213		STM14_0847	STM0728	t2148	STY0771	b0714	0	STM3726	mutM	24.24	0.471	Core	endonuclease VIII; 5-formyluracil/5-hydroxymethyluracil DNA glycosylase; involved in base excision repair of DNA damaged by oxidation or by mutagenic agents; acts as DNA glycosylase that recognizes and removes damaged bases with a preference for oxidized pyrimidines; has apurinic/apyrimidinic lyase activity		nei	N	N
	1176	30	260	48.1813	456.933	8	40	11.69	75.81	STM14_0848	abrB						32.6421	39.7081		50.3885	43.7736		43.0559	40.3621		47.1848	40.892		chr	-	795268	796314		STM14_0848	STM0729	t2147	STY0772	b0715	0	-		-	0.4384	Other	putative transport protein; similar to Escherichia coli putative transport protein (AAC73809.1)		abrB	N	N
	1177	3	15	4.23774	40.1891					STM14_0848.J																			chr	-	796347	796439											0.6129		hypothetical protein
	1178	24	174	59.098	560.464	5	23	14.34	92.99	STM14_0849	gltA						15.9498	17.5115		26.1265	25.6604		33.3849	27.6882		2.42879	2.38463		chr	-	796451	797734	icdB, glut	STM14_0849	STM0730	t2146	STY0773	b0720	0	STM0369	prpC	27.13	0.472	Core	type II citrate synthase; type II enzyme; in Escherichia coli this enzyme forms a trimer of dimers which is allosterically inhibited by NADH and competitively inhibited by alpha-ketoglutarate; allosteric inhibition is lost when Cys206 is chemically modified which also affects hexamer formation; forms oxaloacetate and acetyl-CoA and water from citrate and coenzyme A; functions in TCA cycle, glyoxy…		gltA	N	N
	1179	8	52	17.7801	168.62	3	15	2.74	17.76	STM14_0850							19.4828	17.5883		72.7858	62.2642		75.4913	72.1793		22.941	17.3327		chr	+	797694	798080	icdB, glut	STM14_0850	STM0731	t2145	STY0774		141	-		-	0.5556	Core?	putative inner membrane protein
	1180	7	30	18.7474	177.793																								chr		798081	798488											0.5735
	1181	4	21	17.9183	169.93	0	0	4.35	28.19	STM14_0851	sdhC		+	++			11.9304	11.3927		8.90122	8.90122		44.1599	59.1521		9.25149	8.58909		chr	+	798489	798878	dhsC, cybA	STM14_0851	STM0732	t2144	STY0775	b0721	0	-		-	0.5154	Core	succinate dehydrogenase cytochrome b556 large membrane subunit; similar to Escherichia coli succinate dehydrogenase; cytochrome b556 (AAC73815.1)		sdhC	N	N
	1182	3	14	15.9836	151.583	1	2	3.88	25.15	STM14_0852	sdhD		++				11.3671	10.4711		21.7758	16.8257		68.9335	37.4476		12.1881	11.6582		chr	+	798872	799219	dhsD	STM14_0852	STM0733	t2143	STY0776	b0722	0	-		-	0.4943	Core	succinate dehydrogenase cytochrome b556 small membrane subunit; similar to Escherichia coli succinate dehydrogenase; hydrophobic subunit (AAC73816.1)		sdhD	N	N
	1183	16	81	81.3462	771.457	2	6	19.74	127.99	STM14_0853	sdhA		+				10.7015	10.7015		14.7614	14.8502		23.0294	12.5856		1.12608	1.08192		chr	+	799219	800985	dhsA	STM14_0853	STM0734	t2142	STY0777	b0723	0	STM4343	frdA	42.99	0.4114	Core	succinate dehydrogenase flavoprotein subunit; part of four member succinate dehydrogenase enzyme complex that forms a trimeric complex (trimer of tetramers); SdhA/B are the catalytic subcomplex and can exhibit succinate dehydrogenase activity in the absence of SdhC/D which are the membrane components and form cytochrome b556; SdhC binds ubiquinone; oxidizes succinate to fumarate while reducing ub…		sdhA	N	N
	1184	10	48	33.1189	314.087	2	12	8.04	52.11	STM14_0854	sdhB		+				12.9288	12.0328		20.6881	24.6393		13.0051	32.6341		6.07198	5.87326		chr	+	800999	801718	dhsB	STM14_0854	STM0735	t2141	STY0778	b0724	0	STM4342	frdB	37.5	0.4889	Core	succinate dehydrogenase iron-sulfur subunit; part of four member succinate dehydrogenase enzyme complex that forms a trimeric complex (trimer of tetramers); SdhA/B are the catalytic subcomplex and can exhibit succinate dehydrogenase activity in the absence of SdhC/D which are the membrane components and form cytochrome b556; SdhC binds ubiquinone; oxidizes succinate to fumarate while reducing ubi…		sdhB	N	N
	1185	10	51	24.0446	228.03																								chr		801719	802241											0.4952
	1186	4	14	129.021	1223.58	0	0	31.3	203	STM14_0855	kgd	sucA	+++	+++	+++	+++	3.66103	4.86431		0.110988	0.110988		5.85118	5.51998		0.176639	0.176639		chr	+	802242	805043	lys	STM14_0855	STM0736	t2140	STY0779	b0726	0	-		-	0.4415	Core	alpha-ketoglutarate decarboxylase; kgd; produces succinic semialdehyde; part of alternative pathway from alpha-ketoglutarate to succinate; essential for normal growth		sucA	N	N
	1187	1	3	55.6434	527.701	1	2	13.5	87.55	STM14_0856	sucB		+++		+++	++	3.37942	3.91705		13.8957	13.6071		3.35615	4.57055		2.87039	2.82623		chr	+	805058	806266		STM14_0856	STM0737	t2139	STY0780	b0727	0	STM0153	aceF	33.3	0.4367	Core	dihydrolipoamide acetyltransferase; component of 2-oxoglutarate dehydrogenase complex; catalyzes the transfer of acetyl from acetyldihydrolipoamide to coenzyme A to form acetyl CoA as part of the conversion of 2-oxoglutarate to succinyl-CoA		sucB	N	N
	1188	4	22	5.61961	53.2943					STM14_0857.J																			chr	-	806310	806432											0.5041		hypothetical protein
	1189	12	58	53.7087	509.354	0	0	13.03	84.51	STM14_0857	sucC		+	+++	+++	++	11.4439	10.9575		2.39734	2.39734		8.34621	8.50077		3.06911	3.02495		chr	+	806408	807574		STM14_0857	STM0738	t2138	STY0781	b0728	0	-		-	0.4344	Core	succinyl-CoA synthetase subunit beta; catalyzes the interconversion of succinyl-CoA and succinate		sucC	N	N
	1190	12	63	40.0282	379.613	3	10	9.71	62.98	STM14_0858	sucD		+		+		12.6984	12.5192		23.7958	20.8657		15.3014	11.8569		4.99006	4.85758		chr	+	807574	808443		STM14_0858	STM0739	t2137	STY0782	b0729	0	-		-	0.4333	Core	succinyl-CoA synthetase subunit alpha; Catalyzes the only substrate-level phosphorylation in the TCA cycle		sucD	N	N
	1191	14	77	41.6865	395.339					STM14_0859.J																			chr	-	807583	808488											0.4371		hypothetical protein
	1192	5	76	5.61961	53.2943					STM14_0859.J2																			chr	-	808433	808555											0.5772		hypothetical protein
	1193	3	62	5.7578	54.6048					STM14_0859																			chr	+	808472	808597		STM14_0859									0.5952		hypothetical protein
	1194	16	176	5.7578	54.6048					STM14_0859.RJ																			chr	+	808684	808809											0.5635		hypothetical protein
	1195	33	454	28.5587	270.84																								chr		808810	809430											0.6361
	1196	1	6	5.7578	54.6048					STM14_0859.RJ2																			chr	+	809431	809556											0.6905		hypothetical protein
	1197	0	0	5.48142	51.9838					STM14_0859.J3																			chr	+	809502	809621											0.6583		hypothetical protein
	1198	2	11	5.20505	49.3628					STM14_0859.J4																			chr	-	809683	809796											0.6754		hypothetical protein
	1199	3	15	6.58692	62.4679					STM14_0860																			chr	-	809819	809962		STM14_0860									0.6319		hypothetical protein
	1200	4	13	72.2258	684.963	1	2	17.52	113.64	STM14_0861	cydA		+++	+	+	++	6.2724	5.73477		13.1853	13.3185		11.7907	19.6953		1.45728	1.41312		chr	+	810026	811594		STM14_0861	STM0740	t2136	STY0786	b0733	0	STM1792		59.09	0.4627	Core	cytochrome d terminal oxidase polypeptide subunit I; similar to Escherichia coli cytochrome d terminal oxidase; polypeptide subunit I (AAC73827.1)		cydA	E	N
	1201	6	23	52.4651	497.559	0	0	12.73	82.55	STM14_0862	cydB		++	+++	+++	+++	9.08858	8.14132		2.48613	2.48613		8.16957	9.20733		3.22367	3.17951		chr	+	811610	812749		STM14_0862	STM0741	t2135	STY0787	b0734	0	STM1793		55.5	0.4509	Core	cytochrome d terminal oxidase polypeptide subunit II; similar to Escherichia coli cytochrome d terminal oxidase polypeptide subunit II (AAC73828.1)		cydB	N	N
	1202	4	29	5.20505	49.3628	1	6	1.26	8.19	STM14_0863	ybgT						50.768	42.1147		59.1343	56.8701		45.2197	46.1912		16.9574	13.9766		chr	+	812764	812877		STM14_0863	STM0742	t2134	STY0788	b4515	0	-		-	0.4912	Core?	putative outer membrane lipoprotein		ybgT	N	N
	1203	4	29	5.48142	51.9838					STM14_0863.J																			chr	+	812798	812917											0.5667		hypothetical protein
	1204	4	30	6.44873	61.1574					STM14_0864																			chr	+	812877	813017		STM14_0864									0.5177		hypothetical protein
	1205	11	59	12.9435	122.752	0	0	3.14	20.37	STM14_0865	ybgE			++			55.8372	31.4132		10.4994	10.4772		43.7183	52.5723		63.5681	65.6657		chr	+	813014	813295		STM14_0865	STM0743	t2133	STY0789	b0735	0	-		-	0.4787	Core?	hypothetical protein		ybgE	N	N
	1206	10	74	10.4562	99.1623																								chr		813296	813523											0.5482
	1207	10	63	18.6092	176.483	0	0	4.52	29.28	STM14_0866	ybgC			++			25.7296	20.7885		8.67925	8.67925		11.7686	13.0713		16.9132	24.023		chr	+	813524	813928		STM14_0866	STM0744	t2132	STY0790	b0736	0	STM0454	ybaW	28.86	0.4963	Core	acyl-CoA thioester hydrolase YbgC; catalyzes the hydrolysis of short chain aliphatic acyl-CoA thioesters; physiological role remains unknown; involved in phospholipid metabolism; part of the Tol/Pal system of proteins that are critical for maintaining the integrity of the cell envelope components		ybgC	N	N
	1208	2	8	31.8752	302.292	0	0	7.73	50.15	STM14_0867	tolQ		+++	+++		+	7.52688	6.63082		5.52719	5.52719		27.2466	14.7494		12.9168	12.8726		chr	+	813925	814617	fii, tolP	STM14_0867	STM0745	t2131	STY0791	b0737	0	STM3159	exbB	28.16	0.4762	Core	colicin uptake protein TolQ; membrane spanning protein in TolA-TolQ-TolR complex; involved in the tonB-independent uptake of group A colicins		tolQ	N	N
	1209	9	42	37.1263	352.092					STM14_0868.J																			chr	-	814108	814914											0.4572		conserved hypothetical protein
	1210	7	35	19.7147	186.967	1	5	4.78	31.02	STM14_0868	tolR		+				14.6953	13.0568		19.5117	21.0211		16.0079	37.0722		8.69949	8.19165		chr	+	814621	815049	fii	STM14_0868	STM0746	t2130	STY0792	b0738	0	STM3158	exbD	26.53	0.4895	Core	colicin uptake protein TolR; membrane spanning protein in TolA-TolQ-TolR complex; involved in the tonB-independent uptake of group A colicins		tolR	N	N
	1211	4	16	56.3343	534.254	0	0	12.63	81.9	STM14_0869	tolA		+++	+++	++	+++	7.24526	6.83564		2.55272	2.55272		8.76573	7.77214		7.28638	13.5129		chr	+	815114	816337	tol-2, lky	STM14_0869	STM0747	t2129	STY0793	b0739	93	STM1457		21.84	0.4118	Core?	cell envelope integrity inner membrane protein TolA; inner membrane component of 7 member Tol-Pal envelope-spanning complex; involved in maintaining cell envelope integrity; utilized by colicins and filamentous phages for import; interacts with TolB, Pal, and through TolB to various outer membrane porins		tolA	N	N
	1212	4	24	5.48142	51.9838																								chr		816338	816457											0.5917
	1213	5	19	59.6508	565.706	0	0	14.44	93.64	STM14_0870.R	tolB		+++	+++	+	++	7.8853	7.14286		1.8202	1.8202		15.5443	11.0841		2.38463	2.34047		chr	+	816458	817753	tol-3, lkyA	STM14_0870	STM0748	t2128	STY0794	b0740	3	-		-	0.4437	Core	tolB protein precursor, periplasmic protein involved in the tonb-independent uptake of group A colicins; Ton and Tol transport systems		tolB	N	N
	1214	6	43	24.1367	228.903	3	24	5.86	37.98	STM14_0871	pal		+				12.1608	13.0312		37.4251	50.3441		37.2047	21.4175		10.7971	9.71517		chr	+	817788	818312	excC	STM14_0871	STM0749	t2127	STY0795	b0741	0	STM3645	yiaD	25.71	0.4629	Core	peptidoglycan-associated outer membrane lipoprotein; similar to Escherichia coli peptidoglycan-associated lipoprotein (AAC73835.1); tol protein required for outer membrane integrity, uptake of group A colicins, and translocation of phage DNA to cytoplasm		pal	N	N
	1215	14	139	36.2972	344.229	6	26	8.81	57.11	STM14_0872	ybgF						15.3098	23.8607		50.1665	39.1343		26.8271	54.7582		16.2508	38.7503		chr	+	818322	819110		STM14_0872	STM0750	t2126	STY0796	b0742	0	-		-	0.4766	Core	hypothetical protein		ybgF	N	N
	1216	10	107	24.8276	235.456					STM14_0873																			chr	-	818715	819254		STM14_0873									0.5204		hypothetical protein
	1217	2	12	3.59287	34.0734					STM14_0874.L	lysT																		chr	+	819272	819350		STM14_0874	STM0751								0.5063		lysine tRNA (duplicate of lysW,V)
	1218	6	37	5.98811	56.789																								chr		819351	819481											0.4962
	1219	5	36	3.45468	32.7629					STM14_0875	valT																		chr	+	819482	819557		STM14_0875	STM0752								0.3816		valine tRNA 1 (duplicate of valU,X,Y)
	1220	2	12	3.59287	34.0734					STM14_0876.L	lysW																		chr	+	819558	819636		STM14_0876	STM0753								0.4937		lysine tRNA
	1221	2	13	3.59287	34.0734					STM14_0877.L	lysY																		chr	+	819683	819761		STM14_0877	STM0754								0.519		lysine tRNA
	1222	4	49	5.98811	56.789																								chr		819762	819892											0.4885
	1223	4	20	3.59287	34.0734					STM14_0878.L	lysZ																		chr	+	819893	819971		STM14_0878	STM0755								0.5063		lysine tRNA
	1224	5	24	7.27786	69.0205					STM14_0878.J																			chr	+	820015	820173											0.4465		hypothetical protein
	1225	4	32	4.37593	41.4997					STM14_0879																			chr	-	820227	820322		STM14_0879									0.3958		hypothetical protein
	1226	6	47	11.5617	109.646																								chr		820323	820574											0.5397
	1227	25	338	48.0431	455.623	6	65	11.66	75.59	STM14_0880	nadA						23.1951	55.9652		37.2253	62.9301		41.7973	67.3438		38.6399	61.9784		chr	+	820575	821618	nicA	STM14_0880	STM0756	t2122	STY0797	b0750	0	-		-	0.4473	Core	quinolinate synthetase; 3 different subfamilies; catalyzes the formation of quinolinate from iminoaspartate and dihydroxyacetone phosphate		nadA	N	N
	1228	22	272	33.1189	314.087	6	19	8.04	52.11	STM14_0881	pnuC						37.0712	65.0794		54.9612	33.1853		35.5045	47.5602		30.8457	45.0651		chr	+	821643	822362		STM14_0881	STM0757	t2121	STY0798	b0751	0	-		-	0.4931	Core	nucleoside/purine/pyrimidine transporter; PNUC protein (SW:PNUC_SALTY); NMN family		pnuC	N	N
	1229	34	261	43.2065	409.755	6	53	10.48	67.98	STM14_0882	ybgR	zitB					49.2063	46.1342		41.4206	59.0677		39.4568	49.3707		56.1272	55.0673		chr	-	822359	823297	pnuC/zitB	STM14_0882	STM0758	t2120	STY0799	b0752	0	STM4061	yiiP	22.97	0.4505	Core	zinc transporter ZitB; involved in zinc efflux across the cytoplasmic membrane		zitB	N	N
	1230	7	68	5.0208	47.6154																								chr		823298	823407											0.6455
	1231	36	344	17.7801	168.62	7	38	4.31	27.98	STM14_0883	ybgS						91.7051	90.937		84.5283	79.7336		76.7057	78.45		79.6644	78.5162		chr	-	823408	823794		STM14_0883	STM0759	t2119	STY0800	b0753	0	-		-	0.5065	Core?	hypothetical protein; similar to Escherichia coli putative homeobox protein (AAC73840.1)		ybgS	N	N
	1232	5	28	5.34324	50.6733					STM14_0883.J																			chr	-	823854	823970											0.5983		hypothetical protein
	1233	34	281	54.3997	515.906	3	8	11.76	76.24	STM14_0884	aroG						32.8213	37.1992		20.8435	17.8912		24.6191	21.6604		29.6092	30.4924		chr	+	823985	825166		STM14_0884	STM0760	t2118	STY0801	b0754	129	STM1347	aroH	56.57	0.4814	Core	phospho-2-dehydro-3-deoxyheptonate aldolase; catalyzes the formation of 3-deoxy-D-arabino-hept-2-ulosonate 7 phosphate from phosphoenolpyruvate and D-erythrose 4-phosphate, phenylalanine sensitive		aroG	N	N
	1234	43	371	25.104	238.077					STM14_0885		fumX																	chr	-	825260	825805		STM14_0885	STM0761					STM4300	fumB	36.8	0.5751	Other	fumarate hydratase; similar to Escherichia coli fumarase B; fumarate hydratase class I; anaerobic isozyme (AAC77083.1)
	1235	68	480	38.9227	369.129					STM14_0886		fumB																	chr	-	825820	826665		STM14_0886	STM0762					STM3355		28.39	0.591	Other	fumarate hydratase; Catalyzes the reversible hydration of fumaric acid to yield I-malic acid
	1236	0	0	4.79049	45.4312					STM14_0887.J																			chr	-	826705	826809											0.781		hypothetical protein
	1237	11	75	40.9955	388.786					STM14_0887																			chr	+	826795	827685		STM14_0887	STM0763.s								0.6521		transcriptional regulator; similar to Escherichia coli cyn operon positive regulator (AAC73441.1); LysR family
	1238	33	281	45.2793	429.412					STM14_0888																			chr	-	827686	828669		STM14_0888	STM0764					STM4511	yjiE	28.99	0.6047	Other	transcriptional regulator; similar to Escherichia coli putative transcriptional regulator LysR-type (AAC77283.1); LysR family
	1239	0	0	10.1798	96.5413																								chr		828670	828891											0.7162
	1240	22	282	58.4071	553.911					STM14_0889.RJ																			chr	+	828892	830160		STM14_0889	STM0765					STM3356		41.8	0.6186	Other	putative cation transporter
	1241	26	266	11.2853	107.025					STM14_0890	dcoC																		chr	+	830210	830455		STM14_0890	STM0766					STM3353		87.76	0.3821	Other	oxaloacetate decarboxylase subunit gamma; catalyzes the decarboxylation of oxaloacetate to form pyruvate and carbon dioxide
	1242	99	810	81.7607	775.388					STM14_0891	dcoA	oadA																	chr	+	830471	832246		STM14_0891	STM0767								0.3626		pseudogene; frameshift relative to Klebsiella pneumoniae oxaloacetate decarboxylase alpha chain; OADA (SW:P13187)
	1243	60	777	59.9272	568.327					STM14_0892	dcoB	oadB																	chr	+	832259	833560		STM14_0892	STM0768								0.3587		oxaloacetate decarboxylase beta chain; oxaloacetate decarboxylase beta chain (SW:DCOB_SALTY)
	1244	0	0	5.3893	51.1101																								chr		833561	833678											0.3983
	1245	8	56	32.1515	304.913					STM14_0893		citG2																	chr	+	833679	834377		STM14_0893	STM0769					STM3350		46.8	0.4034	Other	putative cytoplasmic protein
	1246	14	86	17.4116	165.125																								chr		834378	834756											0.5515
	1247	40	347	49.7013	471.349	5	30	12.06	78.2	STM14_0894		hemU-1					51.0753	55.4788		30.2775	34.2508		64.2968	59.5496		61.7134	55.2661		chr	+	834757	835836		STM14_0894	STM0770	t2117	STY0802		0	STM1340	btuC	30.8	0.4491	Salmonella	putative ABC transport protein; similar to Escherichia coli ferric enterobactin transport (AAC73691.1)
	1248	30	294	35.7444	338.987	7	66	8.67	56.24	STM14_0895	fecA	fhuC					53.9939	65.1562		59.3119	74.828		23.8242	42.8571		27.2246	54.0737		chr	+	835836	836612		STM14_0895	STM0771	t2116	STY0803		0	STM0590	fepC	32.42	0.4363	Other	putative ABC-type cobalamin/Fe3+-siderophore transport component; similar to Escherichia coli ATP-binding component of ferric enterobactin transport (AAC73689.1)
	1249	12	86	34.6389	328.503	1	3	8.4	54.5	STM14_0896	gpmA	gpm					14.0041	15.3098		15.4939	15.3385		51.6008	43.8287		12.6518	13.4688		chr	-	836703	837455		STM14_0896	STM0772	t2115	STY0804	b0755	0	STM0643	cobC	13.61	0.4821	Core	phosphoglyceromutase; catalyzes the interconversion of 2-phosphoglycerate to 3-phosphoglycerate		gpmA	N	N
	1250	2	27	8.79792	83.4362					STM14_0897																			chr	-	837473	837664		STM14_0897									0.5417		hypothetical protein
	1251	38	356	47.9049	454.312	12	107	11.62	75.37	STM14_0898	galM						49.7952	59.2678		70.566	80.9989		51.0488	44.6677		28.5493	19.2758		chr	-	837679	838719		STM14_0898	STM0773	t2114	STY0806	b0756	0	-		-	0.4342	Core?	aldose 1-epimerase; catalyzes the conversion of alpha-aldose to the beta-anomer; active on D-glucose, L-arabinose, D-xylose, D-galactose, maltose and lactose; links the metabolism of lactose and galactose		galM	N	N
	1252	34	351	52.8796	501.491	6	57	12.83	83.2	STM14_0899	galK						34.4854	51.8177		33.8735	53.8735		36.9397	47.3614		19.894	37.1384		chr	-	838713	839861	galA	STM14_0899	STM0774	t2113	STY0807	b0757	0	-		-	0.4299	Core?	galactokinase; catalyzes the formation of alpha-D-galactose 1-phosphate from D-galactose in galactose metabolism		galK	N	N
	1253	28	188	48.1813	456.933	3	16	11.69	75.81	STM14_0900	galT						28.4178	24.6288		21.0211	23.4628		26.4518	24.1996		17.2444	16.4054		chr	-	839864	840910	galB	STM14_0900	STM0775	t2112	STY0808	b0758	0	-		-	0.4155	Core	galactose-1-phosphate uridylyltransferase; catalyzes the interconversion of UDP-galactose and galactose-1-P with UDP-galactose and glucose-1-P		galT	N	N
	1254	25	181	46.7994	443.828	2	4	11.36	73.63	STM14_0901	galE				+		24.1423	24.1679		17.5583	15.2719		18.5692	13.4246		14.0649	13.7558		chr	-	840921	841937	galD	STM14_0901	STM0776	t2111	STY0809	b0759	0	STM3922	rffG	29.78	0.4415	Core	UDP-galactose-4-epimerase; UDP-glucose 4-epimerase (SW:GALE_SALTY)		galE	N	N
	1255	1	11	10.1798	96.5413																								chr		841938	842159											0.5946
	1256	60	509	41.8247	396.649	27	150	10.15	65.81	STM14_0902							84.511	81.7972		93.03	91.1432		83.9258	83.5725		85.2064	84.3453		chr	-	842160	843068		STM14_0902	STM0777	t2110	STY0810		0	-		-	0.5303	Salmonella	putative inner membrane protein
	1257	4	25	4.92868	46.7417					STM14_0903																			chr	+	843123	843230		STM14_0903									0.5556		hypothetical protein
	1258	66	696	67.942	644.337	26	176	16.49	106.9	STM14_0904	modF						64.7721	75.9601		84.1287	84.8835		72.9079	82.8881		75.0055	80.8125		chr	-	843239	844714	phrA	STM14_0904	STM0778	t2109	STY0811	b0760	0	STM3586	yhiH	26.27	0.4458	Core	putative molybdenum transport ATP-binding protein ModF; contains 2 ATP-binding cassettes; involved in the transport of molybdenum		modF	N	N
	1259	17	150	36.2972	344.229	1	3	8.81	57.11	STM14_0905	modE						19.6621	26.6257		15.2275	15.2053		42.813	45.573		42.3935	28.2402		chr	-	844782	845570	modR	STM14_0905	STM0779	t2108	STY0812	b0761	0	-		-	0.4271	Core	DNA-binding transcriptional regulator ModE; represses the modABCD operon and activates the moaABCD and napFDAGHBC operons		modE	N	N
	1260	3	40	10.7325	101.783					STM14_0906.J																			chr	-	845467	845700											0.5256		hypothetical protein
	1261	11	119	11.5617	109.646	2	37	1.67	10.8	STM14_0906							63.4409	76.1905		75.8713	95.96		61.316	68.2932		50.0552	73.2833		chr	+	845597	845848	ybhT	STM14_0906	STM0780	t2107	STY0813	b0762	102	-		-	0.5238	Core?	hypothetical protein		ybhT	N	N
	1262	4	24	7.60029	72.0784																								chr		845849	846014											0.5723
	1263	20	165	35.6062	337.676	8	54	8.64	56.02	STM14_0907	modA						26.9073	31.9508		65.5494	67.5472		17.3107	19.6511		14.926	14.8598		chr	+	846015	846788		STM14_0907	STM0781	t2106	STY0814	b0763	0	-		-	0.4509	Core	molybdate transporter periplasmic protein; with ModCB is involved in the high-affinity transport of molybdate		modA	N	N
	1264	13	108	31.737	300.982	1	3	7.7	49.94	STM14_0908	modB						16.7435	20.8653		16.1376	15.7603		39.0152	20.0265		21.5721	18.503		chr	+	846788	847477	tslJ, chlJ	STM14_0908	STM0782	t2105	STY0815	b0764	0	STM2443	cysU	35.2	0.4058	Core	molybdate ABC transporter permease protein; part of ModCBA molybdate transporter; member of ABC superfamily; inner membrane component; regulated by repressor protein ModE		modB	N	N
	1265	33	283	48.734	462.175	8	67	11.82	76.68	STM14_0909	modC						38.1464	43.702		49.7225	63.5738		42.1727	46.8095		34.5109	22.8748		chr	+	847480	848538	narD, chlD	STM14_0909	STM0783	t2104	STY0816	b0765	0	STM0106	yabJ	20.38	0.441	Core	molybdate transporter ATP-binding protein; Part of the ABC transporter complex modABC involved in molybdenum import		modC	N	N
	1266	29	235	39.6137	375.681	5	27	9.14	59.28	STM14_0910.R	ybhA						44.0348	45.1357		39.6226	39.1787		41.5986	30.934		24.6854	35.3279		chr	-	848539	849399	modD	STM14_0910	STM0784	t2103	STY0817	b0766	42	STM4010		36.3	0.4774	Core	Putative phosphatase		ybhA	N	N
	1267	2	11	4.79049	45.4312					STM14_0910.J																			chr	-	849354	849458											0.5714		hypothetical protein
	1268	18	114	45.8321	434.654	4	20	11.12	72.11	STM14_0911	ybhE						15.489	15.2842		26.6149	27.4584		18.3263	17.0899		14.5065	15.9859		chr	+	849521	850516	pgl	STM14_0911	STM0785	t2102	STY0818	b0767	0	-		-	0.4428	Core	6-phosphogluconolactonase; catalyzes the hydrolysis of 6-phosphogluconolactone to 6-phosphogluconate		pgl, ybhE	N	N
	1269	4	41	4.79049	45.4312					STM14_0911.J																			chr	-	850513	850617											0.4667		hypothetical protein
	1270	46	318	59.098	560.464	11	100	14.34	92.99	STM14_0912	ybhC	ybgC					48.3615	39.4521		56.3152	71.8091		28.6597	24.0009		38.5516	43.5195		chr	-	850660	851943		STM14_0912	STM0786	t2101	STY0819	b0772	0	-		-	0.4276	Core	putative pectinesterase; outer membrane lipoprotein that catalyzes the hydrolysis of the thioester bond in palmitoyl-CoA; YbhC localizes to the cellular poles; member of pectinesterase family		ybhC	N	N
	1271	8	74	12.3908	117.51					STM14_0912.J																			chr	+	852006	852275											0.5222		hypothetical protein
	1272	37	286	56.3343	534.254	8	37	13.67	88.64	STM14_0913	hutI						35.7399	36.3543		42.5305	36.515		42.4155	28.2181		48.9954	47.2731		chr	+	852181	853404		STM14_0913	STM0787	t2100	STY0820		0	-		-	0.4167	Other	imidazolonepropionase; catalyzing the hydrolysis of 4-imidazolone-5-propionate to N-formimidoyl-L-glutamate, the third step in the histidine degradation pathway
	1273	21	198	43.3447	411.065	3	18	10.65	69.07	STM14_0914	hutG						20.6349	31.1828		22.4417	26.3707		16.6041	11.8348		22.5657	18.3484		chr	+	853401	854342		STM14_0914	STM0788	t2099	STY0821		-12	STM3078	speB	21.65	0.3832	Other	formimidoylglutamase; catalyzes the formation of glutamate and formamide from N-formimidoyl-L-glutamate
	1274	21	157	35.8826	340.297	5	30	8.1	52.54	STM14_0915.J	hutC						29.2115	29.4163		45.0832	46.8147		39.3906	35.4162		50.0331	37.558		chr	+	854333	855112		STM14_0915	STM0789	t2098	STY0822		54	STM3602		24.82	0.4372	Other	histidine utilization repressor
	1275	6	31	8.98217	85.1835																								chr		855113	855308											0.5867
	1276	45	311	77.6151	736.073	8	33	18.83	122.12	STM14_0916	hutU						27.9826	25.3456		30.8102	26.97		16.4275	15.9859		22.8086	22.3228		chr	+	855309	856994		STM14_0916	STM0790	t2097	STY0823		0				0.4051	Other	pseudogene; frameshift relative to Pseudomonas putida urocanate hydratase; HUTU (SW:P25080)
	1277	38	303	70.0148	663.995	12	72	16.99	110.16	STM14_0917	hutH						24.552	28.8274		51.9201	51.7203		27.07	23.206		28.1519	37.5138		chr	+	856996	858516		STM14_0917	STM0791	t2096	STY0824		0	-		-	0.3958	Other	histidine ammonia-lyase; catalyzes the degradation of histidine to urocanate and ammmonia
	1278	0	0	4.37593	41.4997					STM14_0917.J																			chr	+	858513	858608											0.4167		hypothetical protein
	1279	10	90	21.9257	207.935	2	17	5.32	34.5	STM14_0918	ybhB						19.5341	26.4465		28.1465	41.5982		44.8664	26.783		46.412	29.83		chr	-	858601	859077		STM14_0918	STM0792	t2095	STY0825	b0773	0	STM1081		49.06	0.4151	Core	putative kinase inhibitor protein; YbhB; similar to rat and human kinase inhibitory proteins		ybhB	N	N
	1280	43	279	64.0728	607.642	9	80	14.41	93.42	STM14_0919.J	bioA						37.2504	29.0323		45.4828	62.7303		31.9276	23.0735		32.8549	27.6441		chr	-	859135	860526		STM14_0919	STM0793	t2094	STY0826	b0774	102	STM2792	gabT	30.5	0.4282	Core	adenosylmethionine-8-amino-7-oxononanoate aminotransferase		bioA	N	N
	1281	30	198	47.9049	454.312	13	103	11.62	75.37	STM14_0920	bioB						32.9493	26.5745		73.7181	80.0444		34.3122	48.8187		40.6933	47.0965		chr	+	860511	861551		STM14_0920	STM0794	t2093	STY0827	b0775	0	-		-	0.4486	Core	biotin synthetase; similar to Escherichia coli biotin synthesis (AAC73862.1)		bioB	N	N
	1282	23	177	53.2942	505.422	8	124	12.93	83.85	STM14_0921	bioF						17.4091	19.9949		45.0166	81.9756		16.2508	15.7871		22.6319	29.4767		chr	+	861548	862705		STM14_0921	STM0795	t2092	STY0828	b0776	0	STM3709	kbl	33.93	0.3955	Core	8-amino-7-oxononanoate synthase; catalyzes the formation of 8-amino-7-oxononanoate from 6-carboxyhexanoyl-CoA and L-alanine		bioF	N	N
	1283	25	195	34.7771	329.813	3	43	8.44	54.72	STM14_0922	bioC						42.9595	41.7819		26.5261	59.4007		40.2076	20.8655		49.7019	46.8536		chr	+	862689	863444		STM14_0922	STM0796	t2091	STY0829	b0777	0	STM0259	yafE	21.42	0.4021	Core?	biotin biosynthesis protein BioC; putative methyltransferase; acyl carrier protein involved in an unidentified step in the synthesis of pimeloyl-CoA, a biotin precursor; member of the bio operon (bioABFCD); in Escherichia coli, bioC-null mutants require biotin for growth		bioC	N	N
	1284	19	132	31.5988	299.671	2	12	7.67	49.72	STM14_0923	bioD_1						31.0036	27.3169		21.4206	25.283		51.5125	34.5772		43.917	37.1826		chr	+	863437	864123	bioD	STM14_0923	STM0797	t2090	STY0830	b0778	0	STM1489	ynfK	48.5	0.409	Core?	dithiobiotin synthetase; DTB synthetase; dethiobiotin synthase; involved in production of dethiobiotin from ATP and 7,8-diaminononanoate and carbon dioxide; contains magnesium		bioD	N	N
	1285	1	7	13.0817	124.062					STM14_0924																			chr	+	864209	864493		STM14_0924									0.5439		hypothetical protein
	1286	6	40	10.4562	99.1623					STM14_0925																			chr	+	864550	864777		STM14_0925									0.5614		hypothetical protein
	1287	71	522	93.0921	882.851	15	65	22.59	146.47	STM14_0926	uvrB						46.9022	41.6795		48.6792	38.202		42.7247	52.6165		62.7512	62.9278		chr	+	864774	866795		STM14_0926	STM0798	t2089	STY0831	b0779	0	-		-	0.4466	Core	excinuclease ABC subunit B; The UvrABC repair system catalyzes the recognition and processing of DNA lesions. The beta-hairpin of the Uvr-B subunit is inserted between the strands, where it probes for the presence of a lesion		uvrB	N	N
	1288	11	67	7.55423	71.6415					STM14_0926.J																			chr	-	866766	866930											0.5394		hypothetical protein
	1289	13	101	7.13967	67.71					STM14_0926.L																			chr	+	866881	867036			STM0799.1N								0.5833
	1290	15	126	7.96879	75.5731	7	33	1.93	12.54	STM14_0927							90.0666	87.8136		96.0044	93.0966		85.5156	85.5818		88.5847	82.9764		chr	+	867104	867277		STM14_927		t2088	STY0832		0				0.6264		putative cytoplasmic protein
	1291	206	2443	105.805	1003.42	57	348	25.3	164.08	STM14_0928	slrP						91.4747	93.0876		90.566	90.1887		89.5562	95.3853		89.3133	93.8618		chr	+	867285	869582		STM14_928	STM0800	t2087	STY0833		0	STM2241	H2	42.46	0.5405	Salmonella	leucine-rich repeat-containing protein; leucine-rich repeat protein SlrP (gi|5107020); secreted by SPI-1; type III secretion
	1292	27	214	41.8247	396.649	8	27	10.15	65.81	STM14_0929	ybhK						34.895	36.764		57.7137	35.9822		46.5445	37.3813		60.8523	56.1272		chr	-	869674	870582		STM14_929	STM0801	t2086	STY0835	b0780	0	-		-	0.4565	Core	putative cytoplasmic protein; similar to Escherichia coli putative structural protein (AAC73867.1)		ybhK	N	N
	1293	10	70	16.6746	158.136																								chr		870583	870945											0.5647
	1294	29	177	47.0758	446.449	8	88	11.05	71.68	STM14_0930.J	moaA						32.002	23.3231		53.2075	76.4262		35.1071	42.3272		31.0885	23.7359		chr	+	870946	871968	chlA1, narA	STM14_930	STM0802	t2085	STY0836	b0781	33	-		-	0.4594	Core	molybdenum cofactor biosynthesis protein A		moaA	N	N
	1295	15	101	23.5839	223.661	1	7	5.72	37.11	STM14_0931	moaB						34.6646	28.5202		17.6693	22.4639		26.7388	17.2223		16.9795	14.9702		chr	+	871990	872502	chlA2	STM14_931	STM0803	t2084	STY0837	b0782	0	STM0008	mog	26.3	0.4444	Core?	molybdopterin biosynthetic protein B; similar to Escherichia coli molybdopterin biosynthetic protein B (AAC73869.1)		moaB	N	N
	1296	10	96	22.3403	211.867	3	33	5.42	35.15	STM14_0932	moaC						19.2012	28.6738		40.3774	66.5261		33.6277	35.1292		17.4211	17.4431		chr	+	872505	872990	chlA3	STM14_932	STM0804	t2083	STY0838	b0783	0	-		-	0.4444	Core	molybdenum cofactor biosynthesis protein C; MoaC; along with MoaA is involved in conversion of a guanosine derivative into molybdopterin precursor Z; involved in molybdenum cofactor biosynthesis		moaC	N	N
	1297	4	30	12.1144	114.889					STM14_0932.J																			chr	-	872968	873231											0.4318		hypothetical protein
	1298	4	30	11.2853	107.025	0	0	2.74	17.76	STM14_0933	moaD			+	+	+	15.5914	16.257		11.0322	10.9878		10.8854	8.19165		13.27	13.7116		chr	+	872983	873228	chlA4, chlM	STM14_933	STM0805	t2082	STY0839	b0784	-6	-		-	0.4268	Core?	molybdopterin synthase small subunit; catalyzes the conversion of molybdopterin precursor Z into molybdopterin		moaD	N	N
	1299	11	96	20.8202	197.451	5	34	5.05	32.76	STM14_0934	moaE						24.68	31.8228		69.0344	70.4107		54.2945	45.4847		33.9589	28.6377		chr	+	873230	873682	chlA5	STM14_934	STM0806	t2081	STY0840	b0785	0	-		-	0.3907	Core?	molybdopterin synthase large subunit; catalyzes the conversion of molybdopterin precursor Z into molybdopterin		moaE	N	N
	1300	53	438	32.4279	307.534	11	77	7.88	51.09	STM14_0935	ybhL						88.0184	84.5622		80.9101	82.5305		87.6794	85.8247		87.856	84.544		chr	+	873730	874434		STM14_935	STM0807	t2080	STY0841	b0786	0	STM0808	ybhM	23.86	0.5021	Core	putative permease		ybhL	N	N
	1301	50	628	8.65973	82.1256					STM14_0936																			chr	+	874479	874667		STM14_936									0.5397		hypothetical protein
	1302	178	3449	21.0966	200.072					STM14_0937	tnpA_2																		chr	+	874624	875082		STM14_937									0.5403		transposase; transposase for insertion sequence element IS200 (SW:T200_SALTY)
	1303	38	573	9.58098	90.8624																								chr		875083	875291											0.5694
	1304	63	536	32.5661	308.845	16	76	7.9	51.24	STM14_0938	ybhM						91.1674	88.7097		88.879	82.131		97.1517	96.8867		96.8647	96.7543		chr	+	875292	875999		STM14_938	STM0808	t2079	STY0843	b0787	0	STM0807	ybhL	23.76	0.5607	Salmonella	putative integral membrane protein		ybhM	N	N
	1305	27	207	31.5988	299.671					STM14_0939.J																			chr	+	875945	876631		STM14_939	STM0809					-		-	0.5939	Salmonella	putative inner membrane protein
	1306	58	602	25.7949	244.63					STM14_0940																			chr	+	876639	877199		STM14_940	STM0810					-		-	0.5455	Salmonella	putative inner membrane protein
	1307	33	320	44.312	420.239	8	56	10.75	69.72	STM14_0941	ybhN	ybhQ					45.4685	57.6549		54.6282	60.444		69.9492	53.2568		71.826	63.5681		chr	-	877202	878164		STM14_941	STM0811	t2077	STY0846	b0788	0	-		-	0.4517	Core	hypothetical protein		ybhN	N	N
	1308	32	245	57.1634	542.117	11	72	13.87	89.94	STM14_0942	ybhO						26.3185	28.341		57.98	60.222		33.4069	44.3144		49.437	51.7774		chr	-	878164	879405	ybhO/ybhP	STM14_942	STM0812	t2076	STY0847	b0789	0	STM1739	cls	25.59	0.4565	Core?	cardiolipin synthase 2; similar to Escherichia coli putative synthetase (AAC73876.1); CL synthase		ybhO	N	N
	1309	22	179	34.9153	331.124	4	18	8.47	54.94	STM14_0943	ybhP						33.5893	36.9176		34.3396	30.7214		16.582	12.9168		18.0835	17.0678		chr	-	879402	880160		STM14_943	STM0813	t2075	STY0848	b0790	0	-		-	0.4348	Core	putative cytoplasmic protein		ybhP	N	N
	1310	3	27	6.03417	57.2258																								chr		880161	880292											0.5833
	1311	8	59	18.8856	179.104	1	6	4.58	29.71	STM14_0944	ybhQ						18.1004	18.766		19.8668	23.1743		21.1305	15.5001		26.6946	23.5151		chr	+	880293	880703		STM14_944	STM0814	t2074	STY0849	b0791	0	-		-	0.4355	Other	putative inner membrane protein		ybhQ	N	N
	1312	30	208	50.945	483.143	5	39	12.36	80.16	STM14_0945	ybhR	bioH					29.3139	26.0625		29.5893	41.0433		22.9852	20.9539		21.8812	28.3727		chr	-	880665	881771		STM14_945	STM0815	t2073	STY0850	b0792	0	STM0816	ybhS	23.35	0.4724	Core	putative transport protein; putative ABC superfamily membrane protein		ybhR	N	N
	1313	6	39	7.83061	74.2626					STM14_0946.J																			chr	-	881747	881917		STM14_946									0.5146		hypothetical protein
	1314	35	377	52.0505	493.628	10	54	12.63	81.9	STM14_0947	ybhS	bioC					37.5064	57.7829		57.9356	52.0533		50.563	53.0802		58.0702	56.635		chr	-	881887	883017		STM14_947	STM0816	t2072	STY0851	b0793	0	STM3586	yhiH	32.85	0.4553	Core	putative transport protein; putative ABC superfamily membrane protein		ybhS	N	N
	1315	65	483	79.9643	758.352	14	75	19.4	125.82	STM14_0948	ybhF						51.6129	46.0829		53.03	48.3463		25.7231	29.8962		40.5829	36.5864		chr	-	883010	884746		STM14_948	STM0817	t2071	STY0852	b0794	0	STM3586	yhiH	34.2	0.4416	Core	putative ABC-type multidrug transport system ATPase component; similar to Escherichia coli putative ATP-binding component of a transport system (AAC73881.1)		ybhF	N	N
	1316	31	253	45.8321	434.654	6	59	11.12	72.11	STM14_0949	htpX	ybhG					38.1208	40.8346		39.0455	60.9767		37.8008	25.414		43.4975	36.741		chr	-	884739	885734		STM14_949	STM0818	t2070	STY0853	b0795	0	STM3587	yhiI	27.4	0.4217	Core	hypothetical protein; similar to Escherichia coli putative membrane protein (AAC73882.1); predicted cation efflux pump		ybhG	N	N
	1317	27	215	31.0461	294.429	5	61	7.53	48.85	STM14_0950	ybiH						57.0148	54.8387		48.9234	76.9811		57.7611	70.722		60.8964	57.739		chr	-	885734	886408		STM14_950	STM0819	t2069	STY0854	b0796	0	-		-	0.4681	Core	putative DNA-binding transcriptional regulator; similar to Escherichia coli putative transcriptional regulator (AAC73883.1); TetR/AcrR family		ybiH	N	N
	1318	12	99	10.5022	99.5992																								chr		886409	886637											0.5502
	1319	43	357	62.8291	595.848	10	40	15.28	99.07	STM14_0951	rhlE						38.7865	42.5499		47.9467	35.4939		20.6006	23.3826		22.5878	24.7295		chr	+	886638	888002		STM14_951	STM0820	t2068	STY0855	b0797	-3	STM3280	deaD	34.3	0.4168	Core	ATP-dependent RNA helicase RhlE; this helicase is not essential cell growth		rhlE	N	N
	1320	3	42	4.79049	45.4312					STM14_0952																			chr	-	888006	888110		STM14_952									0.4381		hypothetical protein
	1321	5	64	7.27786	69.0205					STM14_0953.J																			chr	-	888053	888211											0.5094		hypothetical protein
	1322	66	481	98.7578	936.582	11	76	23.96	155.39	STM14_0953	dinG	rad3					36.8664	34.1782		33.1188	41.1987		20.3798	24.1334		30.3599	30.0066		chr	+	888210	890354	rarB	STM14_953	STM0821	t2067	STY0856	b0799	0	STM1821	yoaA	27.93	0.4508	Core	ATP-dependent DNA helicase DinG; helicase involved in DNA repair and perhaps also replication		dinG	N	N
	1323	33	236	44.8648	425.481	5	20	10.89	70.59	STM14_0954	ybiB	trpD1					44.2908	38.2488		33.3407	27.7026		20.9318	17.9951		20.9318	21.3734		chr	+	890384	891358		STM14_954	STM0822	t2066	STY0858	b0800	0	-		-	0.4297	Core	hypothetical protein; similar to Escherichia coli putative enzyme (AAC73887.1)		ybiB	N	N
	1324	9	56	18.7474	177.793					STM14_0954.J																			chr	+	891373	891780											0.4951		hypothetical protein
	1325	2	9	11.9762	113.578	1	2	2.91	18.84	STM14_0955	ybiJ		++		+		11.2647	10.0102		26.7259	18.1132		12.4752	11.4153		15.6326	14.4844		chr	-	891514	891774		STM14_955	STM0823	t2065	STY0860	b0802	0	STM1214	ycfR	48.3	0.4828	Core	hypothetical protein		ybiJ	N	N
	1326	3	22	5.20505	49.3628	0	0	1.56	10.15	STM14_0955.R				+			34.1014	28.7762		13.0744	12.586		28.3285	24.7295		42.2168	23.471		chr	+	891743	891856				t2064	STY0861		-27				0.614		hypothetical protein
	1327	3	22	6.44873	61.1574					STM14_0955.J																			chr	-	891761	891901											0.6454		conserved hypothetical protein
	1328	5	36	5.48142	51.9838					STM14_0956																			chr	+	891948	892067		STM14_956									0.55		hypothetical protein
	1329	9	73	15.0163	142.409					STM14_0956.J																			chr	+	892012	892338											0.4924		hypothetical protein
	1330	6	48	12.2526	116.199	3	33	2.97	19.28	STM14_0957	ybiI						22.9903	24.8592		69.7225	86.0377		19.6291	34.7096		45.8159	20.5564		chr	-	892059	892325		STM14_957	STM0825	t2063	STY0862	b0803	0	STM2731		29.19	0.4794	Core?	hypothetical protein; putative DnaK suppressor protein		ybiI	N	N
	1331	1	4	5.48142	51.9838					STM14_0958																			chr	-	892325	892444		STM14_958									0.4833		hypothetical protein
	1332	25	228	42.6538	404.512	8	46	10.29	66.75	STM14_0959	ybiN						29.0835	39.0425		56.9811	54.2286		39.3244	50.3202		44.9106	54.7582		chr	+	892530	893456	rlmF/ybiO	STM14_959	STM0826	t2062	STY0863	b0807	0	-		-	0.4531	Core	putative SAM-dependent methyltransferase		rlmF, ybiN	N	N
	1333	60	377	102.351	970.655	13	102	24.83	161.04	STM14_0960	ybiO	kefA					28.4946	22.427		37.6915	50.4107		21.4617	21.3513		30.0729	29.0572		chr	-	893453	895675	ybiN	STM14_960	STM0827	t2061	STY0865	b0808	0	STM3067	yggB	9.19	0.4561	Core	hypothetical protein; similar to Escherichia coli putative transport protein (AAC73895.1)		ybiO	N	N
	1334	6	38	6.31055	59.8469					STM14_0961																			chr	+	895674	895811		STM14_961									0.4928		hypothetical protein
	1335	23	123	33.257	315.397	7	36	8.07	52.33	STM14_0962	glnQ	phnC					40.041	22.7599		62.5971	54.1176		39.6776	42.7688		58.9093	43.6079		chr	-	895794	896516		STM14_962	STM0828	t2060	STY0866	b0809	0	STM0662	gltL	52.08	0.4772	Core	glutamine ABC transporter ATP-binding protein; similar to ATP-binding component of ABC transporters		glnQ	N	N
	1336	27	335	30.3551	287.877	11	86	7.37	47.76	STM14_0963	glnP						58.4485	78.8274		82.8413	87.1032		46.7874	59.66		51.9982	67.1451		chr	-	896513	897172		STM14_963	STM0829	t2059	STY0867	b0810	0	STM1952	yecS	34.95	0.4682	Core	glutamine ABC transporter permease protein; similar to permease component of ABC transporters; mutations impair ability of Escherichia coli to transport and utilize glutamine		glnP	N	N
	1337	4	17	5.89599	55.9153					STM14_0963.J																			chr	+	897138	897266											0.4806		hypothetical protein
	1338	20	144	34.3625	325.882	9	51	8.34	54.07	STM14_0964	glnH						28.9555	27.5218		72.3196	66.7703		50.4085	65.5553		56.7675	58.7326		chr	-	897316	898062		STM14_964	STM0830	t2058	STY0868	b0811	0	STM1954	fliY	30.49	0.5114	Core	glutamine ABC transporter periplasmic protein; similar to periplasmic-binding component of ABC transporters		glnH	N	N
	1339	3	13	5.61961	53.2943					STM14_0965																			chr	-	898059	898181		STM14_965									0.5935		hypothetical protein
	1340	6	30	8.52154	80.8151																								chr		898182	898367											0.6237
	1341	8	89	6.58692	62.4679					STM14_0965.J																			chr	-	898368	898511											0.4931		hypothetical protein
	1342	37	384	23.1694	219.73	13	82	5.62	36.45	STM14_0966	dps						87.3272	88.7865		90.8546	90.9434		80.6801	81.1879		82.1153	81.4087		chr	-	898539	899042	vtm, pexB	STM14_966	STM0831	t2057	STY0870	b0812	0	-		-	0.5179	Core	DNA starvation/stationary phase protection protein Dps; binds DNA in a non-sequence-specific manner and is abundant during stationary phase; forms a DNA-protein crystal that protects DNA from damage; required for normal starvation response and long-term stationary viability; forms a homododecameric complex and sequesters iron which provides protection against oxidative damage		dps	N	N
	1343	6	36	4.51411	42.8102					STM14_0966.J																			chr	-	899039	899137											0.6768		hypothetical protein
	1344	4	22	7.96879	75.5731					STM14_0967.J																			chr	-	899158	899331		STM14_967									0.7299		hypothetical protein
	1345	44	587	40.8573	387.476	14	131	9.91	64.29	STM14_0968	ybiF						71.6334	86.0215		81.1321	89.5893		53.8529	66.2839		58.004	61.0289		chr	-	899345	900232	rhtA	STM14_968	STM0832	t2056	STY0871	b0813	0	-		-	0.4381	Core?	threonine and homoserine efflux system; hypothetical protein in dps-ompX intergenic region (SW:YBIF_SALTY)		rhtA	N	N
	1346	7	56	4.37593	41.4997					STM14_0968.J																			chr	+	900171	900266											0.5521		hypothetical protein
	1347	2	19	7.41604	70.331					STM14_0969																			chr	-	900254	900415		STM14_969									0.5864		hypothetical protein
	1348	2	11	6.03417	57.2258					STM14_0970																			chr	-	900375	900506		STM14_970									0.5682		hypothetical protein
	1349	30	223	23.9985	227.593	5	42	5.76	37.32	STM14_0971.J	ompX						79.8259	71.3774		62.7303	73.4073		68.6686	63.3032		51.4904	44.8664		chr	+	900580	901101	ybiG	STM14_971	STM0833	t2055	STY0872	b0814	6	STM0920		40.7	0.4828	Core?	outer membrane protease, receptor for phage OX2		ompX	N	N
	1350	65	622	72.7786	690.205	24	148	17.66	114.51	STM14_0972	ybiP						58.5765	67.1275		80.1998	77.98		68.8894	79.6202		70.0817	78.5825		chr	-	901164	902744		STM14_972	STM0834	t2053	STY0875	b0815	0	STM4118	yijP	23.58	0.482	Core	putative integral membrane protein; similar to Escherichia coli putative enzyme (AAC73902.1)		ybiP	N	N
	1351	6	56	9.07429	86.0572					STM14_0973.J																			chr	-	902741	902938											0.5202		hypothetical protein
	1352	6	43	7.83061	74.2626					STM14_0973																			chr	+	902910	903080		STM14_973									0.5263		hypothetical protein
	1353	10	77	5.89599	55.9153					STM14_0974																			chr	-	903009	903137		STM14_974									0.5581		conserved hypothetical protein
	1354	6	47	4.05349	38.4418					STM14_0974.P	RybA																		chr	-	903092	903180			STMRNA009								0.5506
	1355	0	0	6.4948	61.5942																								chr		903181	903322											0.5845
	1356	13	78	21.7875	206.625	1	4	5.29	34.28	STM14_0975	mntR						31.106	21.8126		18.4684	18.5794		35.6812	25.2153		19.3199	20.7331		chr	+	903323	903796	ybiQ	STM14_975	STM0835	t2052	STY0876	b0817	0	-		-	0.4705	Core	manganese transport regulator MntR; Transcriptional regulator that represses the manganese transporter MntH when manganese is present		mntR	N	N
	1357	43	411	51.2214	485.764	14	139	12.43	80.59	STM14_0976	ybiR						53.8658	63.7481		73.8513	86.2597		44.756	47.3173		44.8002	60.9406		chr	+	903793	904905	ybiQ	STM14_976	STM0836	t2051	STY0877	b0818	0	-		-	0.4528	Core?	putative transporter; putative di-/tricarboxylate transporter		ybiR	N	N
	1358	28	222	42.3774	401.891	3	29	10.28	66.68	STM14_0977	ybiS	erfK					36.4055	38.0184		22.9079	37.6915		53.7867	49.5474		8.39037	10.9516		chr	-	904949	905869		STM14_977	STM0837	t2050	STY0878	b0819	0	STM2015	erfK	62.18	0.4463	Core	hypothetical protein		erfK	N	N
	1359	13	179	9.99554	94.794																								chr		905870	906087											0.5688
	1360	55	430	73.3313	695.447	9	65	17.83	115.6	STM14_0978	ybiT						45.8269	44.3164		36.515	46.1931		14.0649	17.0236		20.9097	21.4396		chr	+	906088	907680		STM14_978	STM0838	t2049	STY0879	b0820	-3	STM3459	yheS	32.22	0.467	Core	putative ABC transporter ATPase component; similar to Escherichia coli putative ATP-binding component of a transport system (AAC73907.1); contains duplicated ATPase domain		ybiT	N	N
	1361	63	689	13.9569	132.362																								chr		907681	907984											0.5033
	1362	2	10	4.92868	46.7417					STM14_0978.J																			chr	-	907985	908092											0.8148		hypothetical protein
	1363	81	682	41.2719	391.407					STM14_0979																			chr	+	908136	909032		STM14_979	STM0839					-		-	0.5775	Salmonella	putative inner membrane protein; C-terminus is similar to N-terminus of some pyridine nucleotide transhydrogenase
	1364	68	660	33.1189	314.087					STM14_0980	ybiV(2)																		chr	-	909061	909780		STM14_980	STM0840					STM0842	ybiV(1)	86.21	0.5333	Other	putative hydrolase; would extend upstream except for stop codon; putative N-terminally truncated hydrolase; HAD superfamily
	1365	10	85	9.35067	88.6782																								chr		909781	909984											0.4118
	1366	53	443	58.2689	552.601	5	18	14.14	91.68	STM14_0981	ybiU						59.7542	60.5479		26.3263	22.7525		29.5209	24.0671		29.4767	32.3471		chr	-	909985	911250		STM14_981	STM0841	t2048	STY0880	b0821	0	-		-	0.4147	Core	putative cytoplasmic protein		ybiU	N	N
	1367	0	0	6.63298	62.9047																								chr		911251	911395											0.6207
	1368	0	0	5.20505	49.3628					STM14_0982																			chr	+	911396	911509		STM14_982									0.614		hypothetical protein
	1369	29	255	37.2645	353.402	4	16	9.04	58.63	STM14_0983	ybiV(1)						48.6175	53.7634		32.475	27.2364		27.0258	32.9433		45.2859	46.3016		chr	+	911512	912321	supH	STM14_983	STM0842	t2047	STY0881	b0822	0	STM0840	ybiV(2)	76.63	0.5062	Core	putative hydrolase; HAD superfamily		ybiV	N	N
	1370	74	625	112.024	1062.39	16	108	27.18	176.26	STM14_0984	pflF						35.8167	41.4235		42.6415	49.3008		27.9753	38.3749		40.4946	46.5224		chr	-	912399	914831	ybiW	STM14_984	STM0843	t2046	STY0882	b0823	0	STM4114	pflD	37.76	0.4435	Core	putative pyruvate formate lyase; similar to Escherichia coli putative formate acetyltransferase (AAC73910.1)		ybiW	N	N
	1371	26	211	41.4101	392.718	7	63	10.05	65.15	STM14_0985	pflE	pflC, ybiY					33.1541	36.5591		51.3208	67.6804		25.3257	48.4654		36.189	44.9547		chr	-	914837	915736		STM14_985	STM0844	t2045	STY0883	b0824	0	STM4115	pflC	34.63	0.4444	Core	putative pyruvate formate lyase activating enzyme; similar to Escherichia coli putative pyruvate formate-lyase 2 activating enzyme (AAC73911.1)		ybiY	N	N
	1372	3	18	6.44873	61.1574																								chr		915737	915877											0.6028
	1373	4	32	7.13967	67.71					STM14_0986																			chr	-	915878	916033		STM14_986									0.4936		hypothetical protein
	1374	19	155	34.5007	327.192	3	9	8.37	54.28	STM14_0987	moeB	thiF					25.9857	30.4147		26.6815	21.2431		40.9362	28.2402		17.5535	16.3612		chr	-	916014	916763	chlN	STM14_987	STM0845	t2044	STY0884	b0826	0	STM4162	thiF	42.83	0.4253	Core	molybdopterin biosynthesis protein MoeB; ATP-dependent adenylate transferase, transfers adenyl moiety to the MoeD subunit of molybdopterin synthase		moeB	N	N
	1375	26	207	57.1634	542.117	9	42	13.87	89.94	STM14_0988	moeA						18.7916	22.043		47.5028	39.8668		30.8015	17.4211		20.8435	17.399		chr	-	916763	918004	narE, bisB	STM14_988	STM0846	t2043	STY0885	b0827	0	-		-	0.4203	Core	molybdopterin biosynthesis protein MoeA; is involved in the formation of active molybdenum cofactor and the chelation of molybdenum		moeA	N	N
	1376	5	49	6.44873	61.1574					STM14_0989																			chr	+	917997	918137		STM14_989									0.5532		hypothetical protein
	1377	15	116	43.3447	411.065	6	22	10.52	68.2	STM14_0990	ybiK						13.8761	16.1546		41.3097	30.4329		17.2223	23.7801		21.7487	28.9247		chr	+	918201	919142	iaaA/gsiA	STM14_990	STM0847	t2042	STY0886	b0828	0	-		-	0.3981	Other	L-asparaginase; similar to Escherichia coli putative asparaginase (AAC73915.1)		iaaA	N	N
	1378	45	332	90.7429	860.572	8	41	20.91	135.6	STM14_0991.J	yliA	gsiA					21.0701	22.3246		28.0133	28.7236		27.7766	17.1561		31.2431	25.1932		chr	+	919054	921024		STM14_991	STM0848	t2041	STY0887	b0829	99	STM1742	oppF	23.07	0.4247	Core?	putative ATPase components of ABC-type transport system, contain duplicated ATPase domain		gsiA, yliA	U (mixture)	N
	1379	69	782	70.844	671.858	20	112	17.19	111.47	STM14_0992	yliB						64.977	78.853		74.9612	69.101		36.476	59.9249		61.6251	85.2727		chr	+	921057	922595	gsiB	STM14_992	STM0849	t2040	STY0888	b0830	0	STM3630	dppA	26.95	0.4672	Core	putative ABC transporter periplasmic binding protein; similar to Escherichia coli putative transport protein (AAC73917.1)		gsiB, yliB	N	N
	1380	16	92	42.3774	401.891	5	17	10.28	66.68	STM14_0993	yliC	oppB, gsiC, dppB-1					14.9258	14.0809		35.3163	26.0377		14.5948	13.5129		19.8057	22.2786		chr	+	922656	923576		STM14_993	STM0850	t2039	STY0889	b0831	0	STM1745	oppB	35.85	0.4539	Core	putative ABC transporter periplasmic binding protein; similar to Escherichia coli putative transport system permease protein (AAC73918.1)		gsiC, yliC	N	N
	1381	29	208	41.9628	397.96	5	53	10.18	66.02	STM14_0994	yliD	dppC					39.7337	35.0742		35.6493	60.3996		21.55	29.8079		33.6057	24.7958		chr	+	923579	924490	gsiD	STM14_994	STM0851	t2038	STY0890	b0832	0	STM3628	dppC	39.14	0.4452	Core	putative ABC transporter inner membrane component; similar to Escherichia coli putative transport system permease protein (AAC73919.1)		gsiD, yliD	N	N
	1382	4	43	5.48142	51.9838					STM14_0995																			chr	-	924480	924599		STM14_995									0.3083		hypothetical protein
	1383	38	310	61.0327	578.811	8	45	14.81	96.03	STM14_0996	yliG	rimO					32.4117	36.4055		39.0011	39.9334		27.7324	46.677		18.5692	20.8876		chr	-	924581	925906		STM14_996	STM0852	t2037	STY0891	b0835	0	STM0670	miaB	28.5	0.4585	Core	putative FeS oxidoreductase		yliG	N	N
	1384	2	13	6.17236	58.5364					STM14_0997																			chr	+	925933	926067		STM14_997									0.5704		hypothetical protein
	1385	17	145	17.6419	167.309	0	0	4.28	27.76	STM14_0998	bssR	yliH		++			64.2089	65.1306		9.03441	9.03441		33.1199	43.6299		44.0495	37.9554		chr	+	926137	926520		STM14_998	STM0853	t2036	STY0893	b0836	0	-		-	0.4974	Other	biofilm formation regulatory protein BssR; BssS; regulator of biofilm through signal secretion; disruption of this gene in Escherichia coli led to effects on biofilm formation, alteration in expression of a number of genes and mutations in bssS led to defects in indole transport and autoinducer-2 uptake and processing		bssR, yliH	N	N
	1386	13	120	4.60624	43.6839																								chr		926521	926621											0.5446
	1387	20	168	6.44873	61.1574					STM14_0999																			chr	+	926622	926762		STM14_999									0.5745		hypothetical protein
	1388	19	267	9.48885	89.9887																								chr		926763	926969											0.5459
	1389	4	30	7.55423	71.6415					STM14_1000																			chr	+	926970	927134		STM14_1000									0.6909		hypothetical protein
	1390	6	31	23.7221	224.972					STM14_1001		citE																	chr	+	927233	927748		STM14_1001	STM0854					-		-	0.6105	Salmonella	putative cytoplasmic protein
	1391	10	53	39.3373	373.06					STM14_1002		etfB																	chr	+	927666	928520		STM14_1002	STM0855					STM0075	fixA	24.53	0.6222	Salmonella	putative electron transfer protein beta subunit; similar to Escherichia coli probable flavoprotein subunit; carnitine metabolism (AAC73152.1)
	1392	57	491	43.6211	413.686					STM14_1003		etfA																	chr	+	928531	929478		STM14_1003	STM0856					STM1353	ydiR	25.33	0.5854	Salmonella	putative electron transfer protein alpha subunit; similar to Escherichia coli putative flavoprotein (AAC74768.1)
	1393	20	225	12.1605	115.325					STM14_1004																			chr	+	929511	929775		STM14_1004									0.5358		pseudogene; similar to MaoC-like domain protein~disrupted by frameshift
	1394	130	1585	53.5706	508.043					STM14_1005		acd-6																	chr	+	929772	930935		STM14_1005	STM0857					STM1356	ydiO	27.6	0.5687	Salmonella	putative acyl-CoA dehydrogenase; similar to Escherichia coli putative oxidoreductase (AAC74765.1)
	1395	12	90	7.64636	72.5152																								chr		930936	931102											0.5988
	1396	0	0	6.44873	61.1574					STM14_1006																			chr	-	931103	931243		STM14_1006									0.7021		hypothetical protein
	1397	0	0	6.40267	60.7206																								chr		931244	931383											0.7286
	1398	142	1484	77.6151	736.073					STM14_1007																			chr	+	931384	933069		STM14_1007	STM0858					STM1352	ydiS	18.52	0.5682	Salmonella	putative dehydrogenase; similar to Escherichia coli flavoprotein; probable electron transport protein (AAC74769.1)
	1399	84	995	40.9955	388.786					STM14_1008		gltC																	chr	-	933075	933965		STM14_1008	STM0859					STM2424	yfeR	22.17	0.5982	Salmonella	putative transcriptional regulator; similar to Escherichia coli putative transcriptional regulator LysR-type (AAC74667.1); LysR family
	1400	39	372	12.1144	114.889																								chr		933966	934229											0.5
	1401	60	917	19.5765	185.656					STM14_1009																			chr	-	934230	934655		STM14_1009	STM0860					-		-	0.561	Other	putative inner membrane protein
	1402	5	99	5.66567	53.7311																								chr		934656	934779											0.5887
	1403	6	76	6.31055	59.8469					STM14_1010																			chr	+	934780	934917		STM14_1010									0.587		hypothetical protein
	1404	2	12	4.37593	41.4997					STM14_1010.J																			chr	+	934914	935009											0.6146		hypothetical protein
	1405	34	271	31.3224	297.05					STM14_1011.R	yliI																		chr	+	935002	935682		STM14_1011	STM0861			b0837		-		-	0.4596	Other	putative dehydrogenase		yliI	N	N
	1406	18	119	28.8351	273.461	8	30	7	45.37	STM14_1012	yliJ						33.2309	26.6001		74.495	52.1865		17.9068	34.2239		35.5045	59.1301		chr	-	935679	936305		STM14_1012	STM0862	t2034	STY0895	b0838	0	STM3140	yghU	28.72	0.4561	Core?	putative glutathione S-transferase; similar to Escherichia coli putative transferase (AAC73925.1)		yliJ	N	N
	1407	7	36	7.55423	71.6415																								chr		936306	936470											0.6364
	1408	38	405	58.9599	559.153	13	160	13.43	87.11	STM14_1013.J	dacC	dacA					34.5878	54.0451		67.8579	87.5472		30.5586	60.7198		44.3144	66.1515		chr	+	936471	937751		STM14_1013	STM0863	t2033	STY0896	b0839	78	STM0637	dacA	60.05	0.4645	Core	D-alanyl-D-alanine carboxypeptidase		dacC	N	N
	1409	22	136	34.9153	331.124	9	70	8.47	54.94	STM14_1014	deoR						33.615	24.552		71.8313	77.5139		35.7253	24.8841		19.2758	16.6262		chr	-	937796	938554	nucR	STM14_1014	STM0864	t2032	STY0897	b0840	0	STM3794		39.16	0.4809	Core?	DNA-binding transcriptional repressor DeoR; similar to Escherichia coli transcriptional repressor for deo operon, tsx, nupG (AAC73927.1); DeoR family		deoR	N	N
	1410	30	219	31.0461	294.429	3	28	6.8	44.06	STM14_1015.J	ybjG						64.3369	56.042		32.5416	50.5216		41.9739	30.6249		34.533	29.9404		chr	-	938626	939300		STM14_1015	STM0865	t2031	STY0898	b0841	66	STM2213	yeiU	24.62	0.4533	Core	membrane protein		ybjG	N	N
	1411	13	87	11.2853	107.025																								chr		939301	939546											0.5813
	1412	38	342	56.7489	538.185	12	82	13.77	89.29	STM14_1016	mdfA						37.1992	45.9037		62.8635	65.5494		13.3142	61.4043		21.1084	59.2405		chr	+	939547	940779		STM14_1016	STM0866	t2030	STY0899	b0842	0	STM4517	yjiO	38.71	0.4461	Core	multidrug translocase; similar to Escherichia coli proton motive force efflux pump (AAC73929.1)		cmr	N	N
	1413	20	143	37.5408	356.023	1	2	9.11	59.07	STM14_1017	ybjI						24.2192	23.7583		15.0499	14.1176		17.9289	11.592		17.3548	18.3043		chr	-	940833	941648		STM14_1017	STM0867	t2029	STY0900	b0844	0	STM0842	ybiV(1)	48.86	0.4865	Other	putative hydrolase		ybjI	N	N
	1414	29	232	55.7816	529.011	8	54	13.53	87.77	STM14_1018							23.0415	26.9585		43.0189	49.5006		18.2601	31.5964		28.9026	32.2809		chr	-	941645	942856	ybjJ	STM14_1018	STM0868	t2028	STY0901	b0845	0	STM0257		23.29	0.4249	Core	putative transport protein/regulator; similar to Escherichia coli putative DeoR-type transcriptional regulator (AAC73932.1)		ybjJ	N	N
	1415	2	6	5.7578	54.6048					STM14_1019																			chr	+	942902	943027		STM14_1019									0.5873		hypothetical protein
	1416	20	152	29.1114	276.082	1	3	6.93	44.93	STM14_1020.J							39.6057	37.788		16.7148	16.1154		45.1093	42.9896		53.5659	53.1022		chr	+	943012	943644	ybjK	STM14_1020	STM0869	t2027	STY0902	b0846	12	-		-	0.4834	Other	paral putative regulator (TetR/Acr family)		ybjK	N	N
	1417	3	23	3.59287	34.0734					STM14_1020.P	RybB																		chr	-	943606	943684			STMRNA010								0.5063		Repressor of multiple omp mRNAs
	1418	72	725	77.6151	736.073	20	158	18.83	122.12	STM14_1021	ybjL	trkA					61.2647	71.7358		71.8535	78.0244		69.883	62.4862		67.7412	60.0574		chr	-	943761	945446		STM14_1021	STM0870	t2026	STY0903	b0847	0	STM3807	yidE	24.92	0.4609	Core	hypothetical protein; similar to Escherichia coli putative transport protein (AAC73934.1)		ybjL	N	N
	1419	11	72	11.0089	104.404																								chr		945447	945686											0.6125
	1420	33	313	18.7474	177.793	6	39	4.21	27.32	STM14_1022.J	ybjM						89.3753	88.9401		81.3762	81.1321		80.4813	76.507		80.0618	75.955		chr	+	945687	946094		STM14_1022	STM0871	t2025	STY0904	b0848	30	-		-	0.4853	Other	putative inner membrane protein		ybjM	N	N
	1421	7	40	13.4963	127.994					STM14_1022.J2																			chr	+	946114	946407											0.568		hypothetical protein
	1422	7	40	12.1144	114.889	1	5	2.94	19.06	STM14_1023	grxA						30.6452	20.1997		26.4373	26.7481		15.4339	22.5436		21.1305	23.8242		chr	-	946126	946389	grx	STM14_1023	STM0872	t2024	STY0905	b0849	0	STM3702	grxC	31.85	0.5682	Core	glutaredoxin 1; functions as an electron carrier in the glutathione-dependent synthesis of deoxyribonucleotides by the enzyme ribonucleotide reductase; also involved in reducing some disulfides in a coupled system with glutathione reductase		grxA	N	N
	1423	11	183	6.90936	65.5258																								chr		946408	946558											0.4834
	1424	9	68	13.3581	126.683	0	0	3.24	21.02	STM14_1024	ybjC			++			39.5033	36.7384		10.3219	10.2997		58.6664	26.3193		57.4078	46.9198		chr	+	946559	946849		STM14_1024	STM0873	t2023	STY0906	b0850	0	-		-	0.4674	Salmonella?	hypothetical protein; YbjC; located in the same operon as the nfsA gene; member of the soxRS regulon which mediates in part the increased levels of superoxide in response to oxidative stress; induced by paraquat; regulated by SoxS; unknown function		ybjC	N	N
	1425	23	211	33.257	315.397	1	2	8.07	52.33	STM14_1025	mdaA	frp, nfsA					40.0666	48.6687		15.7381	14.3174		41.8194	25.6569		35.4604	23.758		chr	+	946833	947555		STM14_1025	STM0874	t2022	STY0907	b0851	0	-		-	0.4592	Core	nitroreductase A; NADPH-dependent; oxygen-insensitive; catalyzes the reduction of nitroaromatic compounds		nfsA	N	N
	1426	25	162	41.5483	394.028	7	36	10.08	65.37	STM14_1026	rimK						30.722	24.6032		51.1654	45.2386		30.2053	15.3676		22.8527	22.6982		chr	+	947613	948515	nek	STM14_1026	STM0875	t2021	STY0908	b0852	0	-		-	0.4363	Core	ribosomal protein S6 modification protein; responsible for the addition of glutamate residues to the C-terminus of ribosomal protein S6		rimK	N	N
	1427	8	67	21.9257	207.935	4	18	5.32	34.5	STM14_1027	ybjN						15.0026	18.4332		55.5827	43.4406		35.2175	34.8421		23.9346	31.0223		chr	+	948612	949088		STM14_1027	STM0876	t2020	STY0909	b0853	0	-		-	0.499	Core	putative cytoplasmic protein; similar to Escherichia coli putative sensory transduction regulator (AAC73940.1)		ybjN	N	N
	1428	0	0	15.8455	150.272																								chr		949089	949433											0.5971
3A	1429	18	116	51.3596	487.075	8	70	12.43	80.59	STM14_1028.R	potF	potD					13.9529	14.6185		47.192	63.2852		35.1292	24.1113		37.9333	31.6405		chr	+	949434	950549		STM14_1028	STM0877	t2019	STY0910	b0854	3	STM1222	potD	33.92	0.4785	Core	Putrescine ABC transporter putrescine-binding protein potF (TC 3.A.1.11.2); Polyamine Metabolism		potF	N	N
	1430	31	259	52.1887	494.938	4	18	12.66	82.11	STM14_1029	potG						29.7747	35.151		24.1731	23.9734		10.8633	10.3776		15.5443	21.7929		chr	+	950637	951770		STM14_1029	STM0878	t2018	STY0911	b0855	0	STM1226	potA	39.11	0.4524	Core	putrescine transporter ATP-binding subunit; part of the PotFGHI ATP-dependent putrescine transporter		potG	N	N
	1431	33	290	43.8975	416.307	8	31	10.65	69.07	STM14_1030	potH	potB					46.0573	51.4593		55.2941	38.6903		50.0331	36.7631		53.6321	38.4632		chr	+	951780	952733		STM14_1030	STM0879	t2017	STY0912	b0856	0	STM1225	potB	36.19	0.4769	Core	putrescine ABC transporter membrane protein; similar to Escherichia coli putrescine transport protein; permease (AAC73943.1); ABC superfamily membrane protein		potH	N	N
	1432	20	221	38.9227	369.129	2	12	9.44	61.24	STM14_1031	potI	potC					22.8879	42.4987		19.2897	22.7747		20.998	23.0073		25.2815	22.367		chr	+	952730	953575		STM14_1031	STM0880	t2016	STY0913	b0857	0	STM1223	potC	37.62	0.4243	Core	putrescine ABC transporter membrane protein; similar to Escherichia coli putrescine transport protein; permease (AAC73944.1); ABC superfamily membrane protein		potI	N	N
	1433	25	252	25.9331	245.94	6	39	5.29	34.28	STM14_1032.RJ	ybjO						64.1577	73.8095		74.0289	73.7181		75.6458	74.299		74.8068	71.6052		chr	+	953559	954122		STM14_1032	STM0881	t2015	STY0914	b0858	90	-		-	0.4894	Core	Putative inner membrane protein		ybjO	N	N
	1434	60	641	52.0505	493.628	8	42	12.6	81.68	STM14_1033	rumB	ybjF					75.9601	82.1045		46.5483	42.9745		63.1707	62.2212		62.5304	58.3352		chr	+	954165	955295		STM14_1033	STM0882	t2014	STY0915	b0859	3	STM2957	ygcA	26.81	0.443	Other	23S rRNA methyluridine methyltransferase; RNA uridine methyltransferase B; catalyzes the formation of 5-methyl-uridine at position 747 in 23S rRNA		rumB	N	N
	1435	16	91	8.79792	83.4362	2	6	2.34	15.15	STM14_1034							89.5545	76.3441		62.1754	35.2719		76.0212	74.2106		79.8631	75.5796		chr	+	955378	955569		STM14_1034		t2013	STY0916		-18				0.6771		conserved hypothetical protein
	1436	127	1308	61.8618	586.674	35	214	15.01	97.33	STM14_1035	ulaA_1	sgaT					92.1915	91.9867		90.9656	90.677		94.745	94.7229		94.6346	93.0007		chr	+	955578	956921		STM14_1035	STM0884	t2012	STY0917		0	STM4383	sgaT	37.71	0.5446	Other	ascorbate-specific PTS system enzyme IIC; membrane component; functions with enzymes IIB (sgaB; ulaB) and IIA (sgaA; ulaC) enzyme I and HPr for anaerobic utilization and uptake of L-ascorbate; sgaTBA are regulated by yifQ as well as Crp and Fnr
	1437	27	235	14.74	139.788	10	50	3.58	23.19	STM14_1036							89.9898	88.1464		93.6071	90.4772		97.527	95.849		96.7322	95.4736		chr	+	956951	957271		STM14_1036	STM0885	t2011	STY0918		0	STM4384	sgaB	24.33	0.6137	Other	putative inner membrane protein; similar to SgaT from Vibrio
	1438	64	439	68.4948	649.579	19	121	16.62	107.77	STM14_1037		betC					61.828	49.36		74.5616	73.3185		71.8481	61.7355		72.2455	97.9245		chr	+	957281	958768		STM14_1037	STM0886	t2010	STY0919		0	STM0035		18.73	0.4812	Other	putative sulfatase; similar to Escherichia coli putative sulfatase (AAC76701.1)
	1439	14	76	9.21248	87.3677					STM14_1038																			chr	-	958765	958965		STM14_1038									0.4975		hypothetical protein
	1440	23	169	33.6716	319.329	4	31	8.17	52.98	STM14_1039	artJ	artI					39.1705	35.6631		35.6049	47.7469		36.454	55.7297		39.8101	51.3138		chr	-	958987	959718		STM14_1039	STM0887	t2009	STY0920	b0860	0	STM0890	artI	63.1	0.5137	Core	arginine transport system component; similar to Escherichia coli arginine 3rd transport system periplasmic binding protein (AAC73947.1); ABC superfamily binding protein		artJ	N	N
	1441	2	12	5.06686	48.0522					STM14_1039.J																			chr	+	959739	959849											0.6937		hypothetical protein
	1442	3	14	4.23774	40.1891					STM14_1039.J2																			chr	-	959818	959910											0.6129		hypothetical protein
	1443	34	249	30.7697	291.808	4	22	7.47	48.41	STM14_1040	artM						73.2463	64.3113		38.8901	39.0899		55.3765	52.4178		48.4875	46.8757		chr	-	959955	960623		STM14_1040	STM0888	t2008	STY0921	b0861	0	STM2352	hisM	31.79	0.4798	Core	arginine transporter permease subunit ArtM; with ArtPQJI acts to transport arginine across the inner membrane		artM	N	N
	1444	18	111	32.9807	312.776	2	12	8	51.89	STM14_1041	artQ						25.4992	20.3533		20.7547	24.6837		17.4431	29.6754		23.8684	27.909		chr	-	960623	961339		STM14_1041	STM0889	t2007	STY0922	b0862	0	STM2353	hisQ	31.77	0.4505	Core	arginine transporter permease subunit ArtQ; with ArtPMJI transports arginine across the inner membrane		artQ	N	N
	1445	19	142	33.6716	319.329	6	57	8.17	52.98	STM14_1042	artI	artJ					27.2913	27.701		54.0289	71.8757		46.5224	51.4904		52.1307	50.6734		chr	-	961346	962077		STM14_1042	STM0890	t2006	STY0923	b0863	0	STM0887	artJ	63.1	0.4822	Core	arginine transport system; similar to Escherichia coli arginine 3rd transport system periplasmic binding protein (AAC73950.1); ABC superfamily binding protein		artI	N	N
	1446	18	157	33.5334	318.018	2	6	8.14	52.76	STM14_1043	artP						24.7312	32.3093		20.5549	18.313		28.174	42.9455		30.0949	45.2418		chr	-	962095	962823		STM14_1043	STM0891	t2005	STY0924	b0864	0	STM1951	yecC	46.91	0.4636	Core	arginine transporter ATP-binding subunit; With ArtMQJI transports arginine across the inner membrane		artP	N	N
	1447	4	35	10.5022	99.5992																								chr		962824	963052											0.5764
	1448	23	135	23.7221	224.972	5	34	5.76	37.32	STM14_1044	ybjP						64.6953	42.7547		62.7081	65.172		26.3414	33.0978		21.6825	23.206		chr	-	963053	963568		STM14_1044	STM0892	t2004	STY0925	b0865	0	-		-	0.4322	Core	putative lipoprotein; induced during stationary phase and by acivicin (a glutamine analog); regulated by Lrp and RpoS		ybjP	N	N
	1449	1	7	5.80386	55.0417																								chr		963569	963695											0.5984
	1450	10	62	14.8782	141.099	1	5	3.61	23.41	STM14_1045	orfB						39.2217	27.4706		22.8191	23.7958		54.692	55.1998		73.1066	63.524		chr	+	963696	964019	ybjQ/amiD	STM14_1045	STM0930	t2003	STY0926	b0866	0	-		-	0.463	Other	hypothetical protein		ybjQ	N	N
	1451	20	162	38.2318	362.576	3	14	9.28	60.15	STM14_1046	ybjR						23.4767	27.8546		24.7281	24.7725		27.1804	24.2217		34.6876	31.6626		chr	+	964016	964846	ybjQ/amiD/ybjS	STM14_1046	STM0931	t2002	STY0927	b0867	0	-		-	0.4284	Core	putative aminidase; similar to Escherichia coli putative regulator (AAC73954.1)		amiD, ybjR	N	N
	1452	27	241	46.6612	442.517	6	79	11.32	73.42	STM14_1047							28.1874	37.2248		38.313	71.8979		22.7865	26.805		40.4504	40.318		chr	-	964843	965856	amiD/ybjS	STM14_1047	STM0932	t2001	STY0928	b0868	0	-		-	0.4517	Core	putative nucleoside-diphosphate-sugar epimerase; similar to Escherichia coli putative nucleotide di-P-sugar epimerase or dehydratase (AAC73955.1)		ybjS	N	N
	1453	28	193	66.0074	625.99	2	5	16.02	103.86	STM14_1048	ybjT						16.9483	17.4347		15.5383	14.9612		21.8812	15.0144		39.8543	29.3884		chr	-	965952	967385		STM14_1048	STM0933	t2000	STY0929	b0869	0	-		-	0.4198	Core	putative nucleoside-diphosphate-sugar epimerase; similar to Escherichia coli putative dTDP-glucose enzyme (AAC73956.1)		ybjT	N	N
	1454	23	177	46.1085	437.275	3	43	11.19	72.55	STM14_1049	ltaA	itaE, ybjU					21.7102	23.9631		21.687	48.1687		12.9388	18.3705		27.07	26.253		chr	-	967396	968397		STM14_1049	STM0934	t1999	STY0930	b0870	0	-		-	0.4022	Core	L-threonine aldolase; low- specificity; catalyzes the formation of acetaldehyde and glycine from L-threonine; acts on L-threonine, L-allo-threonine, L-threo-phenylserine, and L-erythro-phenylserine		ltaE	N	N
	1455	54	506	79.1352	750.489	12	80	19.2	124.51	STM14_1050	poxB						38.4537	49.2576		45.4606	50.899		27.5778	35.2616		32.9212	37.9775		chr	-	968436	970154		STM14_1050	STM0935	t1998	STY0931	b0871	0	STM3901	ilvG	27.97	0.4299	Core	pyruvate dehydrogenase; catalyzes the formation of acetate from pyruvate		poxB	N	N
	1456	5	35	7.18573	68.1468																								chr		970155	970311											0.4968
	1457	26	215	44.7266	424.17	4	62	10.85	70.37	STM14_1051	hcr						28.5714	33.4869		27.3474	63.9512		30.0508	55.2881		32.038	44.9989		chr	-	970312	971283	ybjV	STM14_1051	STM0936	t1997	STY0932	b0872	0	STM2556	hmpA	18.83	0.4362	Core	HCP oxidoreductase, NADH-dependent; similar to Escherichia coli putative enzyme (AAC73959.1); hcp gene product		hcr	N	N
	1458	45	355	76.0951	721.657	8	62	18.46	119.73	STM14_1052	hcp						29.2627	32.1301		31.6093	43.1077		19.607	20.998		30.6911	38.5736		chr	-	971292	972944	ybjW	STM14_1052	STM0937	t1996	STY0933	b0873	0	-		-	0.4313	Core	hydroxylamine reductase; catalyzes the reduction of hydroxylamine to ammonia and water		hcp	N	N
	1459	4	34	9.35067	88.6782					STM14_1053																			chr	+	972908	973111		STM14_1053									0.5882		hypothetical protein
	1460	56	470	41.4101	392.718	13	108	10.05	65.15	STM14_1054	ybjE						82.7701	79.8515		78.4906	85.172		79.3332	78.8253		82.9764	83.7271		chr	-	973088	973987		STM14_1054	STM0938	t1995	STY0934	b0874	0	-		-	0.49	Core	putative inner membrane protein; similar to Escherichia coli putative surface protein (AAC73961.1)		ybjE	N	N
	1461	11	50	8.65973	82.1256					STM14_1055.J																			chr	+	973965	974153		STM14_1055									0.5291		hypothetical protein
	1462	43	259	76.3714	724.278	8	55	18.53	120.16	STM14_1056	ybjD						26.5233	20.6093		31.4761	39.3341		28.0415	23.5151		27.3129	34.6876		chr	+	974189	975847		STM14_1056	STM0939	t1994	STY0935	b0876	0	-		-	0.4454	Core	hypothetical protein; similar to RecF protein		ybjD	N	N
	1463	86	802	44.5884	422.86	16	144	10.62	68.85	STM14_1057	ybjX	virK					91.193	89.913		83.1077	89.9001		88.0548	87.6132		87.3261	85.1181		chr	-	975844	976812		STM14_1057	STM0940	t1993	STY0936	b0877	18	STM2781	virK	31.92	0.5315	Other	VirK-like protein; similar to Escherichia coli putative enzyme (AAC73964.1)		ybjX	N	N
	1464	4	24	5.20505	49.3628					STM14_1057.J																			chr	+	976878	976991											0.6491		hypothetical protein
	1465	57	440	51.4978	488.385	13	85	12.5	81.03	STM14_1058	ybjY	mtrC, macA					73.4767	67.0763		70.899	70.9656		66.0631	79.9514		70.3025	75.6017		chr	+	976940	978058		STM14_1058	STM0941	t1992	STY0937	b0878	0	STM2126		25.16	0.4665	Core?	macrolide transporter subunit MacA; confers macrolide resistance via active drug efflux		macA	N	N
	1466	77	621	89.6374	850.088	9	57	21.75	141.04	STM14_1059	ybjZ	macB					55.8116	54.7875		30.1221	35.5161		36.2994	24.862		43.1663	39.7218		chr	+	978055	980001		STM14_1059	STM0942	t1991	STY0938	b0879	0	STM1218	ycfV	15.39	0.4556	Core	macrolide transporter ATP-binding /permease protein; with MacA is involved in the export of macrolide		macB	N	N
	1467	14	122	14.1872	134.546	2	8	2.47	16.02	STM14_1060.J	cspD						65.617	67.5883		59.7558	42.1532		51.3358	41.7752		20.7551	24.9503		chr	-	980013	980321	cspH	STM14_1060 /// STM14_1062	STM0943	t1990	STY0940	b0880	87	STM1996	cspB	47.26	0.4757	Core	hypothetical protein; cold-shock domain family protein-related protein		cspD	N	N
	1468	10	98	6.58692	62.4679					STM14_1061																			chr	+	980033	980176	cspD/ybjA	STM14_1061				b0880					0.4514		hypothetical protein		cspD	N	N
	1469	8	60	16.26	154.204																								chr		980322	980675											0.5565
	1470	8	64	14.74	139.788	0	0	3.58	23.19	STM14_1063	clpS	yljA		++			26.7537	29.3139		9.83352	9.81132		33.0537	51.7995		19.9161	75.2042		chr	+	980676	980996		STM14_1063	STM0944	t1989	STY0942	b0881	0	-		-	0.5358	Core	ATP-dependent Clp protease adaptor protein ClpS; involved in the modulation of the specificity of the ClpAP-mediated ATP-dependent protein degradation; binds to the N-terminal domain of the chaperone ClpA		clpS	N	N
	1471	68	437	104.838	994.245	10	51	25.44	164.95	STM14_1064	clpA						34.7926	27.0353		28.657	29.4118		14.9923	22.8527		15.8755	17.9068		chr	+	981027	983303	lopD	STM14_1064	STM0945	t1988	STY0943	b0882	0	STM2660	clpB	41.5	0.4581	Core	ATP-dependent Clp protease ATP-binding subunit; ATPase and specificity subunit of the ClpA-ClpP ATP dependent serine protease; directs protease to specific substrates		clpA	N	N
	1472	32	295	8.75185	82.9993					STM14_1064.P	STnc490																		chr	-	983304	983494			STMRNA011								0.5393		antisense to IS200 element; hypothetical protein
	1473	49	608	8.65973	82.1256					STM14_1065																			chr	+	983350	983538		STM14_1065									0.5397		hypothetical protein
	1474	178	3449	21.0966	200.072					STM14_1066	tnpA_3																		chr	+	983495	983953		STM14_1066	STM0946								0.5403		transposase; transposase for insertion sequence element IS200 (SW:T200_SALTY)
	1475	34	516	4.92868	46.7417																								chr		983954	984061											0.5
	1476	7	73	12.9435	122.752					STM14_1067																			chr	-	984062	984343		STM14_1067									0.4362		hypothetical protein
	1477	19	151	31.4606	298.361					STM14_1068																			chr	-	984416	985099		STM14_1068	STM0947					STM0325		25.87	0.4956	Salmonella	putative integrase; similar to Escherichia coli IS150 putative transposase (AAC76582.1)
	1478	8	114	7.27786	69.0205					STM14_1069																			chr	-	985102	985260		STM14_1069									0.4654		hypothetical protein
	1479	11	86	18.471	175.172					STM14_1070																			chr	-	985270	985671		STM14_1070	STM0948					-		-	0.4975	Salmonella	putative cytoplasmic protein
	1480	8	68	4.00743	38.005					STM14_1071	serW																		chr	-	985772	985859		STM14_1071	STM0949								0.3864		serine tRNA 5 (duplicate of serX)
	1481	3	28	6.77117	64.2153																								chr		985860	986007											0.4932
	1482	18	173	31.1842	295.74	3	6	7.57	49.07	STM14_1072		slsA, ycaC					28.5458	41.2186		29.323	18.9789		28.726	14.4624		20.2915	23.1398		chr	-	986008	986685		STM14_1072	STM0950	t1983	STY0948		0	STM3761	slsA	90.7	0.4617	Other	SlsA; similar to slsA in STM (gi|4324613); similar to STM3761
	1483	27	283	39.6137	375.681	6	27	9.61	62.33	STM14_1073							38.8121	56.8612		45.5716	37.5805		24.7958	35.6591		45.4626	39.4789		chr	-	986705	987565		STM14_1073	STM0951	t1982	STY0949		0	STM3544	yhhW	19.83	0.4379	Other	putative cytoplasmic protein
	1484	4	33	4.92868	46.7417																								chr		987566	987673											0.5926
	1485	25	207	41.9628	397.96	4	64	10.18	66.02	STM14_1074							30.1075	34.8438		28.9678	67.7691		20.0927	25.3478		31.6847	36.0565		chr	+	987674	988585	acT	STM14_1074	STM0952	t1981	STY0950		0	STM0256	yafC	31.88	0.4211	Other	putative transcriptional regulator; similar to Escherichia coli putative transcriptional regulator LysR-type (AAC73313.1); LysR family
	1486	1	5	4.79049	45.4312					STM14_1074.J																			chr	+	988563	988667											0.4952		hypothetical protein
	1487	0	0	10.0416	95.2308	0	0	2.44	15.8	STM14_1075	infA		+++	+	++	++	7.50128	4.48029		11.5649	11.3873		5.34334	3.88607		11.4595	10.2672		chr	-	988676	988894		STM14_1075	STM0953	t1980	STY0951	b0884	0	-		-	0.5114	Core	translation initiation factor IF-1; stimulates the activities of the other two initiation factors, IF-2 and IF-3		infA	E	E
	1488	7	50	17.6419	167.309					STM14_1076																			chr	-	988822	989205		STM14_1076	STM0954					-		-	0.5651	Other	putative inner membrane protein
	1489	18	121	32.4279	307.534	8	36	7.87	51.02	STM14_1077	aat						26.4721	23.0415		70.0555	55.1609		20.0707	24.31		27.0921	24.3762		chr	-	989206	989910	aspC, ycaA	STM14_1077	STM0955	t1979	STY0953	b0885	0	-		-	0.4326	Core?	leucyl/phenylalanyl-tRNA--protein transferase; leucyltransferase; phenylalanyltransferse; functions in the N-end rule pathway; transfers Leu, Phe, Met, from aminoacyl-tRNAs to N-terminal of proteins with Arg or Lys		aat	N	N
	1490	1	7	4.92868	46.7417					STM14_1077.J																			chr	-	989840	989947											0.4444		hypothetical protein
	1491	7	33	79.2734	751.799	0	0	19.23	124.73	STM14_1078	cydC		++	+++	+++	+++	7.96211	7.98771		0.865705	0.865705		7.57342	6.7123		1.23648	1.19232		chr	-	989955	991676	ycaB, mdrH	STM14_1078	STM0956	t1978	STY0954	b0886	0	STM0984	msbA	28.39	0.4297	Core	cysteine/glutathione ABC transporter membrane/ATP-binding component; in Escherichia coli the CydCD ABC transporter exports cysteine and glutathione into the periplasm in order to maintain redox balance; important for cytochrome bd and c		cydC	E	N
	1492	3	23	81.3462	771.457	0	0	19.74	127.99	STM14_1079	cydD		+++	+++	+++	+++	4.6851	6.75883		0.776915	0.776915		8.05917	8.21373		1.104	1.05984		chr	-	991677	993443	htrD	STM14_1079	STM0957	t1977	STY0955	b0887	0	STM0984	msbA	25.42	0.4346	Core	cysteine/glutathione ABC transporter membrane/ATP-binding component; in Escherichia coli the CydCD ABC transporter exports cysteine and glutathione into the periplasm in order to maintain redox balance; important for cytochrome bd and c		cydD	N	N
	1493	2	62	5.15899	48.9259																								chr		993444	993556											0.6195
	1494	20	95	49.2868	467.417	0	0	10.82	70.16	STM14_1080.J	trxB		+	+++			16.0522	13.4409		3.46282	3.46282		43.365	22.4111		4.30559	4.23935		chr	-	993557	994627		STM14_1080	STM0958	t1976	STY0956	b0888	102	STM0609	ahpF	34.98	0.4687	Core	thioredoxin reductase		trxB	N	N
	1495	7	68	11.838	112.268					STM14_1081																			chr	-	994689	994946		STM14_1081									0.5698		hypothetical protein
	1496	9	54	12.6672	120.131					STM14_1082																			chr	-	994867	995142		STM14_1082									0.4964		hypothetical protein
	1497	19	150	22.7548	215.798	2	8	5.52	35.8	STM14_1083	lrp						53.8146	51.3825		27.2364	24.2841		55.4206	71.1636		33.0316	29.6533		chr	+	995071	995565	rblA, oppI, ihb	STM14_1083	STM0959	t1975	STY0957	b0889	0	STM0459	ybaO	30.29	0.5091	Core	leucine-responsive transcriptional regulator; mediates a global response to leucine; acts as a regulator for several genes involved in the high-affinity branched-chain amino acid transport system		lrp	N	N
	1498	8	46	6.1263	58.0995																								chr		995566	995699											0.4776
	1499	14	75	188.165	1784.49	2	5	45.05	292.15	STM14_1084	ftsK		+++	+	+++	++	6.78443	7.7829		12.2752	13.2075		7.81629	7.61758		0.706558	9.25149		chr	+	995700	999785		STM14_1084		t1974	STY0958	b0890	54				0.4139		DNA translocase FtsK; DNA-binding membrane protein required for chromosome resolution and partitioning		ftsK	E	E
	1500	2	10	4.92868	46.7417					STM14_1084.J																			chr	+	999754	999861											0.4815		hypothetical protein
	1501	0	0	28.2823	268.219	0	0	6.86	44.5	STM14_1085	lolA		+++	+++	+++	+++	3.25141	2.38095		6.3929	6.3929		2.16383	1.85471		6.88894	6.66814		chr	+	999925	1000539	lplA	STM14_1085	STM0961	t1973	STY0959	b0891	0	-		-	0.4959	Core	outer-membrane lipoprotein carrier protein; participates with LolB in the incorporation of lipoprotein into the outer membrane		lolA	E	E
	1502	36	332	61.8618	586.674	8	52	15.01	97.33	STM14_1086	ycaJ						28.3154	39.3497		38.4018	44.1953		15.0144	20.0486		16.7366	20.2473		chr	+	1000549	1001892	rarA	STM14_1086	STM0962	t1972	STY0960	b0892	0	STM1894	ruvB	18.72	0.4301	Core	recombination factor protein RarA; similar to Escherichia coli putative polynucleotide enzyme (AAC73978.1)		rarA, ycaJ	N	N
	1503	0	0	12.6672	120.131					STM14_1086.J																			chr	-	1001889	1002164											0.5507		conserved hypothetical protein
	1504	0	0	7.83061	74.2626					STM14_1087																			chr	+	1001941	1002111		STM14_1087									0.5263		hypothetical protein
	1505	1	6	59.5126	564.395	0	0	14.44	93.64	STM14_1088	serS		+++	+++	+++	+++	2.99539	4.91551		1.798	1.798		1.96511	1.63391		2.34047	2.29631		chr	+	1002151	1003443		STM14_1088	STM0963	t1971	STY0961	b0893	0	-		-	0.4594	Core	seryl-tRNA synthetase; catalyzes a two-step reaction, first charging a serine molecule by linking its carboxyl group to the alpha-phosphate of ATP, followed by transfer of the aminoacyl-adenylate to its tRNA		serS	E	E
	1506	2	12	6.17236	58.5364					STM14_1088.P																			chr	-	1003457	1003591			STMsR035								0.6296
	1507	60	445	112.576	1067.63	13	54	27.31	177.13	STM14_1089	dmsA	bisZ					23.6559	24.8336		34.273	28.9012		12.6518	21.1526		20.7331	26.1206		chr	+	1003680	1006124		STM14_1089	STM0964	t1970	STY0962	b0894	0	STM1499		68.87	0.4646	Core	anaerobic dimethyl sulfoxide reductase subunit A; similar to Escherichia coli anaerobic dimethyl sulfoxide reductase subunit A (AAC73980.1)		dmsA	N	N
	1508	18	206	28.4205	269.529	4	25	6.9	44.72	STM14_1090	dmsB						34.2294	57.9365		42.4417	46.0377		16.6924	13.8		28.0636	19.4966		chr	+	1006135	1006752		STM14_1090	STM0965	t1969	STY0963	b0895	0				0.4288		anaerobic dimethyl sulfoxide reductase subunit B; similar to Escherichia coli anaerobic dimethyl sulfoxide reductase subunit B (AAC73981.1)
	1509	27	215	39.7518	376.992	11	65	9.65	62.55	STM14_1091	dmsC						38.5817	39.8618		74.3396	70.5216		41.0245	47.1848		49.3266	56.5246		chr	+	1006754	1007617		STM14_1091	STM0966	t1968	STY0964	b0896	0	STM1496		61.1	0.4178	Core	anaerobic dimethyl sulfoxide reductase subunit C; similar to Escherichia coli anaerobic dimethyl sulfoxide reductase subunit C (AAC73982.1)
3A	1510	1	3	4.92868	46.7417	1	6	1.2	7.75	STM14_1092			++				13.3641	9.90783		61.4428	58.9789		35.2837	42.1947		74.5418	65.9969		chr	+	1007647	1007754		STM14_1092		t1967	STY0965		0				0.5278		hypothetical protein
	1511	6	45	6.31055	59.8469					STM14_1093.J																			chr	-	1007837	1007974		STM14_1093									0.558		hypothetical protein
	1512	56	408	52.8796	501.491	15	57	12.83	83.2	STM14_1094	ycaD						70.4045	61.7512		75.2053	53.8957		80.658	76.0654		80.5697	76.7278		chr	+	1007967	1009115		STM14_1094	STM0968	t1966	STY0966	b0898	0	-		-	0.4822	Core	MFS family transporter; similar to Escherichia coli putative transport (AAC73984.1); MFS family		ycaD	N	N
	1513	14	114	9.94948	94.3571																								chr		1009116	1009332											0.6221
	1514	132	1283	65.4547	620.748	34	183	15.88	102.99	STM14_1095	ycaM	xasA					91.9355	91.0394		89.8113	86.8368		92.537	90.0861		93.1994	90.064		chr	+	1009333	1010754		STM14_1095	STM0969	t1965	STY0967	b0899	0	STM4345	yjeM	23.83	0.5274	Other	putative amino-acid transporter; similar to Escherichia coli putative transport (AAC73985.1); APC family		ycaM	N	N
	1515	22	193	13.4042	127.12																								chr		1010755	1011046											0.4658
	1516	29	392	40.4428	383.544	6	42	8.91	57.76	STM14_1096.J	pflA	act					42.4987	73.6815		49.6337	56.2708		80.7463	83.4842		81.8945	81.5412		chr	-	1011047	1011925		STM14_1096	STM0970	t1964	STY0968	b0902	81	STM4115	pflC	26.53	0.5142	Core	pyruvate formate-lyase activating enzyme		pflA	N	N
	1517	3	62	6.03417	57.2258					STM14_1096.R																			chr	+	1011704	1011835											0.5833		hypothetical protein
	1518	27	226	15.0163	142.409	5	37	2.2	14.28	STM14_1097							89.6313	86.7896		90.3441	92.9856		96.4231	92.6474		96.5776	90.9914		chr	-	1011963	1012289		STM14_1097	STM0971	t1963	STY0970		0	-		-	0.5505	Salmonella	putative cytoplasmic protein
	1519	13	109	7.55423	71.6415					STM14_1097.R																			chr	+	1011972	1012136											0.5636		hypothetical protein
	1520	5	23	5.94205	56.3522																								chr		1012290	1012419											0.6385
	1521	34	277	44.1738	418.928					STM14_1098	sopD-2																		chr	+	1012420	1013379		STM14_1098	STM0972					STM2945	sopD	42.77	0.6667	Salmonella?	SopD-like protein
	1522	87	709	105.114	996.866	24	146	25.5	165.39	STM14_1099	pflB						52.5602	52.9186		66.2597	64.0178		58.8209	64.1422		61.3601	67.2996		chr	-	1013455	1015737	pfl	STM14_1099	STM0973	t1961	STY0973	b0903	0	STM3241	tdcE	77.38	0.4831	Core	pyruvate formate lyase I; similar to Escherichia coli formate acetyltransferase 1 (AAC73989.1); induced anaerobically		pflB	N	N
	1523	51	460	39.4755	374.371	14	104	9.58	62.11	STM14_1100.L	focA						81.2596	80.4147		82.1976	85.5272		81.0113	84.7648		83.1972	84.6103		chr	-	1015797	1016654	ycaE	STM14_1100	STM0974	t1960	STY0974	b0904	0	-		-	0.5163	Core	formate transporter; similar to Escherichia coli probable formate transporter; formate channel 1 (AAC73990.1); FNT family		focA	N	N
	1524	30	304	18.5631	176.046																								chr		1016655	1017058											0.6485
	1525	73	727	81.0698	768.836	14	91	19.77	128.21	STM14_1101	ycaO						59.0374	69.6621		52.1643	55.2941		69.618	72.665		73.0625	76.5732		chr	-	1017059	1018819		STM14_1101	STM0975	t1959	STY0975	b0905	-9	-		-	0.4725	Core	putative cytoplasmic protein		ycaO	N	N
	1526	5	22	4.92868	46.7417					STM14_1102.J																			chr	+	1018852	1018959		STM14_1102									0.5556		hypothetical protein
	1527	22	188	31.8752	302.292	6	21	7.73	50.15	STM14_1103	ycaP						39.9898	44.8541		56.8923	36.737		31.5522	27.9532		37.7788	24.3983		chr	+	1018956	1019648		STM14_1103	STM0976	t1958	STY0976	b0906	0	-		-	0.4848	Core?	putative inner membrane protein		ycaP	N	N
	1528	2	16	5.20505	49.3628					STM14_1104																			chr	+	1019641	1019754		STM14_1104									0.5526		hypothetical protein
	1529	5	43	11.0089	104.404					STM14_1104.J																			chr	+	1019703	1019942											0.5083		hypothetical protein
	1530	34	299	50.1159	475.28	10	71	12.16	78.85	STM14_1105	serC						38.3001	45.3405		60.0666	64.8835		26.783	38.4853		35.924	36.2332		chr	+	1019834	1020922	pdxF, pdxC	STM14_1105	STM0977	t1957	STY0977	b0907	0	-		-	0.4637	Core	phosphoserine aminotransferase; catalyzes the formation of 3-phosphonooxypyruvate and glutamate from O-phospho-L-serine and 2-oxoglutarate; required both in major phosphorylated pathway of serine biosynthesis and in the biosynthesis of pyridoxine		serC	N	N
	1531	46	317	59.098	560.464	1	4	14.34	92.99	STM14_1106	aroA						48.4127	39.2473		13.7403	14.6726		61.6251	56.3038		65.5553	62.5524		chr	+	1020993	1022276		STM14_1106	STM0978	t1956	STY0978	b0908	0	STM3307	murA	24.1	0.4611	Core	3-phosphoshikimate 1-carboxyvinyltransferase; catalyzes the formation of 5-O-(1-carboxyvinyl)-3-phosphoshikimate from phosphoenolpyruvate and 3-phosphoshikimate in tryptophan biosynthesis		aroA	N	N
	1532	2	12	6.4948	61.5942																								chr		1022277	1022418											0.6268
	1533	26	209	35.0535	332.434	7	48	8.51	55.15	STM14_1107	ycaL						45.3661	45.3149		60.1332	63.4406		60.8964	49.5032		57.3637	50.2981		chr	+	1022419	1023180		STM14_1107	STM0979	t1955	STY0979	b0909	0	STM3077	yggG	58.3	0.4895	Other	putative Zn-dependent protease; similar to Escherichia coli putative heat shock protein (AAC73995.1); has chaperone function		ycaL	N	N
	1534	2	18	11.6998	110.957					STM14_1108																			chr	-	1023127	1023381		STM14_1108									0.5098		hypothetical protein
	1535	1	9	4.6523	44.1207					STM14_1108.J																			chr	+	1023225	1023326											0.5196		hypothetical protein
	1536	1	3	31.4606	298.361	0	0	7.63	49.5	STM14_1109	cmk		+++	+++	+++	+++	5.78597	5.09473		5.57159	5.57159		7.63966	6.20446		6.2707	6.0499		chr	+	1023353	1024036	mssA, ycaG	STM14_1109	STM0980	t1954	STY0980	b0910	0	-		-	0.443	Core	cytidylate kinase; Catalyzes the formation of (d)CDP from ATP and (d)CMP		cmk	N	N
	1537	0	0	5.15899	48.9259																								chr		1024037	1024149											0.5221
	1538	0	0	77.0624	730.831	0	0	18.7	121.25	STM14_1110	rpsA		+++	+++	+++	+++	0.409626	0.409626		0.9101	0.9101		6.22654	5.8291		1.28064	1.23648		chr	+	1024150	1025823	ssyF, rps	STM14_1110	STM0981	t1953	STY0981	b0911	0	STM3504	yhgF	6.99	0.4898	Core	30S ribosomal protein S1; in Escherichia coli this protein is involved in binding to the leader sequence of mRNAs and is itself bound to the 30S subunit; autoregulates expression via a C-terminal domain; in most gram negative organisms this protein is composed of 6 repeats of the S1 domain while in gram positive there are 4 repeats; the S1 nucleic acid-binding domain is found associated with othe…		rpsA	E	E
	1539	2	7	7.09361	67.2731																								chr		1025824	1025978											0.5097
	1540	5	37	13.0817	124.062	0	0	3.17	20.58	STM14_1111	ihfB			++			16.5643	17.0763		10.455	10.4329		47.5822	27.5116		12.8284	11.2828		chr	+	1025979	1026263	himD, hip	STM14_1111	STM0982	t1952	STY0982	b0912	0	STM0451	hupB	34.77	0.4982	Core?	integration host factor subunit beta; This protein is one of the two subunits of integration host factor, a specific DNA-binding protein that functions in genetic recombination as well as in transcriptional and translational control		ihfB	N	N
	1541	5	52	6.8633	65.0889					STM14_1111.J																			chr	+	1026279	1026428											0.5533		hypothetical protein
	1542	88	696	104.562	991.623	19	113	25.3	164.08	STM14_1112	ycaI						53.9171	51.9457		55.2275	54.162		35.7474	47.0523		39.5452	44.6456		chr	+	1026487	1028757		STM14_1112	STM0983	t1951	STY0984	b0913	6	-		-	0.4469	Other	hypothetical protein		ycaI	N	N
	1543	0	0	80.5171	763.594	0	0	19.54	126.69	STM14_1113	msbA		+++	+++	+++	+++	0.30722	0.30722		0.799112	0.799112		0.287039	0.287039		1.14816	1.104		chr	+	1028794	1030542		STM14_1113	STM0984	t1950	STY0985	b0914	0	STM0461	mdlB	29.15	0.4831	Core	lipid transporter ATP-binding/permease protein; involved in the transport of lipid A across the inner membrane		msbA	E	E
	1544	1	27	45.003	426.791	0	0	10.92	70.81	STM14_1114	lpxK		+++	+++	+++	+++	4.12186	9.16539		3.28524	3.28524		2.75999	3.51071		4.10687	4.04063		chr	+	1030539	1031516		STM14_1114	STM0985	t1949	STY0986	b0915	0	-		-	0.4008	Core	tetraacyldisaccharide 4'-kinase; transfers the gamma-phosphate of ATP to the 4' position of a tetraacyldisaccharide 1-phosphate intermediate to form tetraacyldisaccharide 1,4'-bis-phosphate		lpxK	E	E
	1545	42	315	56.7489	538.185	14	101	13.77	89.29	STM14_1115	ycaQ						44.5212	41.1674		70.0999	73.4517		40.5388	27.7766		52.6386	41.9077		chr	+	1031560	1032792		STM14_1115	STM0986	t1948	STY0987	b0916	0	-		-	0.4461	Core?	putative cytoplasmic protein		ycaQ	N	N
	1546	1	8	10.4562	99.1623	0	0	2.03	13.19	STM14_1116.J	ycaR		++	+	++	++	10.1639	10.1126		12.2974	11.9867		6.02782	4.19519		11.9894	10.51		chr	+	1032799	1033026		STM14_1116	STM0987	t1947	STY0989	b0917	45	-		-	0.5482	Core	putative inner membrane protein		ycaR	N	N
	1547	0	0	34.3625	325.882	0	0	8.34	54.07	STM14_1117	kdsB		+++	+++	+++	+++	2.35535	1.97133		4.92786	4.92786		1.52352	1.3248		5.69662	5.51998		chr	+	1033023	1033769		STM14_1117	STM0988	t1946	STY0990	b0918	0	-		-	0.4257	Core	3-deoxy-manno-octulosonate cytidylyltransferase; CMP-2-keto-3-deoxyoctulosonic acid synthetase; catalyzes the formation of CMP-3-deoxy-D-manno-octulosonate from CTP and 3-deoxy-D-manno-octulosonate which is incorporated into LPS		kdsB	E	E
	1548	5	67	7.00148	66.3995					STM14_1118																			chr	-	1033792	1033944		STM14_1118									0.5359		hypothetical protein
	1549	29	257	41.1337	390.097	5	15	9.98	64.72	STM14_1119	mucF	kicB					41.4235	47.9263		36.3596	24.7059		36.4319	30.4924		38.684	27.7324		chr	+	1033980	1034873		STM14_1119	STM0989	t1945	STY0991	b0919	0	-		-	0.4463	Core	hypothetical protein		ycbJ	N	N
	1550	16	143	35.7444	338.987	7	37	8.67	56.24	STM14_1120	ycbC	kicA					18.6124	25.3712		59.2897	51.8979		25.7894	23.9346		27.2025	36.189		chr	-	1034853	1035629		STM14_1120	STM0990	t1944	STY0992	b0920	0	-		-	0.4363	Core	hypothetical protein		ycbC	N	N
	1551	6	27	7.55423	71.6415					STM14_1120.J																			chr	-	1035532	1035696											0.5455		hypothetical protein
	1552	25	210	36.9881	350.781	6	21	8.97	58.2	STM14_1121	smtA						38.2488	42.5243		49.3008	32.919		31.1989	46.5666		29.7858	39.9647		chr	+	1035765	1036568	ycbD	STM14_1121	STM0991	t1943	STY0993	b0921	0	STM2276	ubiG	16.79	0.444	Core	putative metallothionein SmtA; involved in cellular zinc and cadmium homeostasis by binding excess metal ions to its cysteine sulfurs and histidine nitrogens; expression of smtA in cyanobacteria is repressed by SmtB at low concentrations of zinc; NO elicits release of Zn ions from SmtA		smtA	N	N
	1553	0	0	60.8945	577.501	0	0	14.78	95.81	STM14_1122	mukF		+++	+++	+++	+++	0.844854	0.793651		1.68701	1.68701		0.551998	0.551998		2.25215	2.20799		chr	+	1036561	1037883	kicB	STM14_1122	STM0992	t1942	STY0994	b0922	0	-		-	0.4618	Core	condesin subunit F; acts with MukB and MukE to condense the chromosome and allow for segregation during cell division		mukF	E	E
	1554	1	8	33.6716	319.329	0	0	7.57	49.07	STM14_1123.J	mukE		+++	+++	+++	+++	5.47875	6.55402		5.63818	5.63818		6.18238	6.75646		6.33694	6.09406		chr	+	1037837	1038568	ycbA, kicA	STM14_1123	STM0993	t1941	STY0995	b0923	54	-		-	0.4645	Core	mukE protein		mukE	E	E
	1555	2	11	205.715	1950.92	0	0	49.91	323.67	STM14_1124	mukB		+++	+++	+++	+++	0.563236	3.43062		0.0221976	0.0221976		0.794877	1.65599		0.0220799	0.0220799		chr	+	1038568	1043034	ycbA	STM14_1124	STM0994	t1940	STY0996	b0924	0	-		-	0.433	Core	cell division protein MukB; SMC (structural maintenance of chromosomes) family of proteins; involved in chromosome condensatin and partitioning; forms a homodimer and the C-terminal is essential for DNA-binding activity while the purified N-terminal domain binds FtsZ; mutations result in cell division defects		mukB	E	E
	1556	6	32	15.7994	149.836																								chr		1043035	1043378											0.5087
	1557	39	409	84.8009	804.22	5	19	20.64	133.86	STM14_1125	ycbB						18.9708	33.615		20.333	20		23.5814	19.1654		29.8741	25.2153		chr	+	1043379	1045220		STM14_1125	STM0995	t1939	STY0997	b0925	-6	-		-	0.4305	Core	hypothetical protein; similar to Escherichia coli putative amidase (AAC74011.1)		ycbB	N	N
	1558	1	3	5.7578	54.6048					STM14_1125.J																			chr	-	1045249	1045374											0.4444		hypothetical protein
	1559	1	3	3.68499	34.9471					STM14_1125.P																			chr	+	1045279	1045359			STMsR036								0.3951
	1560	6	41	4.79049	45.4312																								chr		1045375	1045479											0.5429
	1561	16	138	25.2422	239.388	7	66	6.12	39.72	STM14_1126	ycbK						34.3574	40.4506		74.4506	85.283		25.2153	32.6783		37.028	40.5167		chr	+	1045480	1046028		STM14_1126	STM0996	t1938	STY0998	b0926	0	-		-	0.4809	Core?	putative outer membrane protein		ycbK	N	N
3A	1562	9	53	29.8024	282.635	3	22	7.23	46.89	STM14_1127	ycbL		+				13.108	12.98		30.4772	40.0666		27.1583	34.1356		23.3606	36.3436		chr	+	1046056	1046703		STM14_1127	STM0997	t1937	STY0999	b0927	0	-		-	0.4491	Core	putative metallo-beta-lactamase		ycbL	N	N
	1563	19	126	54.8142	519.838	0	0	13.3	86.25	STM14_1128	aspC			+++	++	++	13.7993	14.7721		2.21976	2.21976		14.4182	10.8412		2.93663	2.89247		chr	-	1046765	1047955		STM14_1128	STM0998	t1936	STY1000	b0928	0	STM4248	tyrB	42.31	0.4458	Core	aromatic amino acid aminotransferase; catalyzes the formation of L-glutamate and an aromatic oxo acid from an aromatic amino acid and 2-oxoglutarate		aspC	N	N
	1564	3	25	6.03417	57.2258					STM14_1129																			chr	-	1047995	1048126		STM14_1129									0.5985		hypothetical protein
	1565	35	285	50.2541	476.591	5	30	12.19	79.07	STM14_1130	ompF						40.3994	42.3963		30.0333	34.0067		33.6057	35.2175		29.3884	31.5301		chr	-	1048140	1049231	tolF, cry	STM14_1130	STM0999	t1935	STY1002	b0929	0	STM1572	nmpC	56.01	0.489	Salmonella	outer membrane protein F precursor; outer membrane protein F precursor; porin; (SW:OMPF_SALTY)		ompF	N	N
	1566	3	38	9.76523	92.6098					STM14_1130.J																			chr	-	1049152	1049364											0.5869		hypothetical protein
	1567	0	0	7.13967	67.71																								chr		1049365	1049520											0.6731
	1568	1	10	7.00148	66.3995					STM14_1131																			chr	+	1049521	1049673		STM14_1131									0.6536		hypothetical protein
	1569	1	6	5.48142	51.9838					STM14_1131.R																			chr	-	1049762	1049881											0.5583		hypothetical protein
	1570	0	0	64.4873	611.574	0	0	15.65	101.46	STM14_1132	asnS	asnC	+++	+++	+++	+++	0.640041	0.614439		1.35405	1.35405		0.441599	0.441599		1.87679	1.83263		chr	-	1049838	1051238	tss, lcs	STM14_1132	STM1000	t1934	STY1004	b0930	0	STM1901	aspS	27.9	0.449	Core	asparaginyl-tRNA synthetase; catalyzes a two-step reaction, first charging an asparagine molecule by linking its carboxyl group to the alpha-phosphate of ATP, followed by transfer of the aminoacyl-adenylate to its tRNA		asnS	E	E
	1571	0	0	5.48142	51.9838					STM14_1133																			chr	-	1051307	1051426		STM14_1133									0.5583		hypothetical protein
	1572	17	133	21.2348	201.383	9	77	5.15	33.41	STM14_1134							51.2033	48.2079		86.0155	91.2986		79.3111	75.8225		81.6074	78.1409		chr	-	1051439	1051900		STM14_1134	STM1001	t1933	STY1005		0	STM0959	lrp	30.49	0.5108	Other	putative leucine response regulator; similar to Escherichia coli regulator for leucine (or lrp) regulon and high-affinity branched-chain amino acid transport system (AAC73975.1)
	1573	18	248	10.7325	101.783					STM14_1135.J																			chr	-	1051897	1052130		STM14_1135									0.6068		hypothetical protein
	1574	100	1190	55.9197	530.322	27	144	13.58	88.06	STM14_1136							89.9642	92.1147		88.4795	84.6171		95.1424	90.6602		94.5021	90.9251		chr	+	1052217	1053431		STM14_1136	STM1002	t1932	STY1006		0	STM3905	ilvA	24.16	0.5432	Other	diaminopropionate ammonia-lyase; catalyzes the formation of pyruvate from 2,3-diaminopropionate
	1575	0	0	7.27786	69.0205					STM14_1137																			chr	+	1053504	1053662		STM14_1137									0.6289		conserved hypothetical protein
	1576	84	907	66.1456	627.3	20	82	16.02	103.86	STM14_1138							80.6964	85.023		77.3807	59.556		91.7863	87.3482		91.1018	90.1965		chr	+	1053676	1055112		STM14_1138	STM1003	t1931	STY1009		3	STM0006	yaaJ	29.87	0.5692	Salmonella?	putative transcriptional regulator; similar to Escherichia coli inner membrane transport protein (AAC73118.1); Lrp family
	1577	28	204	55.367	525.08	5	29	13.43	87.11	STM14_1139	pncB						22.171	22.555		27.5694	31.121		38.5295	38.0437		22.5436	21.263		chr	-	1055190	1056392		STM14_1139	STM1004	t1930	STY1010	b0931	0	-		-	0.4555	Core	nicotinate phosphoribosyltransferase; catalyzes the formation of nictonate and 5-phospho-alpha-D-ribose 1-diphosphate from nicotinate D-ribonucleotide and diphosphate		pncB	N	N
	1578	2	12	8.89004	84.3098																								chr		1056393	1056586											0.5515
	1579	55	436	61.7236	585.364	12	60	14.98	97.12	STM14_1140.R		intV					58.4229	56.0676		58.6238	49.6115		49.172	64.6942		57.5182	57.5845		chr	-	1056587	1057927	int	STM14_1140	STM1005	t1929	STY1011		0	STM0893		60.8	0.513	Salmonella	Integrase
3A	1580	2	6	11.4235	108.336	3	15	2.77	17.97	STM14_1141		xisW	++				11.4951	9.01178		72.364	61.7092		53.1905	30.0066		43.3871	23.8022		chr	-	1057924	1058172	xis	STM14_1141	STM1006	t1928	STY1012		0	STM0894		48.21	0.502	Salmonella	excisionase
	1581	17	116	11.0089	104.404	2	9	2.74	17.76	STM14_1142							85.9959	77.0353		54.2286	42.6193		53.9633	53.3451		51.38	64.5176		chr	-	1058213	1058452		STM14_1142	STM1007	t1927	STY1013		-6				0.4792		hypothetical protein
	1582	84	998	51.0832	484.454					STM14_1143		recT																	chr	-	1058495	1059604		STM14_1143	STM1008.S								0.4811		hypothetical protein; hypothetical protein AAC26069.1 (gi|7467267)
	1583	242	2446	132.89	1260.28					STM14_1144																			chr	-	1059615	1062500		STM14_1144	STM1009								0.4688		exodeoxyribonuclease; similar to exodeoxyribonuclease VIII (gi|7467238)
	1584	23	318	4.2838	40.626					STM14_1144.P	IsrB-1	IsrB-2																	chr	+	1062532	1062625			STMRNA012 /// STMRNA045								0.4149		induced in minimal media and macrophage infection
	1585	38	289	13.7727	130.615					STM14_1145																			chr	-	1062627	1062926		STM14_1145	STM1010					STM2631		96.99	0.62	Salmonella	hypothetical protein
	1586	9	123	7.27786	69.0205					STM14_1146																			chr	-	1062948	1063106		STM14_1146	STM1010.1n								0.5535		hypothetical protein
	1587	15	164	9.76523	92.6098					STM14_1146.J																			chr	+	1062957	1063169											0.507		hypothetical protein
	1588	11	76	11.9762	113.578					STM14_1147																			chr	-	1063099	1063359		STM14_1147	STM1011								0.5172		hypothetical protein
	1589	0	0	18.8856	179.104					STM14_1148																			chr	-	1063409	1063819		STM14_1148	STM1012								0.5304		regulatory protein; probable regulatory protein (gi|7467281)
	1590	0	0	5.20505	49.3628					STM14_1148.J																			chr	+	1063775	1063888											0.6754		hypothetical protein
	1591	9	47	11.0089	104.404					STM14_1149																			chr	+	1063939	1064178		STM14_1149									0.5458		conserved hypothetical protein
	1592	20	120	20.2675	192.209	5	23	4.18	27.11	STM14_1150.J							65.5914	45.1101		75.9378	62.4195		66.9022	46.9419		50.1214	38.7944		chr	+	1064078	1064518		STM14_1150	STM1013	t1919	STY1021		66				0.4785		Gifsy-2 prophage; probable regulatory protein
	1593	9	61	5.34324	50.6733					STM14_1150.RJ																			chr	+	1064509	1064625											0.4957		hypothetical protein
	1594	79	793	45.2793	429.412	20	104	10.99	71.24	STM14_1151							89.4009	89.5801		86.7037	81.6204		76.8823	81.3866		78.4058	78.6266		chr	+	1064603	1065586		STM14_1151	STM1014	t1918	STY1022		0				0.5325		regulatory protein; probable replication protein (gi|7467283)
3A	1595	14	93	34.5007	327.192	3	22	8.37	54.28	STM14_1152		dnaC					16.2826	16.2058		26.7037	35.6049		34.4668	30.8236		40.9362	32.1705		chr	+	1065589	1066338		STM14_1152	STM1015	t1917	STY1023		0				0.476		putative replication protein; acts to load the DnaB helicase onto the intiation site durning DNA replication
	1596	9	119	15.9836	151.583	4	50	3.88	25.15	STM14_1153							28.3666	59.3702		70.4772	89.1898		15.6767	19.4966		21.3292	19.9603		chr	+	1066349	1066696		STM14_1153	STM1016	t1916	STY1024		0				0.4569		hypothetical protein
	1597	25	221	14.3254	135.857					STM14_1154																			chr	+	1066693	1067004		STM14_1154	STM1017								0.4551		hypothetical protein
	1598	24	209	13.3581	126.683					STM14_1155																			chr	+	1067082	1067372		STM14_1155	STM1018								0.6495		hypothetical protein
	1599	15	105	13.3581	126.683																								chr		1067373	1067663											0.6082
	1600	38	469	10.7325	101.783	4	17	2.67	17.32	STM14_1156							98.4639	98.6943		82.6859	68.2575		32.1263	42.4597		45.8821	43.4754		chr	+	1067664	1067897		STM14_1156	STM1019	t1908	STY1032		-6				0.5385		hypothetical protein
	1601	36	293	10.8707	103.094					STM14_1156.J2																			chr	+	1067818	1068054											0.5148		hypothetical protein
	1602	34	354	10.1798	96.5413					STM14_1157																			chr	+	1068009	1068230		STM14_1157									0.5946		hypothetical protein
	1603	47	476	27.7296	262.977	11	58	6.73	43.63	STM14_1158							88.8121	89.4009		84.6837	78.9567		57.3857	65.5774		68.3153	71.5831		chr	+	1068313	1068915		STM14_1158	STM1020	t1906	STY1034		0				0.4776		hypothetical protein
	1604	14	152	9.48885	89.9887					STM14_1159.R																			chr	+	1068915	1069121		STM14_1159									0.4734		hypothetical protein
	1605	22	193	28.1441	266.908	4	30	6.83	44.28	STM14_1160							48.9503	53.9939		42.7747	53.2741		33.5836	27.0258		40.0751	64.2526		chr	+	1069124	1069735		STM14_1160	STM1021	t1905	STY1035		0				0.4134		hypothetical protein
	1606	11	72	18.3328	173.862					STM14_1160.R																			chr	-	1069133	1069531											0.406		hypothetical protein
	1607	8	73	6.72511	63.7784					STM14_1161																			chr	+	1069732	1069878		STM14_1161	STM1021.1n								0.5374		hypothetical protein
	1608	60	562	36.7117	348.16	16	95	8.91	57.76	STM14_1162							88.0696	87.1224		86.4817	84.8169		83.6609	79.9735		83.6388	81.4749		chr	+	1069868	1070665		STM14_1162	STM1022	t1904	STY1036		0	STM0903		35.69	0.5363	Other	putative molecular chaperone; DnaJ family
	1609	48	340	14.6018	138.478					STM14_1163																			chr	+	1070732	1071049		STM14_1163	STM1023					-		-	0.5346	Other	hypothetical protein
	1610	10	90	7.92273	75.1362																								chr		1071050	1071222											0.4798
	1611	6	35	5.7578	54.6048	1	6	1.4	9.06	STM14_1164							69.2012	46.6718		53.8291	52.5638		58.3573	64.2968		49.6136	66.3281		chr	+	1071223	1071348		STM14_1164	STM1024	t1903	STY1038		0	-		-	0.5714	Salmonella	hypothetical protein
	1612	6	86	6.17236	58.5364																								chr		1071349	1071483											0.4963
	1613	44	516	20.682	196.141	11	88	5.02	32.54	STM14_1165							92.5499	93.8044		90.0333	93.4739		83.0868	75.6458		84.7207	76.2199		chr	-	1071484	1071933		STM14_1165	STM1025	t1902	STY1039		0	-		-	0.4622	Salmonella	hypothetical protein
	1614	4	20	4.83655	45.868																								chr		1071934	1072039											0.6226
	1615	2	11	3.1783	30.1419					STM14_1165.P																			chr	+	1072040	1072109			STMsR038								0.6857
	1616	43	485	8.42942	79.9415																								chr		1072110	1072293											0.5109
	1617	107	1088	31.5988	299.671					STM14_1166	gtgA	pipA																	chr	-	1072294	1072980		STM14_1166	STM1026								0.5706		bacteriophage virulence determinant
	1618	26	208	12.3447	117.073																								chr		1072981	1073249											0.6357
	1619	37	310	15.4309	146.341					STM14_1167.RJ																			chr	+	1073250	1073585		STM14_1167	STM1027								0.4881		hypothetical protein
	1620	44	367	20.8202	197.451					STM14_1168																			chr	+	1073569	1074021		STM14_1168	STM1028								0.468		lysozyme; similar to Escherichia coli bacteriophage lambda lysozyme (AAC73656.1)
	1621	14	99	22.0639	209.246					STM14_1169																			chr	+	1074039	1074518		STM14_1169	STM1029			b1362		STM0908		73.77	0.4562	Other	hypothetical protein; bacteriophage ES18 gp15 protein (gi|1143595)		rzpR	U (mixture)	N
	1622	5	24	9.48885	89.9887																								chr		1074519	1074725											0.5507
	1623	19	128	24.5513	232.835					STM14_1170																			chr	+	1074726	1075259		STM14_1170	STM1030					STM0909		38.81	0.485	Salmonella	hypothetical protein
	1624	55	453	98.4814	933.961					STM14_1171																			chr	+	1075216	1077354		STM14_1171	STM1031					STM0910		70.11	0.4507	Salmonella	hypothetical protein
	1625	15	108	9.48885	89.9887					STM14_1171.RJ																			chr	+	1077351	1077557											0.4686		hypothetical protein
	1626	41	427	71.2585	675.789					STM14_1172																			chr	+	1077554	1079101		STM14_1172	STM1032					STM0911		72.6	0.4406	Salmonella	phage portal protein, lambda family
	1627	73	695	96.2704	912.993					STM14_1173.J																			chr	+	1079016	1081106		STM14_1173	STM1033					STM0912		75.24	0.4744	Salmonella	Gifsy-2 prophage; resembles Clp protease
	1628	12	82	14.8782	141.099					STM14_1174																			chr	+	1081197	1081520		STM14_1174	STM1034					-		-	0.4722	Salmonella	putative RecA/RadA recombinase
	1629	10	168	13.7727	130.615					STM14_1175																			chr	+	1081513	1081812		STM14_1175	STM1035					-		-	0.4767	Salmonella	ATP-binding sugar transporter-like protein
	1630	14	142	26.0713	247.251					STM14_1176																			chr	+	1081793	1082359		STM14_1176	STM1036					STM0914		43.44	0.4868	Salmonella	minor tail protein
	1631	30	231	18.471	175.172					STM14_1177																			chr	+	1082356	1082757		STM14_1177	STM1037					STM2598		50	0.4453	Salmonella	minor tail protein
	1632	4	30	4.51411	42.8102					STM14_1178.J																			chr	-	1082741	1082839											0.5657		hypothetical protein
	1633	33	231	34.5007	327.192					STM14_1178																			chr	+	1082769	1083518		STM14_1178	STM1038					STM0916		66.37	0.492	Salmonella	major tail protein
	1634	14	131	18.3328	173.862					STM14_1179																			chr	+	1083564	1083962		STM14_1179	STM1039					STM2596		53.39	0.4987	Salmonella	minor tail protein
	1635	13	123	12.1144	114.889					STM14_1180.RJ																			chr	+	1084025	1084288		STM14_1180	STM1040					STM2595		58.22	0.4848	Salmonella	Minor tail protein T
	1636	101	820	137.588	1304.84					STM14_1181																			chr	+	1084368	1087355		STM14_1181	STM1041					STM2594		86.65	0.4371	Salmonella	minor tail protein; similar to lambda phage H tail component (gi|2232364)
	1637	17	180	15.2927	145.03					STM14_1182																			chr	+	1087352	1087684		STM14_1182	STM1042					STM2593		57.68	0.4865	Salmonella	minor tail protein; similar to lambda phage M tail component (gi|2232363)
	1638	38	382	22.893	217.109					STM14_1183																			chr	+	1087783	1088280		STM14_1183	STM1043					STM0920		65.1	0.5562	Salmonella	attachment/invasion protein; similar to OmpX (gi|2232362)
	1639	6	52	5.29717	50.2364																								chr		1088281	1088396											0.5776
	1640	38	283	24.5513	232.835					STM14_1184	sodC_1																		chr	-	1088397	1088930		STM14_1184	STM1044					STM0924		60.12	0.5131	Salmonella	superoxide dismutase precursor; superoxide dismutase CuZn precursor (SW:SODC_SALTY); important virulence function; implicated in defence against macrophage killing
	1641	29	243	32.0134	303.603					STM14_1185																			chr	+	1089020	1089715		STM14_1185	STM1045					STM0921		68.5	0.4626	Salmonella	minor tail protein; similar to lambda phage L tail component (gi|2232360)
	1642	27	194	33.948	321.95					STM14_1186																			chr	+	1089725	1090462		STM14_1186	STM1046					STM0922		76.02	0.4539	Other	tail assembly protein
	1643	18	195	32.4279	307.534					STM14_1187																			chr	+	1090360	1091064		STM14_1187	STM1047					STM2590		55.73	0.4312	Salmonella	tail assembly protein
	1644	146	1225	154.309	1463.41					STM14_1188																			chr	+	1091136	1094486		STM14_1188	STM1048.1N /// STM1048								0.4423		host specificity protein J; similar to phage lambda protein J
	1645	11	60	7.00148	66.3995					STM14_1188.J																			chr	-	1094363	1094515											0.4379		hypothetical protein
	1646	18	131	11.1471	105.715					STM14_1189																			chr	+	1094525	1094767		STM14_1189									0.4691		conserved hypothetical protein
	1647	14	207	8.24517	78.1941					STM14_1189.J																			chr	+	1094775	1094954											0.4611		hypothetical protein
	1648	171	1715	112.3	1065.01					STM14_1190																			chr	+	1094821	1097259		STM14_1190	STM1049					STM0926		92.3	0.4239	Salmonella	tail fiber protein; similar to Escherichia coli putative membrane protein (AAC74454.1)
	1649	54	609	26.7622	253.803					STM14_1191		mig-3																	chr	+	1097259	1097840		STM14_1191	STM1050					STM0927		84.52	0.5137	Other	tail fiber assembly like-protein; similar to tail fiber assembly protein (gi|8927433)
	1650	17	148	4.92868	46.7417					STM14_1192																			chr	-	1097844	1097951		STM14_1192									0.5741		caudovirales tail fibre assembly protein
	1651	10	91	4.79049	45.4312					STM14_1192.J2																			chr	-	1098028	1098132											0.5048		hypothetical protein
[truncated: 6,276 more rows]
[truncated: 7 more columns]
