# Supplementary material for: High-throughput comparison of gene fitness among related bacteria
Source: BMC Genomics. 2012 May 30;13:212. doi: 10.1186/1471-2164-13-212 (PMC3487940; doi:10.1186/1471-2164-13-212)
Supplement: Additional file 6 — Table S3. STY1 complete transposon data. [file 1471-2164-13-212-S6.xlsx]

## Sheet: Table S2
Supplemental Table 3. STY1 complete transposon data.
1	STY1: Observed transposon insertions	STY1: Observed independent reads	STY1: Expected transposon insertions	STY1: Expected independent reads	STY start	STY end	STY strand	STY gene name	STY gene symbola	STY gene description
2	3	28	2.10114	13.6253	1	189	+		IR - t0001
3	5	20	0.726458	4.71087	190	255	+	thrL	t0001	thr operon leader peptide
4	2	7	0.894102	5.79799	256	336	+		IR t0001 - t0002
5	13	47	27.516	178.433	337	2799	+	thrA	t0002	bifunctional aspartokinase I/homeserine dehydrogenase I
6	0	0	0	0	2800	2800	+		IR t0002 - t0003
7	4	19	10.3828	67.3291	2801	3730	+	thrB	t0003	homoserine kinase
8	0	0	0.0223525	0.14495	3731	3733	+		IR t0003 - t0004
9	5	28	14.3727	93.2027	3734	5020	+	thrC	t0004	threonine synthase
10	1	11	1.02822	6.66769	5021	5113	-		IR t0004 - t0005
11	4	31	8.63926	56.0231	5887	5114	-	yaaA	t0005	hypothetical protein
12	1	7	0.860573	5.58056	5888	5965	-		IR t0005 - t0006
13	5	15	15.9821	103.639	7396	5966	-	yaaJ	t0006	putative amino-acid transport protein
14	3	25	2.98406	19.3508	7397	7664	+		IR t0006 - t0007
15	2	6	10.651	69.0685	7665	8618	+	talB	t0007	transaldolase B
16	4	58	1.21821	7.89976	8619	8728	+		IR t0007 - t0008
17	6	66	6.594	42.7602	8729	9319	+	mogA	t0008	molybdenum cofactor biosynthesis protein
18	0	0	0.614695	3.98612	9320	9375	-		IR t0008 - t0009
19	10	55	6.32577	41.0208	9942	9376	-	yaaH	t0009	hypothetical protein
20	1	8	1.65409	10.7263	9943	10091	-		IR t0009 - t0010
21	7	36	7.96868	51.6746	10805	10092	-		t0010	hypothetical protein
22	0	0	0.379993	2.46414	10806	10840	-		IR t0010 - t0011
23	9	48	4.51521	29.2798	11245	10841	-	yaaI	t0011	hypothetical protein
24	1	9	3.87817	25.1488	11246	11593	+		IR t0011 - t0012
25	0	0	21.4137	138.862	11594	13510	+	dnaK	t0012	molecular chaperone DnaK
26	1	3	0.938807	6.08789	13511	13595	+		IR t0012 - t0013
27	1	3	12.7298	82.5489	13596	14735	+	dnaJ	t0013	chaperone protein DnaJ
28	5	21	3.16288	20.5104	14736	15019	+		IR t0013 - t0014
29	32	144	10.5839	68.6337	15020	15967	+		t0014	putative regulatory protein
30	0	0	1.39703	9.05936	15968	16093	+		IR t0014 - t0015
31	1	2	3.84464	24.9313	16094	16438	+		t0015	hypothetical protein
32	1	2	0.6594	4.27602	16439	16498	-		IR t0015 - t0016
33	24	148	5.95695	38.6291	17032	16499	-		t0016	hypothetical protein
34	0	0	0.167644	1.08712	17033	17048	-		IR t0016 - t0017
35	1	2	4.95109	32.1064	17492	17049	-		t0017	hypothetical protein
36	5	40	4.23581	27.468	17493	17872	+		IR t0017 - t0018
37	21	143	23.459	152.125	17873	19972	+		t0018	putative chitinase
38	1	5	0.335288	2.17425	19973	20003	+		IR t0018 - t0019
39	5	54	12.8639	83.4186	20004	21155	+		t0019	hypothetical protein
40	1	4	0.458227	2.97147	21156	21197	+		IR t0019 - t0020
41	27	130	20.8102	134.948	21198	23060	+		t0020	hypothetical protein
42	3	8	3.11818	20.2205	23061	23340	+		IR t0020 - t0021
43	14	68	7.8681	51.0223	23341	24045	+		t0021	hypothetical protein
44	1	7	4.76109	30.8743	24046	24472	+		IR t0021 - t0022
45	13	102	6.05754	39.2814	24473	25015	+	bcfA	t0022	fimbrial subunit
46	3	9	1.10645	7.17501	25016	25115	+		IR t0022 - t0023
47	19	83	7.66692	49.7177	25116	25802	+	bcfB	t0023	fimbrial chaperone
48	0	0	0.0335288	0.217425	25803	25806	+		IR t0023 - t0024
49	26	245	29.293	189.957	25807	28428	+	bcfC	t0024	pseudogene
50	9	39	11.2545	72.9822	28429	29436	+	bcfD	t0025	fimbrial subunit
51	6	58	6.09107	39.4988	29437	29982	+	bcfE	t0026	fimbrial subunit
52	0	0	0.156468	1.01465	29983	29997	+		IR t0026 - t0027
53	10	71	5.78931	37.542	29998	30516	+	bcfF	t0027	fimbrial subunit
54	4	11	7.8681	51.0223	30509	31213	+	bcfG	t0028	fimbrial chaperone
55	0	0	0.704105	4.56592	31214	31277	+		IR t0028 - t0029
56	11	64	9.44395	61.2413	31278	32123	+		t0029	hypothetical protein
57	1	2	0.413522	2.68157	32124	32161	+		IR t0029 - t0030
58	8	63	3.20759	20.8003	32162	32449	+		t0030	hypothetical protein
59	13	94	1.09527	7.10254	32450	32548	+-		IR t0030 - t0031
60	2	5	5.01815	32.5412	32998	32549	-		t0031	hypothetical protein
61	0	0	4.11287	26.6707	32999	33367	+		IR t0031 - t0032
62	0	0	11.1204	72.1125	33368	34363	+		t0032	LysR family transcriptional regulator
63	0	0	1.63174	10.5813	34364	34510	+-		IR t0032 - t0033
64	0	0	3.40876	22.1048	34816	34511	-		t0033	putative transcriptional regulator
65	1	2	5.82284	37.7594	34817	35338	+		IR t0033 - t0034
66	65	351	19.2008	124.512	35339	37057	+		t0034	sulfatase
67	4	24	0.491756	3.18889	37058	37102	+-		IR t0034 - t0035
68	33	183	17.5579	113.858	38674	37103	-		t0035	putative secreted 5'-nucleotidase
69	0	0	1.0841	7.03006	38675	38772	+-		IR t0035 - t0036
70	8	27	8.50514	55.1534	39534	38773	-		t0036	hypothetical protein
71	4	53	6.61635	42.9051	39535	40127	+		IR t0036 - t0037
72	27	161	16.6862	108.205	40128	41621	+		t0037	putative secreted sulfatase
73	2	10	1.0841	7.03006	41622	41719	+		IR t0037 - t0038
74	14	126	13.2998	86.2451	41720	42910	+		t0038	sulfatase regulatory protein
75	7	46	3.19641	20.7278	42911	43197	+		IR t0038 - t0039
76	27	172	10.9863	71.2428	43198	44181	+		t0039	hypothetical protein
77	1	2	1.39703	9.05936	44182	44307	+		IR t0039 - t0040
78	39	202	19.1673	124.294	44308	46023	+		t0040	sulfatase
79	2	21	1.79938	11.6685	46024	46185	+		IR t0040 - t0041
80	11	79	13.0315	84.5057	46186	47352	+	nhaA	t0041	pH-dependent sodium/proton antiporter
81	3	16	0.670576	4.34849	47353	47413	+		IR t0041 - t0042
82	7	42	10.0475	65.1549	47414	48313	+	nhaR	t0042	transcriptional activator NhaR
83	1	21	0.592342	3.84117	48314	48367	+-		IR t0042 - t0043
84	20	130	22.7884	147.776	50407	48368	-		t0043	putative glycosyl hydrolase
85	1	2	0.424698	2.75404	50408	50446	+-		IR t0043 - t0044
86	22	117	15.345	99.508	51820	50447	-		t0044	putative transport protein
87	9	98	5.0852	32.9761	51821	52276	+-		IR t0044 - t0045
88	0	0	2.93936	19.0609	52540	52277	-	rpsT	t0045	30S ribosomal protein S20
89	0	0	1.16233	7.53738	52541	52645	+		IR t0045 - t0046
90	0	0	2.4029	15.5821	52646	52861	+		t0046	hypothetical protein
91	0	0	0.0670576	0.434849	52862	52868	+		IR t0046 - t0047
92	0	0	10.4833	67.9814	52869	53807	+	ribF	t0047	bifunctional riboflavin kinase/FMN adenylyltransferase
93	0	0	0.48058	3.11642	53808	53851	+		IR t0047 - t0048
94	0	0	31.6736	205.394	53852	56686	+	ileS	t0048	isoleucyl-tRNA synthetase
95	0	0	5.58814	36.2374	56686	57186	+	lspA	t0049	lipoprotein signal peptidase
96	1	3	1.70997	11.0887	57187	57340	+		IR t0049 - t0050
97	3	14	5.01815	32.5412	57341	57790	+	fkpB	t0050	FkbB-type 16 kD peptidyl-prolyl cis-trans isomerase
98	0	0	0.0111763	0.0724749	57791	57792	+		IR t0050 - t0051
99	2	8	10.6175	68.8511	57793	58743	+	ispH	t0051	4-hydroxy-3-methylbut-2-enyl diphosphate reductase
100	0	0	2.2129	14.35	58744	58942	+		IR t0051 - t0052
101	17	90	13.4339	87.1148	58943	60145	+		t0052	hypothetical protein
102	0	0	0.156468	1.01465	60146	60160	+		IR t0052 - t0053
103	2	5	10.2822	66.6769	60161	61081	+	yaaF	t0053	ribonucleoside hydrolase RihC
104	0	0	0.223525	1.4495	61082	61102	+-		IR t0053 - t0054
105	12	64	7.66692	49.7177	61789	61103	-	citB	t0054	transcriptional regulatory protein CitB
106	0	0	0	0	61790	61790	+-		IR t0054 - t0055
107	64	308	18.0944	117.337	63410	61791	-	citA	t0055	sensor kinase CitA
108	3	23	1.48644	9.63916	63411	63544	+-		IR t0055 - t0056
109	20	107	14.5403	94.2898	64846	63545	-	oadB	t0056	oxaloacetate decarboxylase beta chain
110	0	0	0.122939	0.797223	64847	64858	+-		IR t0056 - t0057
111	26	223	19.8379	128.643	66634	64859	-	oadA	t0057	oxaloacetate decarboxylase
112	0	0	0.156468	1.01465	66635	66649	+-		IR t0057 - t0058
113	0	0	2.67113	17.3215	66889	66650	-	oadG	t0058	oxaloacetate decarboxylase subunit gamma
114	0	0	1.75467	11.3786	66890	67047	+-		IR t0058 - t0059
115	27	207	14.9762	97.1163	68388	67048	-	citC	t0059	citrate-sodium symporter
116	4	21	2.71583	17.6114	68389	68632	+		IR t0059 - t0060
117	9	71	11.6569	75.5913	68633	69676	+	citC	t0060	[citrate (Pro-3S)-lyase] ligase
118	2	11	0.312936	2.0293	69677	69705	+		IR t0060 - t0061
119	4	14	3.27465	21.2351	69706	69999	+	citD	t0061	citrate lyase subunit gamma
120	7	60	9.71218	62.9806	69996	70865	+	citE	t0062	citrate lyase beta chain
121	0	0	0.100586	0.652274	70866	70875	+		IR t0062 - t0063
122	13	82	16.9879	110.162	70876	72396	+	citF	t0063	citrate lyase alpha chain
123	6	21	6.15813	39.9336	72396	72947	+	citX	t0064	citx protein
124	9	72	10.1481	65.8072	72925	73833	+	citG	t0065	CitG protein
125	1	3	1.98938	12.9005	73834	74012	+		IR t0065 - t0066
126	1	2	9.17572	59.5019	74013	74834	+	dapB	t0066	dihydrodipicolinate reductase
127	4	50	9.51101	61.6761	74835	75686	+		IR t0066 - t0067
128	7	29	12.8304	83.2011	75687	76835	+	carA	t0067	carbamoyl phosphate synthase small subunit
129	0	0	0.156468	1.01465	76836	76850	+		IR t0067 - t0068
130	13	52	36.0658	233.876	76851	80078	+	carB	t0068	carbamoyl phosphate synthase large subunit
131	2	13	3.03995	19.7132	80079	80351	+		IR t0068 - t0069
132	13	57	4.41463	28.6276	80352	80747	+	caiF	t0069	DNA-binding transcriptional activator CaiF
133	1	2	0.849397	5.50809	80748	80824	+-		IR t0069 - t0070
134	4	24	6.66106	43.195	81421	80825	-	caiE	t0070	carnitine operon protein CaiE
135	1	2	1.22939	7.97223	81422	81532	+-		IR t0070 - t0071
136	15	101	8.77337	56.8928	82318	81533	-	caiD	t0071	carnitinyl-CoA dehydratase
137	0	0	0.581166	3.76869	82319	82371	+-		IR t0071 - t0072
138	37	268	17.3567	112.553	83925	82372	-	caiC	t0072	putative crotonobetaine/carnitine-CoA ligase
139	2	19	0.681753	4.42097	83926	83987	+-		IR t0072 - t0073
140	11	76	13.6015	88.2019	85205	83988	-	caiB	t0073	crotonobetainyl-CoA:carnitine CoA-transferase
141	4	20	1.22939	7.97223	85206	85316	+-		IR t0073 - t0074
142	12	67	12.7633	82.7663	86459	85317	-	caiA	t0074	crotonobetainyl-CoA dehydrogenase
143	0	0	0.368817	2.39167	86460	86493	+-		IR t0074 - t0075
144	31	163	16.9544	109.944	88011	86494	-	caiT	t0075	L-carnitine/gamma-butyrobetaine antiporter
145	1	2	5.35343	34.7155	88012	88491	+		IR t0075 - t0076
146	14	82	8.60573	55.8056	88492	89262	+	fixA	t0076	putative electron transfer flavoprotein FixA
147	0	0	0.156468	1.01465	89263	89277	+		IR t0076 - t0077
148	7	23	10.5169	68.1988	89278	90219	+	fixB	t0077	putative electron transfer flavoprotein FixB
149	0	0	0.536461	3.47879	90220	90268	+		IR t0077 - t0078
150	8	42	14.3727	93.2027	90269	91555	+	fixC	t0078	putative oxidoreductase FixC
151	3	25	3.20759	20.8003	91552	91839	+	fixX	t0079	ferredoxin like protein FixX
152	0	0	1.63174	10.5813	91840	91986	+		IR t0079 - t0080
153	22	165	14.9762	97.1163	91987	93327	+	yaaU	t0080	putative metabolite transport protein
154	4	21	0.972336	6.30531	93328	93415	+		IR t0080 - t0081
155	9	43	2.57054	16.6692	93416	93646	+		t0081	putative lipoprotein
156	12	104	3.16288	20.5104	93647	93930	+		IR t0081 - t0082
157	23	138	4.71639	30.5844	93931	94353	+		t0082	hypothetical protein
158	12	59	2.48113	16.0894	94354	94576	+-		IR t0082 - t0083
159	10	37	3.24112	21.0177	94867	94577	-		t0083	hypothetical protein
160	25	142	2.32466	15.0748	94868	95076	+		IR t0083 - t0084
161	11	94	2.1682	14.0601	95077	95271	+		t0084	hypothetical protein
162	0	0	5.49873	35.6576	95272	95764	+		IR t0084 - t0085
163	7	42	2.50348	16.2344	95765	95989	+		t0085	hypothetical protein
164	1	2	0.558814	3.62374	95990	96040	+		IR t0085 - t0086
165	52	274	14.5739	94.5072	96041	97345	+		t0086	puatative sulfatase
166	9	67	3.47582	22.5397	97342	97653	+		t0087	hypothetical protein
167	11	82	4.52639	29.3523	97654	98059	+		IR t0087 - t0088
168	4	17	5.92342	38.4117	98060	98590	+	yabF	t0088	glutathione-regulated potassium-efflux system ancillary protein KefF
169	12	136	20.8102	134.948	98583	100445	+	kefC	t0089	glutathione-regulated potassium-efflux system protein KefC
170	1	11	2.20173	14.2775	100446	100643	+		IR t0089 - t0090
171	0	0	5.35343	34.7155	100644	101123	+	folA	t0090	dihydrofolate reductase
172	1	3	1.05057	6.81264	101124	101218	+-		IR t0090 - t0091
173	0	0	9.47748	61.4587	102067	101219	-	apaH	t0091	diadenosine tetraphosphatase
174	0	0	0.100586	0.652274	102068	102077	+-		IR t0091 - t0092
175	1	6	4.21345	27.323	102455	102078	-	apaG	t0092	ApaG
176	0	0	0.0111763	0.0724749	102456	102457	+-		IR t0092 - t0093
177	0	0	9.17572	59.5019	103279	102458	-	ksgA	t0093	dimethyladenosine transferase
178	2	6	11.0533	71.6776	104265	103276	-	pdxA	t0094	4-hydroxythreonine-4-phosphate dehydrogenase
179	0	0	14.3727	93.2027	105551	104265	-	surA	t0095	peptidyl-prolyl cis-trans isomerase SurA
180	0	0	0.581166	3.76869	105552	105604	-		IR t0095 - t0096
181	0	0	26.3089	170.606	107959	105605	-	imp	t0096	organic solvent tolerance protein
182	6	23	2.81642	18.2637	107960	108212	-+		IR t0096 - t0097
183	6	25	9.07513	58.8496	108213	109025	+	djlA	t0097	Dna-J like membrane chaperone protein
184	0	0	1.03939	6.74016	109026	109119	-		IR t0097 - t0098
185	1	5	7.36516	47.7609	109779	109120	-	rluA	t0098	23S rRNA/tRNA pseudouridine synthase A
186	0	0	0.111763	0.724749	109780	109790	-		IR t0098 - t0099
187	17	95	32.4782	210.612	112697	109791	-	hepA	t0099	ATP-dependent helicase HepA
188	1	2	1.92232	12.4657	112698	112870	-		IR t0099 - t0100
189	25	143	26.2754	170.388	115222	112871	-	polB	t0100	DNA polymerase II
190	1	3	0.502932	3.26137	115223	115268	-		IR t0100 - t0103
191	29	126	27.2142	176.476	117704	115269	-		t0103	pseudogene
192	5	25	4.91756	31.8889	116002	115562	-		t0101	putative IS element transposase
193	7	36	13.5009	87.5496	116022	117230	+		t0102	putative IS element transposase
194	1	2	5.76696	37.397	117705	118221	-+		IR t0103 - t0104
195	4	11	4.68286	30.367	118222	118641	+		t0104	hypothetical protein
196	0	0	0.0447051	0.289899	118642	118646	-		IR t0104 - t0105
197	6	17	7.76751	50.37	119342	118647	-	araD	t0105	L-ribulose-5-phosphate 4-epimerase
198	2	5	1.5535	10.074	119343	119482	-		IR t0105 - t0106
199	7	25	16.7868	108.857	120985	119483	-	araA	t0106	L-arabinose isomerase
200	0	0	0.100586	0.652274	120986	120995	-		IR t0106 - t0107
201	7	43	19.1002	123.86	122705	120996	-	araB	t0107	ribulokinase
202	3	17	3.78876	24.569	122706	123045	-+		IR t0107 - t0108
203	6	37	9.44395	61.2413	123046	123891	+	araC	t0108	DNA-binding transcriptional regulator AraC
204	2	12	1.30762	8.47956	123892	124009	-+		IR t0108 - t0109
205	4	19	8.5722	55.5882	124010	124777	+	yabI	t0109	DedA family integral membrane protein
206	0	0	0.413522	2.68157	124778	124815	-		IR t0109 - t0110
207	2	17	7.90162	51.2397	125523	124816	-	thiQ	t0110	thiamine transporter ATP-binding subunit
208	3	6	17.9938	116.685	127117	125507	-	thiP	t0111	thiamine transporter membrane protein
209	2	6	10.9863	71.2428	128076	127093	-	tbpA	t0112	thiamine transporter substrate binding subunit
210	0	0	1.96702	12.7556	128077	128253	-		IR t0112 - t0113
211	7	43	18.5303	120.163	129912	128254	-	yabN	t0113	transcriptional regulator SgrR
212	6	26	6.1246	39.7162	129913	130461	-		IR t0113 - t0114
213	2	21	6.76164	43.8473	131067	130462	-	leuD	t0114	isopropylmalate isomerase small subunit
214	0	0	0.100586	0.652274	131068	131077	-		IR t0114 - t0115
215	11	84	15.6468	101.465	132478	131078	-	leuC	t0115	isopropylmalate isomerase large subunit
216	0	0	0.0111763	0.0724749	132479	132480	-		IR t0115 - t0116
217	11	90	12.1933	79.0701	133572	132481	-	leuB	t0116	3-isopropylmalate dehydrogenase
218	26	172	17.5579	113.858	135143	133572	-	leuA	t0117	2-isopropylmalate synthase
219	5	18	0.961159	6.23284	135144	135230	-		IR t0117 - t0118
220	9	72	0.961159	6.23284	135317	135231	-	leuL	t0118	leu operon leader peptide
221	16	100	7.33163	47.5435	135318	135974	-+		IR t0118 - t0119
222	26	161	10.5504	68.4163	135975	136919	+	leuO	t0119	leucine transcriptional activator
223	14	96	3.57641	23.192	136920	137240	-+		IR t0119 - t0120
224	18	115	19.2679	124.947	137241	138965	+	ilvI	t0120	acetolactate synthase 3 catalytic subunit
225	7	22	5.52108	35.8026	138965	139459	+	ilvH	t0121	acetolactate synthase 3 regulatory subunit
226	3	35	3.15171	20.4379	139460	139742	+		IR t0121 - t0122
227	1	2	11.221	72.7648	139743	140747	+	fruR	t0122	DNA-binding transcriptional regulator FruR
228	10	39	6.75047	43.7748	140748	141352	+		IR t0122 - t0123
229	2	8	5.11873	33.1935	141353	141811	+	yabB	t0123	cell division protein MraZ
230	0	0	0	0	141812	141812	+		IR t0123 - t0124
231	0	0	10.5169	68.1988	141813	142754	+	mraW	t0124	S-adenosyl-methyltransferase MraW
232	0	0	4.07934	26.4533	142751	143116	+	ftsL	t0125	cell division protein FtsL
233	0	0	0.156468	1.01465	143117	143131	+		IR t0125 - t0126
234	0	0	19.7373	127.991	143132	144898	+	ftsI	t0126	penicillin-binding protein 3 precursor
235	0	0	16.6191	107.77	144885	146372	+	murE	t0127	UDP-N-acetylmuramoylalanyl-D-glutamate--2,6-diaminopimelate ligase
236	1	2	15.1774	98.4208	146369	147727	+	murF	t0128	UDP-N-acetylmuramoyl-tripeptide--D-alanyl-D-alanine ligase
237	0	0	12.0927	78.4178	147721	148803	+	mraY	t0129	phospho-N-acetylmuramoyl-pentapeptide-transferase
238	0	0	0.0111763	0.0724749	148804	148805	+		IR t0129 - t0130
239	0	0	14.708	95.3769	148806	150122	+	murD	t0130	UDP-N-acetylmuramoyl-L-alanyl-D-glutamate synthetase
240	0	0	13.9033	90.1587	150122	151366	+	ftsW	t0131	cell division protein FtsW
241	0	0	11.9251	77.3307	151363	152430	+	murG	t0132	undecaprenyldiphospho-muramoylpentapeptide beta-N- acetylglucosaminyltransferase
242	1	2	1.30762	8.47956	152431	152548	+		IR t0132 - t0133
243	0	0	16.485	106.9	152549	154024	+	murC	t0133	UDP-N-acetylmuramate--L-alanine ligase
244	3	18	10.2822	66.6769	154017	154937	+	ddl	t0134	D-alanine--D-alanine ligase
245	0	0	0	0	154938	154938	+		IR t0134 - t0135
246	0	0	9.27631	60.1541	154939	155769	+	ftsQ	t0135	cell division protein FtsQ
247	0	0	14.1045	91.4633	155766	157028	+	ftsA	t0136	cell division protein FtsA
248	0	0	0.6594	4.27602	157029	157088	+		IR t0136 - t0137
249	0	0	12.8639	83.4186	157089	158240	+	ftsZ	t0137	cell division protein FtsZ
250	0	0	1.10645	7.17501	158241	158340	+		IR t0137 - t0138
251	0	0	10.2486	66.4594	158341	159258	+	lpxC	t0138	UDP-3-O-[3-hydroxymyristoyl] N-acetylglucosamine deacetylase
252	0	0	3.11818	20.2205	159259	159538	+		IR t0138 - t0139
253	2	9	5.55461	36.02	159539	160036	+	yacA	t0139	SecA regulator SecM
254	2	8	0.670576	4.34849	160037	160097	+		IR t0139 - t0140
255	1	4	30.2318	196.044	160098	162803	+	secA	t0140	preprotein translocase subunit SecA
256	3	15	1.72115	11.1611	162804	162958	+		IR t0140 - t0141
257	1	13	4.41463	28.6276	162959	163354	+	mutT	t0141	nucleoside triphosphate pyrophosphohydrolase
258	0	0	0.357641	2.3192	163355	163387	+-		IR t0141 - t0142
259	6	70	11.0533	71.6776	164377	163388	-		t0142	putative aldo/keto reductase
260	1	3	0.938807	6.08789	164378	164462	+		IR t0142 - t0143
261	6	38	10.5169	68.1988	164463	165404	+		t0143	LysR family transcriptional regulator
262	0	0	2.13467	13.8427	165592	165401	-	yacG	t0144	zinc-binding protein
263	0	0	0.0894102	0.579799	165593	165601	-		IR t0144 - t0145
264	9	42	8.30397	53.8488	166345	165602	-	yacF	t0145	hypothetical protein
265	0	0	6.92929	44.9344	166965	166345	-	coaE	t0146	dephospho-CoA kinase
266	2	14	2.50348	16.2344	166966	167190	-+		IR t0146 - t0147
267	11	95	11.6569	75.5913	167191	168234	+	guaC	t0147	guanosine 5'-monophosphate oxidoreductase
268	1	3	0.324112	2.10177	168235	168264	-		IR t0147 - t0148
269	6	25	13.4339	87.1148	169467	168265	-	hofC	t0148	type IV pilin biogenesis protein
270	11	66	15.4791	100.378	170842	169457	-	hofB	t0149	hypothetical protein
271	0	0	0.0894102	0.579799	170843	170851	-		IR t0149 - t0150
272	4	33	4.88403	31.6715	171289	170852	-	ppdD	t0150	putative major pilin subunit
273	1	4	2.45878	15.9445	171290	171510	-		IR t0150 - t0151
274	8	44	9.98041	64.72	172404	171511	-	nadC	t0151	quinolinate phosphoribosyltransferase
275	2	10	0.961159	6.23284	172405	172491	-+		IR t0151 - t0152
276	4	24	6.29224	40.8033	172492	173055	+	ampD	t0152	N-acetyl-anhydromuranmyl-L-alanine amidase
277	6	27	9.54454	61.8935	173052	173906	+	ampE	t0153	regulatory protein AmpE
278	4	41	1.00586	6.52274	173907	173997	+-		IR t0153 - t0154
279	2	5	10.6175	68.8511	174948	173998	-		t0154	putatuve glycosysl hydrolase
280	10	62	15.7138	101.9	176354	174948	-		t0155	putative symporter
281	3	10	1.81056	11.7409	176355	176517	-		IR t0155 - t0156
282	11	49	15.3115	99.2905	177888	176518	-	aroP	t0156	aromatic amino acid transporter
283	1	3	6.30342	40.8758	177889	178453	-+		IR t0156 - t0157
284	6	37	8.53867	55.3708	178454	179218	+	pdhR	t0157	transcriptional regulator PdhR
285	0	0	1.76585	11.451	179219	179377	-+		IR t0157 - t0158
286	1	2	29.7624	193.001	179378	182041	+	aceE	t0158	pyruvate dehydrogenase subunit E1
287	0	0	0.145292	0.942173	182042	182055	-+		IR t0158 - t0159
288	1	2	21.112	136.905	182056	183945	+	aceF	t0159	dihydrolipoamide acetyltransferase
289	0	0	2.20173	14.2775	183946	184143	-+		IR t0159 - t0160
290	0	0	15.9485	103.422	184144	185571	+	lpdA	t0160	dihydrolipoamide dehydrogenase
291	1	4	3.20759	20.8003	185572	185859	-+		IR t0160 - t0161
292	3	18	3.17406	20.5829	185860	186144	+		t0161	hypothetical protein
293	0	0	0.402346	2.60909	186145	186181	-		IR t0161 - t0162
294	4	36	8.84043	57.3276	186973	186182	-		t0162	hypothetical protein
295	0	0	0.122939	0.797223	186974	186985	-		IR t0162 - t0163
296	4	15	18.1279	117.554	188608	186986	-	yacH	t0163	hypothetical protein
297	5	37	4.32522	28.0478	188609	188996	-+		IR t0163 - t0164
298	1	2	29.0248	188.217	188997	191594	+	acnB	t0164	bifunctional aconitate hydratase 2/2-methylisocitrate dehydratase
299	1	19	2.07879	13.4803	191595	191781	-+		IR t0164 - t0165
300	4	31	4.04581	26.2359	191782	192144	+		t0165	hypothetical protein
301	2	12	2.60407	16.8866	192145	192378	-+		IR t0165 - t0166
302	9	42	10.651	69.0685	192379	193332	+	kdgT	t0166	2-keto-3-deoxygluconate permease
303	7	59	14.205	92.1155	193329	194600	+	ygbK	t0167	hypothetical protein
304	2	16	10.9863	71.2428	194590	195573	+	pdxA	t0168	4-hydroxythreonine-4-phosphate dehydrogenase 2
305	0	0	0.0894102	0.579799	195574	195582	+		IR t0168 - t0169
306	0	0	8.5722	55.5882	195583	196350	+		t0169	putative transcriptional regulator
307	0	0	0.312936	2.0293	196351	196379	+-		IR t0169 - t0170
308	10	44	8.87396	57.545	197174	196380	-	speD	t0170	S-adenosylmethionine decarboxylase
309	0	0	0.212349	1.37702	197175	197194	+-		IR t0170 - t0171
310	3	11	9.61159	62.3284	198055	197195	-	speE	t0171	spermidine synthase
311	0	0	1.17351	7.60986	198056	198161	+-		IR t0171 - t0172
312	3	26	3.87817	25.1488	198509	198162	-	yacC	t0172	hypothetical protein
313	3	12	2.23525	14.495	198510	198710	+		IR t0172 - t0173
314	4	16	17.9938	116.685	198711	200321	+	yacK	t0173	multicopper oxidase
315	1	11	0.849397	5.50809	200322	200398	+-		IR t0173 - t0174
316	22	133	26.7113	173.215	202789	200399	-	gcd	t0174	glucose dehydrogenase
317	2	5	2.27996	14.7849	202790	202994	+		IR t0174 - t0175
318	2	5	5.99048	38.8465	202995	203531	+	hpt	t0175	hypoxanthine-guanine phosphoribosyltransferase
319	0	0	0.625871	4.05859	203532	203588	+-		IR t0175 - t0176
320	0	0	7.39869	47.9784	204251	203589	-	yadF	t0176	carbonic anhydrase
321	1	10	1.19586	7.75481	204252	204359	+		IR t0176 - t0178
322	3	8	10.3492	67.1117	204360	205286	+	yadG	t0178	ABC transporter ATP-binding protein
323	6	44	8.60573	55.8056	205283	206053	+	yadH	t0177	ABC transporter integral membrane protein
324	0	0	1.15116	7.46491	206054	206157	+		IR t0177 - t0179
325	1	2	4.91756	31.8889	206158	206598	+	yadI	t0179	putative IIA component of PTS system
326	2	4	0.737634	4.78334	206599	206665	+		IR t0179 - t0180
327	8	39	13.6686	88.6367	206666	207889	+	yadE	t0180	hypothetical protein
328	0	0	0.0558814	0.362374	207890	207895	+-		IR t0180 - t0181
329	5	36	4.24698	27.5404	208276	207896	-	panD	t0181	aspartate alpha-decarboxylase
330	2	6	1.03939	6.74016	208277	208370	+-		IR t0181 - t0182
331	9	54	9.54454	61.8935	209225	208371	-	panC	t0182	pantoate--beta-alanine ligase
332	2	5	1.38586	8.98688	209226	209350	+-		IR t0182 - t0183
333	4	39	8.87396	57.545	210145	209351	-	panB	t0183	3-methyl-2-oxobutanoate hydroxymethyltransferase
334	0	0	1.20704	7.82728	210146	210254	+-		IR t0183 - t0184
335	23	162	13.1321	85.158	211430	210255	-	staG	t0184	putative fimbrial-like adhesin protein
336	0	0	0.39117	2.53662	211431	211466	+-		IR t0184 - t0185
337	9	61	6.66106	43.195	212063	211467	-	staF	t0185	putative fimbrial protein
338	5	36	6.86223	44.4996	212677	212063	-	staE	t0186	putative fimbrial protein
339	0	0	0.0782339	0.507324	212678	212685	-		IR t0186 - t0187
340	8	47	6.32577	41.0208	213252	212686	-	staD	t0187	putative fimbrial protein
341	29	225	28.9577	187.782	215830	213239	-	staC	t0188	putative outer membrane usher protein
342	1	18	0.815868	5.29066	215831	215904	-		IR t0188 - t0189
343	24	152	8.20338	53.1965	216639	215905	-	staB	t0189	putative chaperone protein EcpD
344	2	6	1.9782	12.828	216640	216817	-		IR t0189 - t0190
345	13	74	6.52694	42.3253	217402	216818	-	staA	t0190	putative fimbrial protein
346	2	8	4.39227	28.4826	217403	217796	-		IR t0190 - t0191
347	1	2	5.35343	34.7155	218276	217797	-	folK	t0191	2-amino-4-hydroxy-6-hydroxymethyldihyropteridine pyrophosphokinase
348	7	47	15.848	102.769	219691	218273	-	pcnB	t0192	poly(A) polymerase I
349	1	2	1.5535	10.074	219692	219831	-		IR t0192 - t0193
350	10	64	10.0139	64.9375	220728	219832	-	yadB	t0193	glutamyl-Q tRNA(Asp) synthetase
351	1	2	0.74881	4.85582	220729	220796	-		IR t0193 - t0194
352	0	0	5.0852	32.9761	221252	220797	-	dksA	t0194	DnaK transcriptional regulator DksA
353	0	0	1.95585	12.6831	221253	221428	-		IR t0194 - t0195
354	9	60	7.8681	51.0223	222133	221429	-	sfsA	t0195	sugar fermentation stimulation protein A
355	0	0	0.167644	1.08712	222134	222149	-		IR t0195 - t0196
356	2	10	5.92342	38.4117	222680	222150	-	ligT	t0196	2'-5' RNA ligase
357	1	16	0.290583	1.88435	222681	222707	-+		IR t0196 - t0197
358	23	166	27.6501	179.303	222708	225182	+	hrpB	t0197	ATP-dependent RNA helicase HrpB
359	0	0	1.5535	10.074	225183	225322	-+		IR t0197 - t0198
360	11	55	28.1866	182.782	225323	227845	+	mrcB	t0198	penicillin-binding protein 1b
361	2	10	3.2523	21.0902	227846	228137	-+		IR t0198 - t0199
362	17	75	24.4872	158.792	228138	230329	+	fhuA	t0199	pseudogene
363	0	0	0.525285	3.40632	230330	230377	-+		IR t0199 - t0200
364	3	24	8.90749	57.7625	230378	231175	+	fhuC	t0200	iron-hydroxamate transporter ATP-binding subunit
365	4	19	9.94688	64.5026	231175	232065	+	fhuD	t0201	iron-hydroxamate transporter substrate-binding subunit
366	7	41	22.9896	149.081	232062	234119	+	fhuB	t0202	iron-hydroxamate transporter permease subunit
367	2	8	0.994688	6.45026	234120	234209	+-		IR t0202 - t0203
368	0	0	14.3056	92.7678	235490	234210	-	hemL	t0203	glutamate-1-semialdehyde aminotransferase
369	0	0	1.87761	12.1758	235491	235659	+		IR t0203 - t0204
370	15	81	15.8815	102.987	235660	237081	+	yadQ	t0204	chloride channel protein
371	0	0	0.39117	2.53662	237082	237117	+		IR t0204 - t0205
372	0	0	4.34757	28.1927	237118	237507	+	yadR	t0205	iron-sulfur cluster insertion protein ErpA
373	3	8	1.10645	7.17501	237508	237607	+-		IR t0205 - t0206
374	6	38	6.96282	45.1518	238231	237608	-	yadS	t0206	hypothetical protein
375	0	0	0.39117	2.53662	238232	238267	+-		IR t0206 - t0207
376	5	23	8.94102	57.9799	239068	238268	-	btuF	t0207	vitamin B12-transporter protein BtuF
377	0	0	7.80104	50.5874	239759	239061	-	mtn	t0208	5'-methylthioadenosine/S-adenosylhomocysteine nucleosidase
378	1	2	0.927631	6.01541	239760	239843	-+		IR t0208 - t0209
379	56	367	16.9544	109.944	239844	241361	+	dgt	t0209	deoxyguanosinetriphosphate triphosphohydrolase
380	2	18	1.43056	9.27678	241362	241490	-+		IR t0209 - t0210
381	17	111	15.9485	103.422	241491	242918	+	htrA	t0210	serine endoprotease
382	2	4	1.68762	10.9437	242919	243070	-+		IR t0210 - t0211
383	8	77	12.9309	83.8534	243071	244228	+	yaeG	t0211	carbohydrate diacid transcriptional activator CdaR
384	1	2	0.972336	6.30531	244229	244316	-		IR t0211 - t0212
385	3	37	4.31404	27.9753	244703	244317	-	yaeH	t0212	hypothetical protein
386	4	10	2.73819	17.7563	244704	244949	-+		IR t0212 - t0213
387	13	88	14.5515	94.3623	244950	246252	+		t0213	pseudogene
388	0	0	0.39117	2.53662	246253	246288	-		IR t0213 - t0214
389	0	0	9.20925	59.7193	247113	246289	-	dapD	t0214	2,3,4,5-tetrahydropyridine-2,6-carboxylate N-succinyltransferase
390	0	0	0.312936	2.0293	247114	247142	-		IR t0214 - t0215
391	3	23	29.863	193.653	249815	247143	-	glnD	t0215	PII uridylyl-transferase
392	0	0	1.24057	8.04471	249816	249927	-		IR t0215 - t0216
393	0	0	8.87396	57.545	250722	249928	-	map	t0216	methionine aminopeptidase
394	1	6	5.00697	32.4687	250723	251171	-+		IR t0216 - t0217
395	0	0	8.1028	52.5443	251172	251897	+	rpsB	t0217	30S ribosomal protein S2
396	0	0	2.86113	18.5536	251898	252154	-+		IR t0217 - t0218
397	0	0	9.51101	61.6761	252155	253006	+	tsf	t0218	elongation factor Ts
398	0	0	1.59821	10.3639	253007	253150	-+		IR t0218 - t0219
399	0	0	8.1028	52.5443	253151	253876	+	pyrH	t0219	uridylate kinase
400	2	6	1.62056	10.5089	253877	254022	-+		IR t0219 - t0220
401	0	0	6.22518	40.3685	254023	254580	+	frr	t0220	ribosome recycling factor
402	0	0	1.56468	10.1465	254581	254721	-+		IR t0220 - t0221
403	0	0	13.3668	86.6799	254722	255918	+	dxr	t0221	1-deoxy-D-xylulose 5-phosphate reductoisomerase
404	1	7	3.47582	22.5397	255919	256230	-+		IR t0221 - t0222
405	1	2	8.47161	54.9359	256231	256989	+		t0222	undecaprenyl pyrophosphate synthase
406	0	0	0.122939	0.797223	256990	257001	-+		IR t0222 - t0223
407	2	4	9.57806	62.1109	257002	257859	+	cdsA	t0223	CDP-diglyceride synthase
408	0	0	0.111763	0.724749	257860	257870	-+		IR t0223 - t0224
409	0	0	15.1103	97.986	257871	259223	+	yaeL	t0224	zinc metallopeptidase RseP
410	0	0	0.335288	2.17425	259224	259254	-+		IR t0224 - t0225
411	0	0	26.946	174.737	259255	261666	+	yaeT	t0225	outer membrane protein assembly factor YaeT
412	0	0	1.35233	8.76946	261667	261788	-+		IR t0225 - t0226
413	3	14	5.42049	35.1503	261789	262274	+	ompH	t0226	periplasmic chaperone
414	0	0	0.0223525	0.14495	262275	262277	-+		IR t0226 - t0227
415	1	2	11.4557	74.2867	262278	263303	+	lpxD	t0227	UDP-3-O-[3-hydroxymyristoyl] glucosamine N-acyltransferase
416	2	8	1.16233	7.53738	263304	263408	-+		IR t0227 - t0228
417	0	0	5.0852	32.9761	263409	263864	+	fabZ	t0228	(3R)-hydroxymyristoyl-ACP dehydratase
418	0	0	0.0223525	0.14495	263865	263867	-+		IR t0228 - t0229
419	0	0	8.8069	57.1102	263868	264656	+	lpxA	t0229	UDP-N-acetylglucosamine acyltransferase
420	2	14	12.8304	83.2011	264656	265804	+	lpxB	t0230	lipid-A-disaccharide synthase
421	1	7	6.66106	43.195	265801	266397	+	rnhB	t0231	ribonuclease HII
422	0	0	0.245878	1.59445	266398	266420	+		IR t0231 - t0232
423	0	0	38.9158	252.357	266421	269903	+	dnaE	t0232	DNA polymerase III subunit alpha
424	0	0	0.122939	0.797223	269904	269915	+		IR t0232 - t0233
425	0	0	10.718	69.5034	269916	270875	+	accA	t0233	acetyl-CoA carboxylase carboxyltransferase subunit alpha
426	12	70	2.12349	13.7702	270876	271066	+		IR t0233 - t0234
427	115	1238	5.11873	33.1935	271067	271525	+	tnpA	t0234	transposase for insertion sequence element IS200
428	26	183	2.69348	17.4664	271526	271767	+		IR t0234 - t0235
429	12	76	19.7038	127.773	271768	273531	+		t0235	pseudogene
430	0	0	0.793515	5.14571	273532	273603	+		IR t0235 - t0236
431	25	161	23.9284	155.169	273604	275745	+	ldcC	t0236	lysine decarboxylase
432	0	0	0.603519	3.91364	275746	275800	+		IR t0236 - t0237
433	3	25	4.34757	28.1927	275801	276190	+		t0237	hypothetical protein
434	0	0	0.681753	4.42097	276191	276252	+		IR t0237 - t0238
435	1	12	14.4397	93.6375	276253	277545	+	tilS	t0238	tRNA(Ile)-lysidine synthetase
436	1	3	0.916454	5.94294	277546	277628	+-		IR t0238 - t0239
437	1	3	2.83877	18.4086	277883	277629	-	rof	t0239	Rho-binding antiterminator
438	1	17	2.43643	15.7995	278094	277876	-	yaeP	t0240	hypothetical protein
439	2	6	1.98938	12.9005	278095	278273	-+		IR t0240 - t0241
440	3	15	6.09107	39.4988	278274	278819	+	yaeQ	t0241	hypothetical protein
441	3	9	4.71639	30.5844	278816	279238	+	yaeJ	t0242	peptidyl-tRNA hydrolase domain protein
442	0	0	0.335288	2.17425	279239	279269	+		IR t0242 - t0243
443	6	38	7.83457	50.8049	279270	279971	+	cutF	t0243	lipoprotein involved with copper homeostasis and adhesion
444	24	175	1.18468	7.68233	279972	280078	+-		IR t0243 - t0244
445	112	1237	5.11873	33.1935	280537	280079	-	tnpA	t0244	transposase for insertion sequence element IS200
446	14	74	2.42525	15.727	280538	280755	+-		IR t0244 - t0245
447	0	0	19.2008	124.512	282474	280756	-	proS	t0245	prolyl-tRNA synthetase
448	1	5	1.21821	7.89976	282475	282584	+-		IR t0245 - t0246
449	5	35	7.90162	51.2397	283292	282585	-	yaeB	t0246	hypothetical protein
450	14	89	4.51521	29.2798	283693	283289	-	rcsF	t0247	outer membrane lipoprotein
451	3	29	1.30762	8.47956	283694	283811	-		IR t0247 - t0248
452	9	36	9.10866	59.067	284627	283812	-	metQ	t0248	DL-methionine transporter substrate-binding subunit
453	0	0	0.413522	2.68157	284628	284665	-		IR t0248 - t0249
454	4	16	7.13046	46.239	285304	284666	-	yaeE	t0249	DL-methionine transporter permease subunit
455	0	0	0.0670576	0.434849	285305	285311	-		IR t0249 - t0250
456	10	48	11.5227	74.7216	286343	285312	-	metN	t0250	DL-methionine transporter ATP-binding subunit
457	1	8	2.10114	13.6253	286344	286532	-+		IR t0250 - t0251
458	0	0	6.32577	41.0208	286533	287099	+	yaeD	t0251	D,D-heptose 1,7-bisphosphate phosphatase
459	2	13	4.20228	27.2505	287100	287476	-+		IR t0251 - t0252
460	35	244	17.1332	111.104	287477	289010	+		t0252
461	0	0	0.949983	6.16036	289011	289096	-+		IR t0252 - t0253
462	2	6	0.83822	5.43561	289097	289172	+		t0253
463	0	0	2.14584	13.9152	289173	289365	-+		IR t0253 - t0254
464	58	245	33.5847	217.787	289366	292371	+		t0254
465	0	0	1.10645	7.17501	292372	292471	-+		IR t0254 - t4650
466	2	20	1.32998	8.62451	292472	292591	+		t4650
467	2	22	4.70521	30.5119	292592	293013	-+		IR t4650 - t0255
468	3	10	5.0852	32.9761	293014	293469	+		t0255	hypothetical protein
469	0	0	1.13998	7.39243	293470	293572	-+		IR t0255 - t0256
470	2	4	14.5403	94.2898	293573	294874	+	kgtP	t0256	alpha-ketoglutarate transporter
471	2	10	3.60994	23.4094	295194	294871	-	yfiM	t0257	hypothetical protein
472	1	6	0.48058	3.11642	295195	295238	-		IR t0257 - t0258
473	0	0	15.1438	98.2034	296594	295239	-	pssA	t0258	phosphatidylserine synthase
474	0	0	1.26292	8.18966	296595	296708	-		IR t0258 - t0259
475	17	116	29.7289	192.783	299369	296709	-		t0259	putative acyl-CoA synthetase
476	0	0	0.581166	3.76869	299370	299422	-		IR t0259 - t0260
477	1	4	7.59986	49.2829	300103	299423	-		t0260	hypothetical protein
478	0	0	0.793515	5.14571	300104	300175	-		IR t0260 - t0261
479	3	31	4.68286	30.367	300595	300176	-	yfiG	t0261	thioredoxin 2
480	0	0	2.25761	14.6399	300596	300798	-+		IR t0261 - t0262
481	5	19	11.5898	75.1564	300799	301836	+	yfiF	t0262	putative methyltransferase
482	1	5	1.27409	8.26213	301837	301951	-		IR t0262 - t0263
483	6	25	7.70045	49.9352	302641	301952	-	ung	t0263	uracil-DNA glycosylase
484	3	18	3.54288	22.9745	302642	302959	-+		IR t0263 - t0264
485	0	0	4.28051	27.7579	302960	303343	+	yfiD	t0264	autonomous glycyl radical cofactor GrcA
486	0	0	0.670576	4.34849	303344	303404	-		IR t0264 - t0265
487	6	29	6.56047	42.5427	303992	303405	-	yfiK	t0265	neutral amino-acid efflux protein
488	3	9	1.1288	7.31996	303993	304094	-+		IR t0265 - t0266
489	6	62	9.85747	63.9228	304095	304977	+	yfiE	t0266	pseudogene
490	0	0	0.346464	2.24672	304978	305009	-		IR t0266 - t0267
491	2	11	14.9091	96.6815	306344	305010	-	srmB	t0267	ATP-dependent RNA helicase SrmB
492	2	13	1.43056	9.27678	306345	306473	-+		IR t0267 - t0268
493	6	55	8.23691	53.414	306474	307211	+	yfiC	t0268	hypothetical protein
494	17	141	18.1279	117.554	308818	307196	-	nadB	t0269	L-aspartate oxidase
495	5	23	4.72756	30.6569	308819	309242	-+		IR t0269 - t0270
496	1	2	6.42636	41.673	309243	309818	+	rpoE	t0270	RNA polymerase sigma factor RpoE
497	0	0	0.335288	2.17425	309819	309849	-+		IR t0270 - t0271
498	0	0	7.26458	47.1087	309850	310500	+	rseA	t0271	anti-RNA polymerase sigma factor SigE
499	8	76	10.6845	69.286	310500	311456	+	rseB	t0272	periplasmic negative regulator of sigmaE
500	0	0	5.35343	34.7155	311453	311932	+	rseC	t0273	SoxR reducing system protein RseC
501	1	5	2.8723	18.626	311933	312190	+		IR t0273 - t0274
502	3	6	20.1061	130.382	312191	313990	+	lepA	t0274	GTP-binding protein LepA
503	0	0	0.167644	1.08712	313991	314006	+		IR t0274 - t0275
504	1	2	10.8857	70.5905	314007	314981	+	lepB	t0275	signal peptidase I
505	2	14	3.03995	19.7132	314982	315254	+		IR t0275 - t0277
506	0	0	7.59986	49.2829	315255	315935	+	rnc	t0277	ribonuclease III
507	0	0	10.1145	65.5897	315932	316837	+	era	t0276	GTP-binding protein Era
508	1	2	0.111763	0.724749	316838	316848	+		IR t0276 - t0278
509	5	23	8.13633	52.7617	316849	317577	+	recO	t0278	DNA repair protein RecO
510	0	0	0.111763	0.724749	317578	317588	+		IR t0278 - t0279
511	2	7	8.16985	52.9791	317589	318320	+	pdxJ	t0279	pyridoxine 5'-phosphate synthase
512	0	0	4.24698	27.5404	318320	318700	+	acpS	t0280	4'-phosphopantetheinyl transferase
513	1	3	1.22939	7.97223	318701	318811	+-		IR t0280 - t0281
514	2	10	2.90583	18.8435	319072	318812	-		t0281	putative ferredoxin
515	0	0	0.56999	3.69622	319073	319124	+-		IR t0281 - t0282
516	23	178	10.1816	66.0246	320036	319125	-		t0282	putative transcriptional regulator
517	0	0	1.27409	8.26213	320037	320151	+		IR t0282 - t0283
518	18	82	13.3668	86.6799	320152	321348	+		t0283	putative transmembrane transport protein
519	0	0	0.223525	1.4495	321349	321369	+		IR t0283 - t0284
520	44	304	10.2486	66.4594	321370	322287	+		t0284	2-dehydropantoate 2-reductase
521	1	2	0.413522	2.68157	322288	322325	+-		IR t0284 - t0285
522	5	45	9.47748	61.4587	323174	322326	-	yfhH	t0285	putative DNA-binding transcriptional regulator
523	1	15	1.27409	8.26213	323175	323289	+		IR t0285 - t0286
524	3	32	9.98041	64.72	323290	324183	+	murQ	t0286	N-acetylmuramic acid-6-phosphate etherase
525	0	0	0.100586	0.652274	324184	324193	+		IR t0286 - t0287
526	14	105	15.2109	98.6383	324194	325555	+		t0287	putative IIBC component of PTS system
527	0	0	0.0223525	0.14495	325556	325558	+		IR t0287 - t0288
528	2	46	7.09693	46.0215	325559	326194	+	yfhB	t0288	hypothetical protein
529	2	13	0.257054	1.66692	326195	326218	+		IR t0288 - t0289
530	1	7	6.15813	39.9336	326219	326770	+	yfhC	t0289	tRNA-specific adenosine deaminase
531	4	27	1.85526	12.0308	326771	326937	+-		IR t0289 - t0290
532	11	43	15.9485	103.422	328365	326938	-	yfhD	t0290	putative transglycosylase
533	1	2	2.83877	18.4086	328366	328620	+		IR t0290 - t0291
534	27	134	43.4422	281.71	328621	332508	+	purL	t0291	phosphoribosylformylglycinamidine synthase
535	1	9	7.74516	50.2251	332509	333202	+		IR t0291 - t0292
536	9	58	15.4791	100.378	333203	334588	+		t0292	putative sensor kinase protein
537	0	0	0	0	334589	334589	+		IR t0292 - t0294
538	2	11	8.53867	55.3708	334590	335354	+	yfhG	t0294	hypothetical protein
539	5	50	14.9427	96.8989	335351	336688	+	yfhA	t0293	putative transcriptional regulator
540	0	0	0.83822	5.43561	336689	336764	+		IR t0293 - t0295
541	0	0	3.77758	24.4965	336765	337103	+	glnB	t0295	nitrogen regulatory protein P-II 1
542	0	0	0.525285	3.40632	337104	337151	+-		IR t0295 - t0296
543	7	47	16.3174	105.813	338612	337152	-		t0296	putative transmembrane transport protein
544	0	0	0.603519	3.91364	338613	338667	+-		IR t0296 - t0297
545	24	190	23.9619	155.386	340812	338668	-	cadA	t0297	lysine decarboxylase
546	2	12	0.905278	5.87046	340813	340894	+-		IR t0297 - t0298
547	33	190	14.8756	96.464	342226	340895	-	cadB	t0298	lysine/cadaverine antiporter
548	1	6	3.87817	25.1488	342227	342574	+-		IR t0298 - t0299
549	45	394	17.2562	111.901	344119	342575	-	cadC	t0299	DNA-binding transcriptional activator CadC
550	0	0	2.00055	12.973	344120	344299	+-		IR t0299 - t0300
551	17	110	13.2998	86.2451	345490	344300	-	hmpA	t0300	nitric oxide dioxygenase
552	1	3	3.60994	23.4094	345491	345814	+		IR t0300 - t0301
553	4	34	14.0039	90.811	345815	347068	+	glyA	t0301	serine hydroxymethyltransferase
554	0	0	2.04526	13.2629	347069	347252	+		IR t0301 - t0302
555	8	80	12.7298	82.5489	347253	348392	+	hcaT	t0302	putative 3-phenylpropionic acid transporter
556	11	52	14.2721	92.5504	349664	348387	-	csiE	t0303	stationary phase inducible protein CsiE
557	1	6	1.38586	8.98688	349665	349789	-+		IR t0303 - t0304
558	7	75	7.13046	46.239	349790	350428	+		t0304	hypothetical protein
559	0	0	0.514108	3.33384	350429	350475	-+		IR t0304 - t0305
560	6	39	10.3716	67.2567	350476	351404	+		t0305	pseudogene
561	9	27	11.3216	73.417	352418	351405	-	asrC	t0306	anaerobic sulfite reductase subunit C
562	0	0	0.100586	0.652274	352419	352428	-		IR t0306 - t0307
563	6	56	9.14219	59.2844	353247	352429	-	asrB	t0307	anaerobic sulfite reductase subunit B
564	0	0	0.0223525	0.14495	353248	353250	-		IR t0307 - t0308
565	12	65	11.6569	75.5913	354294	353251	-	asrA	t0308	anaerobic sulfite reductase subunit A
566	2	7	2.01173	13.0455	354295	354475	-		IR t0308 - t0309
567	15	103	9.81277	63.6329	355354	354476	-		t0309	hypothetical protein
568	1	2	1.59821	10.3639	355355	355498	-		IR t0309 - t0310
569	0	0	8.97455	58.1973	356302	355499	-	suhB	t0310	inositol monophosphatase
570	2	48	1.30762	8.47956	356303	356420	-+		IR t0310 - t0311
571	4	19	8.16985	52.9791	356421	357152	+		t0311	putative RNA methyltransferase
572	2	8	2.68231	17.394	357153	357393	-+		IR t0311 - t0312
573	1	2	5.52108	35.8026	357394	357888	+	yfhP	t0312	DNA-binding transcriptional regulator IscR
574	0	0	2.00055	12.973	357889	358068	-+		IR t0312 - t0313
575	0	0	13.568	87.9845	358069	359283	+		t0313	cysteine desulfurase
576	0	0	0.290583	1.88435	359284	359310	-+		IR t0313 - t0314
577	0	0	4.31404	27.9753	359311	359697	+	nifU	t0314	scaffold protein
578	0	0	0.301759	1.95682	359698	359725	-+		IR t0314 - t0315
579	0	0	3.60994	23.4094	359726	360049	+	iscA	t0315	iron-sulfur cluster assembly protein
580	0	0	2.17937	14.1326	360050	360245	-+		IR t0315 - t0316
581	0	0	5.75578	37.3245	360246	360761	+	hscB	t0316	co-chaperone HscB
582	0	0	0.122939	0.797223	360762	360773	-+		IR t0316 - t0317
583	0	0	20.6761	134.078	360774	362624	+	hscA	t0317	chaperone protein HscA
584	0	0	0	0	362625	362625	-+		IR t0317 - t0318
585	0	0	3.74405	24.2791	362626	362961	+	fdx	t0318	ferredoxin
586	0	0	0.111763	0.724749	362962	362972	-+		IR t0318 - t0319
587	1	5	2.23525	14.495	362973	363173	+	yfhJ	t0319	hypothetical protein
588	0	0	0.581166	3.76869	363174	363226	-+		IR t0319 - t0320
589	10	103	14.3392	92.9852	363227	364510	+	yfhI	t0320	aminopeptidase B
590	0	0	1.10645	7.17501	364511	364610	-+		IR t0320 - t0321
591	7	65	8.77337	56.8928	364611	365396	+	sseB	t0321	enhanced serine sensitivity protein SseB
592	6	36	6.33695	41.0932	365397	365964	-		IR t0321 - t0322
593	15	94	7.46575	48.4132	366633	365965	-		t0322	hypothetical protein
594	14	121	2.73819	17.7563	366634	366879	-		IR t0322 - t0323
595	6	35	9.41042	61.0238	367722	366880	-	sseA	t0323	3-mercaptopyruvate sulfurtransferase
596	2	7	2.31349	15.0023	367723	367930	-+		IR t0323 - t0324
597	30	184	55.1437	357.591	367931	372865	+		t0324	putative lipoprotein
598	16	123	25.8731	167.779	372866	375181	+	pbpC	t0325	penicillin-binding protein 1C
599	1	6	1.72115	11.1611	375182	375336	+		IR t0325 - t0326
600	25	167	26.566	172.273	375337	377714	+		t0326	pseudogene
601	3	8	7.02987	45.5867	377711	378340	+		t0327	putative anaerobic reductase component
602	7	56	9.0416	58.6322	378333	379142	+		t0328	putative anaerobic reductase component
603	6	61	9.64512	62.5458	379142	380005	+		t0329	putative polyferredoxin
604	0	0	1.32998	8.62451	380006	380125	+		IR t0329 - t0330
605	2	14	4.81697	31.2367	380126	380557	+	ndk	t0330	nucleoside diphosphate kinase
606	1	4	2.29114	14.8573	380558	380763	+		IR t0330 - t0331
607	6	39	13.0315	84.5057	380764	381930	+	yfgB	t0331	hypothetical protein
608	6	27	3.26347	21.1627	381931	382223	+		IR t0331 - t0332
609	3	19	10.8857	70.5905	382224	383198	+	yfgA	t0332	hypothetical protein
610	0	0	0.279407	1.81187	383199	383224	+		IR t0332 - t0333
611	0	0	12.4951	81.0269	383225	384343	+	ispG	t0333	4-hydroxy-3-methylbut-2-en-1-yl diphosphate synthase
612	0	0	1.21821	7.89976	384344	384453	+		IR t0333 - t0334
613	0	0	14.2386	92.333	384454	385728	+	hisS	t0334	histidyl-tRNA synthetase
614	0	0	0.134115	0.869698	385729	385741	+		IR t0334 - t0335
615	1	11	6.92929	44.9344	385742	386362	+		t0335	hypothetical protein
616	0	0	0.100586	0.652274	386363	386372	+		IR t0335 - t0336
617	1	2	13.1656	85.3754	386373	387551	+		t0336	outer membrane protein assembly complex subunit YfgL
618	0	0	1.30762	8.47956	387552	387669	+		IR t0336 - t0337
619	0	0	16.4515	106.683	387670	389142	+	engA	t0337	GTP-binding protein EngA
620	3	23	0.972336	6.30531	389143	389230	+		IR t0337 - t0338
621	5	27	2.46996	16.0169	389231	389452	+		t0338	hypothetical protein
622	15	95	3.84464	24.9313	389453	389797	+		IR t0338 - t0339
623	28	137	24.4649	158.647	389798	391987	+	sivH	t0339	pseudogene
624	0	0	0.6594	4.27602	391988	392047	+		IR t0339 - t0340
625	13	62	10.7851	69.9382	392048	393013	+	sinI	t0340	hypothetical protein
626	0	0	1.3188	8.55203	393014	393132	+		IR t0340 - t0341
627	40	262	71.4387	463.259	393133	399525	+	ratA	t0341	hypothetical protein
628	1	20	1.22939	7.97223	399526	399636	+		IR t0341 - t0342
629	37	259	63.4812	411.657	399637	405317	+	ratB	t0342	pseudogene
630	0	0	0.0558814	0.362374	405318	405323	+		IR t0342 - t0343
631	39	241	17.6585	114.51	405324	406904	+	ratC	t0343	hypothetical protein
632	14	88	6.30342	40.8758	406905	407469	+		IR t0343 - t0344
633	43	269	55.0208	356.794	407470	412393	+	shdA	t0344	pseudogene
634	1	6	1.7882	11.596	412394	412554	+-		IR t0344 - t0345
635	14	95	15.0768	97.7686	413904	412555	-	xseA	t0345	exodeoxyribonuclease VII large subunit
636	0	0	1.70997	11.0887	413905	414058	+		IR t0345 - t0346
637	11	50	16.4515	106.683	414059	415531	+	guaB	t0346	inosine 5'-monophosphate dehydrogenase
638	0	0	0.759986	4.92829	415532	415600	+		IR t0346 - t0347
639	1	4	17.625	114.293	415601	417178	+	guaA	t0347	GMP synthase
640	0	0	0.961159	6.23284	417179	417265	+		IR t0347 - t0348
641	2	15	1.76585	11.451	417266	417424	+		t0348	hypothetical protein
642	1	7	0.83822	5.43561	417425	417500	+-		IR t0348 - t0349
643	3	16	7.70045	49.9352	418190	417501	-		t0349	hypothetical protein
644	6	26	2.53701	16.4518	418191	418418	+-		IR t0349 - t0350
645	6	28	6.02401	39.0639	418958	418419	-		t0350	hypothetical protein
646	0	0	0.156468	1.01465	418959	418973	+-		IR t0350 - t0351
647	6	28	5.76696	37.397	419490	418974	-		t0351	pseudogene
648	10	63	3.11818	20.2205	419491	419770	+		IR t0351 - t0352
649	11	39	2.90583	18.8435	419771	420031	+		t0352	hypothetical protein
650	2	10	0.771163	5.00076	420032	420101	+		IR t0352 - t0353
651	0	0	1.53115	9.92905	420102	420239	+		t0353	hypothetical protein
652	1	4	1.06175	6.88511	420240	420335	+		IR t0353 - t0354
653	58	336	24.7331	160.387	420336	422549	+		t0354	hypothetical protein
654	0	0	0.379993	2.46414	422550	422584	+-		IR t0354 - t0355
655	8	42	17.2226	111.684	424126	422585	-	ppx	t0355	exopolyphosphatase
656	0	0	0.0335288	0.217425	424127	424130	+-		IR t0355 - t0356
657	14	78	23.0902	149.733	426197	424131	-	ppk	t0356	polyphosphate kinase
658	3	15	2.08996	13.5528	426198	426385	+-		IR t0356 - t0357
659	7	46	7.13046	46.239	427024	426386	-	purN	t0357	phosphoribosylglycinamide formyltransferase
660	6	27	11.5898	75.1564	428061	427024	-	purM	t0358	phosphoribosylaminoimidazole synthetase
661	1	7	4.59345	29.7872	428062	428473	-+		IR t0358 - t0359
662	4	24	6.99635	45.3693	428474	429100	+	upp	t0359	uracil phosphoribosyltransferase
663	1	2	0.961159	6.23284	429101	429187	-+		IR t0359 - t0360
664	9	48	14.4062	93.4201	429188	430477	+	uraA	t0360	uracil transporter
665	1	8	0.771163	5.00076	430478	430547	-+		IR t0360 - t0361
666	1	6	8.1028	52.5443	430548	431273	+		t0361	DNA replication initiation factor
667	1	9	0.279407	1.81187	431274	431299	-		IR t0361 - t0362
668	1	5	4.01228	26.0185	431659	431300	-		t0362	putative arsenate reductase
669	1	15	0.424698	2.75404	431660	431698	-		IR t0362 - t0363
670	10	71	16.3509	106.031	433162	431699	-		t0363	hypothetical protein
671	4	12	2.30231	14.9298	433163	433369	-+		IR t0363 - t0364
672	7	43	11.9251	77.3307	433370	434437	+		t0364	hypothetical protein
673	4	21	3.07347	19.9306	434438	434713	-+		IR t0364 - t0365
674	13	100	13.2662	86.0276	434714	435901	+		t0365	pseudogene
675	0	0	0.737634	4.78334	435902	435968	-+		IR t0365 - t0366
676	7	32	14.1715	91.8981	435969	437237	+		t0366	putative permease
677	0	0	0.0447051	0.289899	437238	437242	-+		IR t0366 - t0367
678	7	37	12.7298	82.5489	437243	438382	+		t0367	hypothetical protein
679	0	0	0.502932	3.26137	438383	438428	-		IR t0367 - t0368
680	6	45	5.25285	34.0632	438899	438429	-	bcp	t0368	thioredoxin-dependent thiol peroxidase
681	7	23	6.39283	41.4556	439471	438899	-	gcvR	t0369	glycine cleavage system transcriptional repressor
682	1	2	1.60938	10.4364	439472	439616	-+		IR t0369 - t0370
683	0	0	9.81277	63.6329	439617	440495	+	dapA	t0370	dihydrodipicolinate synthase
684	0	0	0.167644	1.08712	440496	440511	-+		IR t0370 - t0371
685	4	23	11.5563	74.939	440512	441546	+	nlpB	t0371	lipoprotein
686	1	7	1.93349	12.5381	441547	441720	-+		IR t0371 - t0372
687	3	18	7.96868	51.6746	441721	442434	+	purC	t0372	phosphoribosylaminoimidazole-succinocarboxamide synthase
688	0	0	1.45292	9.42173	442435	442565	-+		IR t0372 - t0373
689	8	36	9.64512	62.5458	442566	443429	+		t0373	hypothetical protein
690	0	0	0.156468	1.01465	443430	443444	-+		IR t0373 - t0374
691	10	31	22.5202	146.037	443445	445460	+		t0374	hypothetical protein
692	0	0	0.279407	1.81187	445461	445486	-		IR t0374 - t0375
693	0	0	2.23525	14.495	445687	445487	-		t0375	hypothetical protein
694	0	0	0.290583	1.88435	445688	445714	-		IR t0375 - t0376
695	0	0	12.5957	81.6792	446842	445715	-	dapE	t0376	succinyl-diaminopimelate desuccinylase
696	1	11	0.0223525	0.14495	446843	446845	-		IR t0376 - t0377
697	2	14	3.97875	25.801	447202	446846	-	yffB	t0377	hypothetical protein
698	15	54	7.19752	46.6738	447203	447847	-		IR t0377 - t0378
699	17	103	34.7917	225.614	450961	447848	-	acrD	t0378	aminoglycoside/multidrug efflux system
700	4	12	2.04526	13.2629	450962	451145	-		IR t0378 - t0379
701	10	56	18.9997	123.207	452846	451146	-	narQ	t0379	nitrate/nitrite sensor protein NarQ
702	2	12	2.05643	13.3354	452847	453031	-+		IR t0379 - t0380
703	10	88	20.7767	134.731	453032	454891	+	aegA	t0380	putative oxidoreductase
704	15	63	4.99579	32.3963	454892	455339	-		IR t0380 - t0381
705	35	213	14.5068	94.0724	456638	455340	-		t0381	hypothetical protein
706	12	70	2.25761	14.6399	456639	456841	-+		IR t0381 - t0382
707	11	55	6.42636	41.673	456842	457417	+	yffH	t0382	hypothetical protein
708	1	3	1.37468	8.91441	457418	457541	-+		IR t0382 - t0383
709	7	52	11.6569	75.5913	457542	458585	+		t0383	hypothetical protein
710	4	21	1.40821	9.13183	458586	458712	-+		IR t0383 - t0384
711	4	43	2.57054	16.6692	458713	458943	+		t0384	hypothetical protein
712	3	18	0.681753	4.42097	458944	459005	-		IR t0384 - t0385
713	17	91	22.3525	144.95	461006	459006	-	tktB	t0385	transketolase
714	0	0	0.201173	1.30455	461007	461025	-		IR t0385 - t0386
715	5	16	10.6175	68.8511	461976	461026	-	talA	t0386	transaldolase A
716	3	7	3.01759	19.5682	461977	462247	-+		IR t0386 - t0387
717	11	62	25.4707	165.17	462248	464527	+	maeB	t0387	malic enzyme
718	15	78	2.08996	13.5528	464528	464715	-+		IR t0387 - t0388
719	105	1126	5.11873	33.1935	464716	465174	+	tnpA	t0388	transposase for insertion sequence element IS200
720	36	217	5.35343	34.7155	465175	465654	-+		IR t0388 - t0389
721	7	64	3.74405	24.2791	465655	465990	+	eutS	t0389	putative ethanolamine utilization protein EutS
722	0	0	0.122939	0.797223	465991	466002	-+		IR t0389 - t0390
723	7	34	5.35343	34.7155	466003	466482	+	eutP	t0390	putative ethanolamine utilization protein EutP
724	3	29	7.70045	49.9352	466460	467149	+	eutQ	t0391	putative ethanolamine utilization protein EutQ
725	4	21	8.90749	57.7625	467146	467943	+		t0392	putative cobalamin adenosyltransferase
726	5	17	11.3551	73.6345	467940	468956	+	eutD	t0393	phosphotransacetylase
727	0	0	0.435875	2.82652	468957	468996	+		IR t0393 - t0394
728	9	64	7.70045	49.9352	468997	469686	+	eutN	t0394	putative ethanolamine utilization protein EutN
729	0	0	0.111763	0.724749	469687	469697	+		IR t0394 - t0395
730	12	76	15.6803	101.682	469698	471101	+	eutE	t0395	putative aldehyde dehydrogenase
731	0	0	0.100586	0.652274	471102	471111	+		IR t0395 - t0396
732	7	40	9.37689	60.8064	471112	471951	+	eutJ	t0396	putative ethanolamine utilization protein EutJ
733	12	92	13.2662	86.0276	471941	473128	+	eutG	t0397	putative alchohol dehydrogenase
734	1	2	1.30762	8.47956	473129	473246	+		IR t0397 - t0398
735	5	59	13.7021	88.8542	473247	474473	+	eutH	t0398	hypothetical protein
736	2	7	15.6803	101.682	474470	475873	+	eutA	t0399	reactivating factor for ethanolamine ammonia lyase
737	0	0	0.111763	0.724749	475874	475884	+		IR t0399 - t0400
738	14	132	15.2109	98.6383	475885	477246	+	eutB	t0400	ethanolamine ammonia-lyase heavy chain
739	0	0	0.189997	1.23207	477247	477264	+		IR t0400 - t0401
740	4	39	10.0139	64.9375	477265	478161	+	eutC	t0401	ethanolamine ammonia-lyase small subunit
741	0	0	0.0894102	0.579799	478162	478170	+		IR t0401 - t0402
742	4	30	7.36516	47.7609	478171	478830	+	eutL	t0402	ethanolamine utilization protein EutL
743	0	0	0.122939	0.797223	478831	478842	+		IR t0402 - t0403
744	3	27	5.52108	35.8026	478843	479337	+	eutK	t0403	ethanolamine utilization protein EutK
745	0	0	0.514108	3.33384	479338	479384	+		IR t0403 - t0404
746	9	70	11.7574	76.2435	479385	480437	+	yfeG	t0404	transcriptional regulator EutR
747	0	0	2.2129	14.35	480438	480636	+-		IR t0404 - t0405
748	17	108	14.2721	92.5504	481914	480637	-		t0405	hypothetical protein
749	2	29	1.41939	9.20431	481915	482042	+-		IR t0405 - t0406
750	6	20	3.67699	23.8442	482372	482043	-		t0406	hypothetical protein
751	0	0	0.212349	1.37702	482373	482392	+-		IR t0406 - t0407
752	9	60	10.0475	65.1549	483292	482393	-	hemF	t0407	coproporphyrinogen III oxidase
753	0	0	0.0111763	0.0724749	483293	483294	+-		IR t0407 - t0408
754	8	36	9.71218	62.9806	484164	483295	-	amiA	t0408	N-acetylmuramoyl-l-alanine amidase I
755	3	14	2.35819	15.2922	484165	484376	+		IR t0408 - t0409
756	3	9	4.74992	30.8018	484377	484802	+		t0409	putative acetyltransferase
757	5	57	5.01815	32.5412	484789	485238	+		t0410	hypothetical protein
758	2	21	0.670576	4.34849	485239	485299	+		IR t0410 - t0411
759	2	13	6.42636	41.673	485300	485875	+		t0411	hypothetical protein
760	0	0	1.03939	6.74016	485876	485969	+		IR t0411 - t0412
761	10	36	10.0475	65.1549	485970	486869	+		t0412	hypothetical protein
762	1	8	2.62642	17.0316	486870	487105	+		IR t0412 - t0413
763	5	31	8.84043	57.3276	487106	487897	+	yfeF	t0413	short chain dehydrogenase
764	0	0	1.7435	11.3061	487898	488054	+		IR t0413 - t0414
765	6	22	11.3551	73.6345	488055	489071	+	cysP	t0414	thiosulfate transporter subunit
766	3	7	9.30983	60.3716	489071	489904	+	cysU	t0415	sulfate/thiosulfate transporter subunit
767	5	28	9.77924	63.4155	489904	490779	+	cysW	t0416	sulfate/thiosulfate transporter permease subunit
768	5	25	12.2268	79.2875	490769	491863	+	cysA	t0417	sulfate/thiosulfate transporter subunit
769	2	5	1.32998	8.62451	491864	491983	+		IR t0417 - t0418
770	0	0	10.1816	66.0246	491984	492895	+	cysM	t0418	cysteine synthase B
771	0	0	0.346464	2.24672	492896	492927	+-		IR t0418 - t0419
772	1	12	4.21345	27.323	493305	492928	-		t0419	hypothetical protein
773	0	0	0.637047	4.13107	493306	493363	+-		IR t0419 - t0420
774	4	16	8.03574	52.1094	494083	493364	-		t0420	glutamine amidotransferase
775	0	0	0.145292	0.942173	494084	494097	+-		IR t0420 - t0421
776	1	2	14.4397	93.6375	495390	494098	-	ptsJ	t0421	putative transcriptional regulator
777	0	0	0.905278	5.87046	495391	495472	+		IR t0421 - t0423
778	12	73	9.67865	62.7632	495473	496339	+	pdxK	t0423	pyridoxal kinase
779	4	17	2.67113	17.3215	496336	496575	+		t0422	hypothetical protein
780	2	5	1.65409	10.7263	496576	496724	+-		IR t0422 - t0424
781	0	0	5.68872	36.8897	497234	496725	-	crr	t0424	glucose-specific PTS system component
782	0	0	0.435875	2.82652	497235	497274	+-		IR t0424 - t0425
783	1	2	19.3014	125.164	499002	497275	-		t0425	phosphoenolpyruvate-protein phosphotransferase
784	0	0	0.525285	3.40632	499003	499050	+-		IR t0425 - t0426
785	0	0	2.8723	18.626	499308	499051	-	ptsH	t0426	phosphohistidinoprotein-hexose phosphotransferase component of PTS system (Hpr)
786	1	3	4.26934	27.6854	499309	499691	+-		IR t0426 - t0427
787	7	40	10.8522	70.3731	500663	499692	-	cysK	t0427	cysteine synthase A
788	25	81	4.1464	26.8882	500664	501035	+-		IR t0427 - t0428
789	5	22	8.50514	55.1534	501797	501036	-	cysZ	t0428	putative sulfate transport protein CysZ
790	4	12	2.57054	16.6692	501798	502028	+		IR t0428 - t0429
791	0	0	11.0198	71.4602	502029	503015	+		t0429	cell division protein ZipA
792	1	14	0.782339	5.07324	503016	503086	+		IR t0429 - t0431
793	0	0	22.5202	146.037	503087	505102	+	ligA	t0431	NAD-dependent DNA ligase LigA
794	2	5	2.53701	16.4518	505095	505322	+	ypeB	t0430	hypothetical protein
795	6	33	11.1539	72.3299	506317	505319	-	yfeH	t0432	hypothetical protein
796	0	0	0.983512	6.37779	506318	506406	-+		IR t0432 - t0433
797	4	56	10.3492	67.1117	506407	507333	+		t0433	putative transcriptional regulator
798	0	0	0.670576	4.34849	507334	507394	-		IR t0433 - t0434
799	32	161	8.50514	55.1534	508156	507395	-	yfeN	t0434	hypothetical protein
800	1	5	2.83877	18.4086	508157	508411	-+		IR t0434 - t0435
801	19	113	9.30983	60.3716	508412	509245	+	xapA	t0435	purine nucleoside phosphorylase
802	3	12	0.592342	3.84117	509246	509299	-+		IR t0435 - t0436
803	27	151	14.0374	91.0284	509300	510556	+	xapB	t0436	xanthosine permease
804	3	11	2.98406	19.3508	510557	510824	-+		IR t0436 - t0437
805	20	111	9.87982	64.0678	510825	511709	+	xapR	t0437	DNA-binding transcriptional activator XapR
806	2	13	1.79938	11.6685	511710	511871	-		IR t0437 - t0438
807	1	4	0.83822	5.43561	511947	511872	-		t0438
808	1	3	0.0335288	0.217425	511948	511951	-		IR t0438 - t0439
809	0	0	0.83822	5.43561	512027	511952	-		t0439
810	0	0	0.447051	2.89899	512028	512068	-		IR t0439 - t0440
811	0	0	0.83822	5.43561	512144	512069	-		t0440
812	0	0	0.491756	3.18889	512145	512189	-		IR t0440 - t0441
813	0	0	0.83822	5.43561	512265	512190	-		t0441
814	2	5	2.8723	18.626	512266	512523	-+		IR t0441 - t0442
815	0	0	15.8144	102.552	512524	513939	+	gltX	t0442	glutamyl-tRNA synthetase
816	0	0	0.581166	3.76869	513940	513992	-		IR t0442 - t0443
817	5	28	4.3811	28.4101	514385	513993	-	yfeD	t0443	hypothetical protein
818	0	0	0	0	514386	514386	-		IR t0443 - t0444
819	6	37	4.04581	26.2359	514749	514387	-	yfeC	t0444	hypothetical protein
820	2	15	2.45878	15.9445	514750	514970	-+		IR t0444 - t0445
821	0	0	0.83822	5.43561	514971	515046	+		t0445
822	0	0	0.458227	2.97147	515047	515088	-+		IR t0445 - t0446
823	0	0	0.83822	5.43561	515089	515164	+		t0446
824	0	0	2.11232	13.6977	515165	515354	-+		IR t0446 - t0447
825	28	165	24.4649	158.647	515355	517544	+	yfeA	t0447	hypothetical protein
826	0	0	0.56999	3.69622	517545	517596	-		IR t0447 - t0448
827	8	49	13.4339	87.1148	518799	517597	-	nupC	t0448	nucleoside permease NupC
828	1	8	3.81111	24.7139	518800	519141	-+		IR t0448 - t0449
829	8	50	13.8698	89.9413	519142	520383	+	mntH	t0449	manganese transport protein MntH
830	0	0	0.6594	4.27602	520384	520443	-		IR t0449 - t0450
831	1	11	3.64346	23.6268	520770	520444	-		t0450	hypothetical protein
832	0	0	1.25174	8.11718	520771	520883	-		IR t0450 - t0451
833	3	9	11.1539	72.3299	521882	520884	-		t0451	putative ion-channel protein
834	1	10	1.98938	12.9005	521883	522061	-+		IR t0451 - t0452
835	12	112	18.4632	119.728	522062	523714	+		t0452	putative decarboxylase
836	2	24	0.201173	1.30455	523715	523733	-		IR t0452 - t0453
837	12	53	13.8027	89.5064	524969	523734	-		t0453	hypothetical protein
838	0	0	2.25761	14.6399	524970	525172	-+		IR t0453 - t0454
839	11	105	10.7851	69.9382	525173	526138	+	glk	t0454	glucokinase
840	4	34	8.05809	52.2544	526139	526860	-+		IR t0454 - t0455
841	9	61	13.8362	89.7239	526861	528099	+		t0455	aminotransferase
842	14	76	1.9782	12.828	528100	528277	-+		IR t0455 - t0456
843	114	1245	5.11873	33.1935	528278	528736	+	tnpA	t0456	transposase for insertion sequence element IS200
844	27	188	6.63871	43.0501	528737	529331	-		IR t0456 - t0457
845	15	87	10.2822	66.6769	530252	529332	-		t0457	lipid A biosynthesis palmitoleoyl acyltransferase
846	18	153	5.80048	37.6144	530253	530772	-+		IR t0457 - t0458
847	3	23	2.70466	17.5389	530773	531015	+		t0458	hypothetical protein
848	16	109	2.64878	17.1765	531016	531253	-		IR t0458 - t0459
849	39	283	15.5462	100.813	532645	531254	-	pgtP	t0459	phosphoglycerate transporter protein
850	3	15	4.8505	31.4541	532646	533080	-+		IR t0459 - t0460
851	8	31	13.3333	86.4625	533081	534274	+	pgtC	t0460	phosphoglycerate transport regulatory protein PgtC precursor
852	20	132	22.4196	145.385	534271	536277	+	pgtB	t0461	phosphoglycerate transport system sensor protein PgtB
853	12	85	13.9368	90.3761	536267	537514	+	pgtA	t0462	phosphoglycerate transport system transcriptional regulatory protein PgtA
854	0	0	2.97289	19.2783	537515	537781	+		IR t0462 - t0463
855	18	89	10.4833	67.9814	537782	538720	+	pgtE	t0463	outer membrane protease
856	10	70	2.45878	15.9445	538721	538941	+		IR t0463 - t0464
857	10	45	2.73819	17.7563	538942	539187	+		t0464	pseudogene
858	1	4	4.41463	28.6276	539188	539583	+		IR t0464 - t0465
859	16	144	5.58814	36.2374	539584	540084	+		t0465	pseudogene
860	2	9	1.28527	8.33461	540085	540200	+-		IR t0465 - t0466
861	0	0	21.4808	139.297	542123	540201	-		t0466	putative lipopolysaccharide modification acyltransferase
862	0	0	0.56999	3.69622	542124	542175	+-		IR t0466 - t0467
863	0	0	2.43643	15.7995	542394	542176	-	gtrB	t0467	pseudogene
864	18	93	4.34757	28.1927	542752	542363	-	gtrA	t0468	bactoprenol-linked glucose transferase
865	12	90	8.1028	52.5443	542753	543478	-+		IR t0468 - t0469
866	4	20	2.4029	15.5821	543479	543694	+		t0469	pseudogene
867	0	0	1.66526	10.7988	543695	543844	-		IR t0469 - t0470
868	0	0	0.827044	5.36314	543919	543845	-		t0470
869	0	0	0.827044	5.36314	543920	543994	-		IR t0470 - t0471
870	16	84	10.5169	68.1988	544936	543995	-	yfdC	t0471	hypothetical protein
871	7	64	3.20759	20.8003	544937	545224	-+		IR t0471 - t0472
872	13	61	8.43808	54.7185	545225	545980	+	vacJ	t0472	VacJ lipoprotein precursor
873	0	0	0.6594	4.27602	545981	546040	-		IR t0472 - t0473
874	12	70	14.6744	95.1595	547354	546041	-	fadL	t0473	long-chain fatty acid outer membrane transporter
875	2	8	4.05699	26.3084	547355	547718	-+		IR t0473 - t0474
876	2	17	3.17406	20.5829	547719	548003	+		t0474	hypothetical protein
877	3	9	1.96702	12.7556	548004	548180	-+		IR t0474 - t0475
878	9	67	14.6409	94.9421	548181	549491	+	fadI	t0475	3-ketoacyl-CoA thiolase
879	15	124	23.9955	155.604	549491	551638	+	fadJ	t0476	multifunctional fatty acid oxidation complex subunit alpha
880	0	0	2.31349	15.0023	551639	551846	+		IR t0476 - t0477
881	1	3	5.42049	35.1503	551847	552332	+		t0477	phosphohistidine phosphatase
882	0	0	0.525285	3.40632	552333	552380	+-		IR t0477 - t0478
883	3	19	6.15813	39.9336	552932	552381	-		t0478	hypothetical protein
884	0	0	1.83291	11.8859	552933	553097	+		IR t0478 - t0479
885	8	45	10.4163	67.5466	553098	554030	+		t0479	N5-glutamine S-adenosyl-L-methionine-dependent methyltransferase
886	0	0	0.379993	2.46414	554031	554065	+		IR t0479 - t0480
887	1	16	12.1263	78.6352	554066	555151	+	aroC	t0480	chorismate synthase
888	0	0	0.0223525	0.14495	555152	555154	+		IR t0480 - t0481
889	6	61	9.20925	59.7193	555155	555979	+	mepA	t0481	penicillin-insensitive murein endopeptidase
890	3	7	9.0416	58.6322	555979	556788	+	yfcA	t0482	hypothetical protein
891	2	7	6.13577	39.7887	556788	557337	+		t0483	pseudogene
892	0	0	0.346464	2.24672	557338	557369	+		IR t0483 - t0484
893	1	5	3.07347	19.9306	557370	557645	+		t0484	hypothetical protein
894	0	0	0.558814	3.62374	557646	557696	+-		IR t0484 - t0485
895	12	51	22.3525	144.95	559697	557697	-	mnmC	t0485	5-methylaminomethyl-2-thiouridine methyltransferase
896	0	0	1.76585	11.451	559698	559856	+		IR t0485 - t0486
897	1	6	13.568	87.9845	559857	561071	+	fabB	t0486	3-oxoacyl-(acyl carrier protein) synthase I
898	2	8	1.07292	6.95759	561072	561168	+		IR t0486 - t0487
899	6	23	7.33163	47.5435	561169	561825	+		t0487	hypothetical protein
900	2	21	0.726458	4.71087	561826	561891	+-		IR t0487 - t0488
901	31	217	5.78931	37.542	562410	561892	-		t0488	putative lipoprotein
902	21	103	4.11287	26.6707	562778	562410	-		t0489	hypothetical protein
903	2	14	1.86644	12.1033	562779	562946	-		IR t0489 - t0490
904	7	44	2.77172	17.9738	563195	562947	-		t0490	putative DNA-binding protein
905	1	14	1.89997	12.3207	563196	563366	-+		IR t0490 - t0491
906	21	131	4.17993	27.1056	563367	563741	+		t0491	putative bacteriophage protein
907	4	19	1.98938	12.9005	563742	563920	-+		IR t0491 - t0492
908	9	48	13.1656	85.3754	563921	565099	+		t0492	hypothetical protein
909	7	45	11.1874	72.5473	566097	565096	-	flk	t0493	flagella biosynthesis regulator
910	1	5	1.13998	7.39243	566098	566200	-+		IR t0493 - t0494
911	12	59	12.6962	82.3314	566201	567337	+	pdxB	t0494	erythronate-4-phosphate dehydrogenase
912	0	0	0.737634	4.78334	567338	567404	-+		IR t0494 - t0495
913	3	35	11.3216	73.417	567405	568418	+	usg	t0495	putative semialdehyde dehydrogenase
914	0	0	9.07513	58.8496	568418	569230	+	truA	t0496	tRNA pseudouridine synthase A
915	0	0	0.525285	3.40632	569231	569278	+		IR t0496 - t0497
916	6	23	7.36516	47.7609	569279	569938	+	dedA	t0497	hypothetical protein
917	0	0	1.65409	10.7263	569939	570087	+		IR t0497 - t0498
918	0	0	10.2151	66.242	570088	571002	+	accD	t0498	acetyl-CoA carboxylase subunit beta
919	0	0	0.737634	4.78334	571003	571069	+		IR t0498 - t0499
920	0	0	14.1715	91.8981	571070	572338	+	folC	t0499	bifunctional folylpolyglutamate synthase/ dihydrofolate synthase
921	4	13	7.53281	48.8481	572328	573002	+	dedD	t0500	hypothetical protein
922	4	34	3.45347	22.3947	573003	573312	+		IR t0500 - t0501
923	2	10	5.45402	35.3677	573313	573801	+	cvpA	t0501	colicin V production protein
924	0	0	0.402346	2.60909	573802	573838	+		IR t0501 - t0502
925	16	99	16.9544	109.944	573839	575356	+	purF	t0502	amidophosphoribosyltransferase
926	0	0	0.379993	2.46414	575357	575391	+-		IR t0502 - t0503
927	15	100	15.9485	103.422	576819	575392	-		t0503	putative transcriptional regulator
928	0	0	2.33584	15.1472	576820	577029	+		IR t0503 - t0504
929	28	161	15.6133	101.247	577030	578427	+		t0504	putative amino acid decarboxylase
930	7	23	0.994688	6.45026	578428	578517	+		IR t0504 - t0505
931	39	220	15.8815	102.987	578518	579939	+		t0505	putative amino acid transporter
932	0	0	0	0	579940	579940	+		IR t0505 - t0506
933	34	238	12.3274	79.9398	579941	581044	+		t0506	hypothetical protein
934	1	9	0.692929	4.49344	581045	581107	+		IR t0506 - t0507
935	7	68	14.4062	93.4201	581108	582397	+		t0507	putative amino acid permease
936	2	18	1.58703	10.2914	582398	582540	+		IR t0507 - t0508
937	0	0	6.3593	41.2382	582541	583110	+	ubiX	t0508	3-octaprenyl-4-hydroxybenzoate carboxy-lyase
938	0	0	3.20759	20.8003	583111	583398	+		IR t0508 - t0509
939	7	74	8.73984	56.6753	583399	584181	+	argT	t0509	lysine-arginine-ornithine-binding periplasmic protein precursor
940	1	6	2.6376	17.1041	584182	584418	+		IR t0509 - t0510
941	6	53	8.73984	56.6753	584419	585201	+	hisJ	t0510	histidine-binding periplasmic protein
942	2	12	2.02291	13.1179	585202	585383	+		IR t0510 - t0511
943	5	29	7.66692	49.7177	585384	586070	+	hisQ	t0511	histidine transport system permease protein
944	8	71	7.90162	51.2397	586067	586774	+	hisM	t0512	histidine transport system permease
945	0	0	0.100586	0.652274	586775	586784	+		IR t0512 - t0513
946	11	80	8.67279	56.2405	586785	587561	+	hisP	t0513	histidine/lysine/arginine/ornithine transporter subunit
947	0	0	0.558814	3.62374	587562	587612	+-		IR t0513 - t0514
948	5	20	9.98041	64.72	588506	587613	-		t0514	hypothetical protein
949	4	34	1.36351	8.84193	588507	588629	+-		IR t0514 - t0515
950	4	18	7.23105	46.8912	589277	588630	-		t0515	putative glutathione-S transferase
951	2	7	1.57585	10.219	589278	589419	+		IR t0515 - t0516
952	0	0	7.19752	46.6738	589420	590064	+		t0516	putative glutathione-S transferase
953	0	0	0.603519	3.91364	590065	590119	+		IR t0516 - t0517
954	2	14	6.15813	39.9336	590120	590671	+		t0517	phosphodiesterase
955	0	0	0.614695	3.98612	590672	590727	+		IR t0517 - t0518
956	2	10	6.19165	40.1511	590728	591282	+		t0518	hypothetical protein
957	0	0	0.0447051	0.289899	591283	591287	+-		IR t0518 - t0519
958	3	12	11.3886	73.8519	592307	591288	-		t0519	putative transcriptional regulator
959	1	4	2.80524	18.1912	592308	592559	+		IR t0519 - t0520
960	23	140	4.95109	32.1064	592560	593003	+		t0520	putative sugar phosphotransferase component II A
961	1	4	0.882925	5.72551	593004	593083	+		IR t0520 - t0521
962	0	0	3.03995	19.7132	593084	593356	+		t0521	putative sugar phosphotransferase component II B
963	0	0	0.145292	0.942173	593357	593370	+		IR t0521 - t0522
964	23	160	15.6133	101.247	593371	594768	+	ulaA	t0522	ascorbate-specific PTS system enzyme IIC
965	5	51	9.27631	60.1541	594765	595595	+		t0523	putative transketolase N-terminal section
966	6	24	10.651	69.0685	595588	596541	+		t0524	putative transketolase C-terminal section
967	0	0	0.525285	3.40632	596542	596589	+-		IR t0524 - t0525
968	10	73	16.9879	110.162	598110	596590	-		t0525	hypothetical protein
969	0	0	2.41407	15.6546	598111	598327	+-		IR t0525 - t0526
970	1	2	23.9619	155.386	600472	598328	-	pta	t0526	phosphate acetyltransferase
971	1	3	0.83822	5.43561	600473	600548	+-		IR t0526 - t0527
972	1	5	13.4339	87.1148	601751	600549	-	ackA	t0527	acetate kinase
973	1	18	3.77758	24.4965	601752	602090	+		IR t0527 - t0528
974	3	32	5.0852	32.9761	602091	602546	+		t0528	hypothetical protein
975	0	0	0.905278	5.87046	602547	602628	+		IR t0528 - t0529
976	4	11	5.52108	35.8026	602629	603123	+		t0529	hypothetical protein
977	0	0	0.100586	0.652274	603124	603133	+		IR t0529 - t0530
978	5	37	7.36516	47.7609	603134	603793	+		t0530	putative phosphatase
979	0	0	0.827044	5.36314	603794	603868	+		IR t0530 - t0531
980	16	183	20.4079	132.339	603869	605695	+		t0531	putative sodium/sulphate transporter
981	1	2	1.00586	6.52274	605696	605786	+-		IR t0531 - t0532
982	5	23	6.69459	43.4124	606386	605787	-		t0532	hypothetical protein
983	1	4	1.02822	6.66769	606387	606479	+-		IR t0532 - t0533
984	14	74	13.568	87.9845	607694	606480	-		t0533	aminotransferase AlaT
985	36	214	10.3939	67.4016	607695	608625	+		IR t0533 - t0534
986	15	103	10.4833	67.9814	608626	609564	+	lrhA	t0534	NADH dehydrogenase operon transcriptional regulator
987	1	2	0.871749	5.65304	609565	609643	+		IR t0534 - t0535
988	0	0	1.69879	11.0162	609644	609796	+		t0535	hypothetical protein
989	0	0	4.36992	28.3377	609797	610188	+		IR t0535 - t0536
990	0	0	4.95109	32.1064	610189	610632	+	nuoA	t0536	NADH dehydrogenase subunit A
991	0	0	0.156468	1.01465	610633	610647	+		IR t0536 - t0537
992	0	0	7.39869	47.9784	610648	611310	+	nuoB	t0537	NADH dehydrogenase subunit B
993	0	0	0.949983	6.16036	611311	611396	+		IR t0537 - t0538
994	2	8	20.1396	130.6	611397	613199	+	nuoC	t0538	bifunctional NADH:ubiquinone oxidoreductase subunit C/D
995	0	0	0.0111763	0.0724749	613200	613201	+		IR t0538 - t0539
996	0	0	5.58814	36.2374	613202	613702	+	nuoE	t0539	NADH dehydrogenase subunit E
997	1	24	14.9427	96.8989	613699	615036	+	nuoF	t0540	NADH dehydrogenase I subunit F
998	0	0	0.257054	1.66692	615037	615060	+		IR t0540 - t0541
999	3	11	30.5336	198.001	615061	617793	+	nuoG	t0541	NADH dehydrogenase subunit G
1000	1	12	10.9192	70.8079	617790	618767	+	nuoH	t0542	NADH dehydrogenase subunit H
1001	0	0	0.145292	0.942173	618768	618781	+		IR t0542 - t0543
1002	1	15	6.05754	39.2814	618782	619324	+	nuoI	t0543	NADH dehydrogenase subunit I
1003	0	0	0.100586	0.652274	619325	619334	+		IR t0543 - t0544
1004	2	9	6.19165	40.1511	619335	619889	+	nuoJ	t0544	NADH dehydrogenase subunit J
1005	0	0	3.37523	21.8874	619886	620188	+	nuoK	t0545	NADH dehydrogenase subunit K
1006	2	9	20.5755	133.426	620185	622026	+	nuoL	t0546	NADH dehydrogenase subunit L
1007	1	2	3.487	22.6122	622027	622339	+		IR t0546 - t0547
1008	1	2	17.0885	110.814	622340	623869	+	nuoM	t0547	NADH dehydrogenase subunit M
1009	0	0	0.0558814	0.362374	623870	623875	+		IR t0547 - t0548
1010	0	0	16.2838	105.596	623876	625333	+	nuoN	t0548	NADH dehydrogenase subunit N
1011	0	0	1.5535	10.074	625334	625473	+-		IR t0548 - t0549
1012	6	22	11.221	72.7648	626478	625474	-		t0549	putative receptor/regulator protein
1013	0	0	0.715281	4.63839	626479	626543	+-		IR t0549 - t0550
1014	5	28	10.2486	66.4594	627461	626544	-		t0550	ribonuclease Z
1015	0	0	0.6594	4.27602	627462	627521	+		IR t0550 - t0551
1016	1	18	5.15226	33.4109	627522	627983	+		t0551	hypothetical protein
1017	0	0	0.525285	3.40632	627984	628031	+		IR t0551 - t0552
1018	2	16	3.47582	22.5397	628032	628343	+		t0552	hypothetical protein
1019	2	8	1.10645	7.17501	628344	628443	+		IR t0552 - t0553
1020	7	26	14.4733	93.8549	628444	629739	+	menF	t0553	menaquinone-specific isochorismate synthase
1021	0	0	0.938807	6.08789	629740	629824	+		IR t0553 - t0554
1022	13	54	18.6644	121.033	629825	631495	+	menD	t0554	2-succinyl-5-enolpyruvyl-6-hydroxy-3-cyclohexene-1-carboxylate synthase
1023	5	21	8.47161	54.9359	631492	632250	+	yfbB	t0555	acyl-CoA thioester hydrolase YfbB
1024	0	0	0.145292	0.942173	632251	632264	+		IR t0555 - t0556
1025	5	19	9.57806	62.1109	632265	633122	+	menB	t0556	naphthoate synthase
1026	5	32	10.7516	69.7208	633122	634084	+	menC	t0557	O-succinylbenzoate synthase
1027	4	55	15.278	99.0731	634081	635448	+	menE	t0558	O-succinylbenzoic acid--CoA ligase
1028	0	0	1.07292	6.95759	635449	635545	+		IR t0558 - t0559
1029	3	14	2.8723	18.626	635546	635803	+	pmrD	t0559	polymyxin B resistance protein
1030	1	6	4.21345	27.323	636175	635798	-		t0560	hypothetical protein
1031	0	0	3.74405	24.2791	636510	636175	-		t0561	hypothetical protein
1032	13	82	18.3961	119.294	638153	636507	-	arnT	t0562	4-amino-4-deoxy-L-arabinose transferase
1033	5	12	10.0475	65.1549	639049	638150	-		t0563	hypothetical protein
1034	18	111	22.1514	143.645	641028	639046	-		t0564	bifunctional UDP-glucuronic acid decarboxylase/UDP-4-amino-4-deoxy-L-arabinose formyltransferase
1035	3	12	10.9863	71.2428	642008	641025	-	pmrF	t0565	undecaprenyl phosphate 4-deoxy-4-formamido-L-arabinose transferase
1036	0	0	0.0111763	0.0724749	642009	642010	-		IR t0565 - t0566
1037	18	73	12.7298	82.5489	643150	642011	-		t0566	UDP-4-amino-4-deoxy-L-arabinose--oxoglutarate aminotransferase
1038	6	28	3.2523	21.0902	643151	643442	-+		IR t0566 - t0567
1039	30	142	6.76164	43.8473	643443	644048	+	ais	t0567	Ais protein
1040	4	19	0.48058	3.11642	644049	644092	-		IR t0567 - t0568
1041	19	90	4.74992	30.8018	644518	644093	-		t0568	hypothetical protein
1042	2	6	1.92232	12.4657	644519	644691	-+		IR t0568 - t0569
1043	2	14	7.23105	46.8912	644692	645339	+		t0569	hypothetical protein
1044	0	0	1.26292	8.18966	645340	645453	-+		IR t0569 - t0570
1045	10	87	13.3668	86.6799	645454	646650	+		t0570	competence damage-inducible protein A
1046	4	18	2.77172	17.9738	646651	646899	-+		IR t0570 - t0571
1047	5	18	8.73984	56.6753	646900	647682	+		t0571	putative transcriptional regulator
1048	0	0	0	0	647683	647683	-+		IR t0571 - t0572
1049	15	89	13.6015	88.2019	647684	648901	+		t0572	putative MR-MLE-family protein
1050	0	0	0.603519	3.91364	648902	648956	-+		IR t0572 - t0573
1051	4	21	14.4062	93.4201	648957	650246	+		t0573	putative transport protein
1052	0	0	0.268231	1.7394	650247	650271	-+		IR t0573 - t0574
1053	9	63	8.97455	58.1973	650272	651075	+		t0574	putative aldolase
1054	0	0	0.0447051	0.289899	651076	651080	-+		IR t0574 - t0575
1055	9	78	1.96702	12.7556	651081	651257	+		t0575	hypothetical protein
1056	4	44	0.949983	6.16036	651258	651343	-		IR t0575 - t0576
1057	3	23	10.651	69.0685	652297	651344	-		t0576	deubiquitinase
1058	0	0	2.26878	14.7124	652490	652287	-		t0577	hypothetical protein
1059	15	91	3.35288	21.7425	652491	652791	-		IR t0577 - t0578
1060	5	29	13.2998	86.2451	653982	652792	-	glpC	t0578	sn-glycerol-3-phosphate dehydrogenase subunit C
1061	3	13	14.0709	91.2458	655238	653979	-	glpB	t0579	anaerobic glycerol-3-phosphate dehydrogenase subunit B
1062	3	18	18.195	117.989	656856	655228	-	glpA	t0580	sn-glycerol-3-phosphate dehydrogenase subunit A
1063	0	0	2.58172	16.7417	656857	657088	-+		IR t0580 - t0581
1064	9	61	15.1774	98.4208	657089	658447	+	glpT	t0581	sn-glycerol-3-phosphate transporter
1065	0	0	0.0335288	0.217425	658448	658451	-+		IR t0581 - t0582
1066	35	343	11.9586	77.5481	658452	659522	+	glpQ	t0582	glycerophosphodiester phosphodiesterase
1067	6	41	1.27409	8.26213	659523	659637	-		IR t0582 - t0583
1068	16	100	9.81277	63.6329	660516	659638	-		t0583	putative transcriptional regulator
1069	6	26	1.7882	11.596	660517	660677	-+		IR t0583 - t0584
1070	23	149	13.2998	86.2451	660678	661868	+		t0584	putative transmembrane transport protein
1071	0	0	0	0	661869	661869	-		IR t0584 - t0585
1072	2	6	2.83877	18.4086	662124	661870	-	yfaE	t0585	2Fe-2S ferredoxin YfaE
1073	0	0	12.6292	81.8966	663254	662124	-	nrdB	t0586	ribonucleotide-diphosphate reductase subunit beta
1074	1	4	1.24057	8.04471	663255	663366	-		IR t0586 - t0587
1075	1	13	25.5378	165.605	665652	663367	-	nrdA	t0587	ribonucleotide-diphosphate reductase subunit alpha
1076	1	4	3.94522	25.5836	665653	666006	-		IR t0587 - t0588
1077	0	0	8.13633	52.7617	666735	666007	-	ubiG	t0588	3-demethylubiquinone-9 3-methyltransferase
1078	6	25	0.905278	5.87046	666736	666817	-		IR t0588 - t0589
1079	11	54	7.76751	50.37	667513	666818	-		t0589	hypothetical protein
1080	0	0	2.64878	17.1765	667514	667751	-+		IR t0589 - t0590
1081	8	53	14.8086	96.0292	667752	669077	+		t0590	pseudogene
1082	0	0	0.145292	0.942173	669078	669091	-+		IR t0590 - t0591
1083	37	243	13.4339	87.1148	669092	670294	+		t0591	putative MR-MLE-family protein
1084	7	33	4.55992	29.5697	670295	670703	-+		IR t0591 - t0592
1085	0	0	29.4607	191.044	670704	673340	+	gyrA	t0592	DNA gyrase subunit A
1086	14	73	2.05643	13.3354	673341	673525	-+		IR t0592 - t0593
1087	114	1241	5.11873	33.1935	673526	673984	+	tnpA	t0593	transposase for insertion sequence element IS200
1088	25	184	2.05643	13.3354	673985	674169	-+		IR t0593 - t0594
1089	20	160	31.8077	206.263	674170	677016	+	rcsC	t0594	hybrid sensory kinase in two-component regulatory system with RcsB and YojN
1090	2	5	1.1288	7.31996	677017	677118	-		IR t0594 - t0595
1091	0	0	7.26458	47.1087	677769	677119	-	rcsB	t0595	transcriptional regulator RcsB
1092	0	0	0.167644	1.08712	677770	677785	-		IR t0595 - t0596
1093	20	139	29.8295	193.435	680455	677786	-	yojN	t0596	phosphotransfer intermediate protein in two-component regulatory system with RcsBC
1094	6	30	3.36406	21.8149	680456	680757	-		IR t0596 - t4642
1095	1	2	3.97875	25.801	681114	680758	-	micF	t4642
1096	6	23	0.74881	4.85582	681115	681182	-+		IR t4642 - t0597
1097	5	11	12.6962	82.3314	681183	682319	+	ompC	t0597	outer membrane porin protein C
1098	0	0	1.26292	8.18966	682320	682433	-+		IR t0597 - t0598
1099	3	11	11.7574	76.2435	682434	683486	+	yojL	t0598	thiamine biosynthesis lipoprotein ApbE
1100	0	0	0.882925	5.72551	683487	683566	-+		IR t0598 - t0599
1101	6	45	11.858	76.8958	683567	684628	+	ada	t0599	ADA regulatory protein
1102	0	0	0.0111763	0.0724749	684629	684630	-+		IR t0599 - t0600
1103	1	10	7.26458	47.1087	684631	685281	+	alkB	t0600	AlkB protein
1104	0	0	0.827044	5.36314	685282	685356	-+		IR t0600 - t0601
1105	10	52	18.3626	119.076	685357	687000	+	yojI	t0601	multidrug transporter membrane component/ATP-binding component
1106	0	0	2.31349	15.0023	687001	687208	-		IR t0601 - t0602
1107	7	44	5.52108	35.8026	687703	687209	-	eco	t0602	ecotin
1108	8	42	4.60462	29.8596	687704	688116	-+		IR t0602 - t0604
1109	2	8	5.48755	35.5852	688117	688608	+	napF	t0604	ferredoxin-type protein
1110	3	9	2.93936	19.0609	688598	688861	+	yojF	t0603	assembly protein for periplasmic nitrate reductase
1111	20	133	27.7842	180.172	688858	691344	+	napA	t0605	nitrate reductase catalytic subunit
1112	0	0	0.0558814	0.362374	691345	691350	+		IR t0605 - t0606
1113	0	0	7.76751	50.37	691351	692046	+	napG	t0606	quinol dehydrogenase periplasmic component
1114	5	22	9.71218	62.9806	692033	692902	+	napH	t0607	quinol dehydrogenase membrane component
1115	0	0	1.27409	8.26213	692903	693017	+		IR t0607 - t0608
1116	2	18	5.01815	32.5412	693018	693467	+	napB	t0608	citrate reductase cytochrome c-type subunit
1117	0	0	0.0894102	0.579799	693468	693476	+		IR t0608 - t0609
1118	8	63	6.72812	43.6299	693477	694079	+	napC	t0609	cytochrome c-type protein NapC
1119	1	3	0.212349	1.37702	694080	694099	+		IR t0609 - t0610
1120	7	57	6.89576	44.717	694100	694717	+	ccmA	t0610	cytochrome c biogenesis protein CcmA
1121	2	21	7.36516	47.7609	694714	695373	+	ccmB	t0611	heme exporter protein B1
1122	2	10	0.558814	3.62374	695374	695424	+		IR t0611 - t0612
1123	10	58	8.23691	53.414	695425	696162	+	ccmC	t0612	heme exporter protein C1
1124	0	0	2.36937	15.3647	696159	696371	+	ccmD	t0613	heme exporter protein D1
1125	14	112	5.35343	34.7155	696368	696847	+	ccmE	t0614	cytochrome c-type biogenesis protein CcmE
1126	23	111	21.5814	139.949	696844	698775	+	ccmF	t0615	cytochrome c-type biogenesis protein F1
1127	8	59	6.22518	40.3685	698772	699329	+	dsbE	t0616	thiol:disulfide interchange protein
1128	10	60	11.6569	75.5913	699326	700369	+	ccmH	t0617	cytochrome c-type biogenesis protein H1
1129	0	0	0.469403	3.04394	700370	700412	+-		IR t0617 - t0618
1130	4	14	7.23105	46.8912	701060	700413	-	narP	t0618	transcriptional regulator NarP
1131	7	33	11.5116	74.6491	701061	702091	+		IR t0618 - t0619
1132	0	0	2.90583	18.8435	702092	702352	+		t0619	hypothetical protein
1133	7	28	2.12349	13.7702	702353	702543	+-		IR t0619 - t0620
1134	6	31	2.26878	14.7124	702747	702544	-		t0620	homolog of virulence protein msgA
1135	0	0	0.514108	3.33384	702748	702794	+		IR t0620 - t0621
1136	7	40	8.73984	56.6753	702795	703577	+		t0621	pseudogene
1137	19	150	3.43112	22.2498	703578	703885	+		IR t0621 - t0622
1138	15	127	5.0852	32.9761	703886	704341	+		t0622	pseudogene
1139	2	6	1.86644	12.1033	704342	704509	+		IR t0622 - t0623
1140	27	202	26.4431	171.476	704510	706876	+	sspH	t0623	secreted effector protein
1141	0	0	1.17351	7.60986	706877	706982	+		IR t0623 - t0624
1142	0	0	2.23525	14.495	706983	707183	+		t0624	pseudogene
1143	4	29	3.487	22.6122	707184	707496	+-		IR t0624 - t0625
1144	0	0	0.849397	5.50809	707573	707497	-		t0625
1145	0	0	0.804692	5.21819	707574	707646	+-		IR t0625 - t0626
1146	8	31	19.6702	127.556	709407	707647	-	yejM	t0626	putative sulphatase
1147	0	0	0.335288	2.17425	709408	709438	+-		IR t0626 - t0627
1148	0	0	2.53701	16.4518	709666	709439	-	yejL	t0627	hypothetical protein
1149	1	8	1.98938	12.9005	709667	709845	+		IR t0627 - t0628
1150	3	24	11.2545	72.9822	709846	710853	+	yejK	t0628	nucleoid-associated protein NdpA
1151	0	0	0.290583	1.88435	710854	710880	+		IR t0628 - t0629
1152	6	34	6.92929	44.9344	710881	711501	+		t0629	hypothetical protein
1153	0	0	1.19586	7.75481	711502	711609	+-		IR t0629 - t0630
1154	0	0	3.17406	20.5829	711894	711610	-	rplY	t0630	50S ribosomal protein L25
1155	0	0	1.37468	8.91441	711895	712018	+-		IR t0630 - t0631
1156	8	52	19.6702	127.556	713779	712019	-	yejH	t0631	putative helicase
1157	1	5	1.67644	10.8712	713780	713930	+		IR t0631 - t0632
1158	1	5	7.76751	50.37	713931	714626	+	yejD	t0632	16S rRNA pseudouridylate synthase A
1159	0	0	0.290583	1.88435	714627	714653	+		IR t0632 - t0633
1160	2	5	13.2998	86.2451	714654	715844	+	bcr	t0633	bicyclomycin/multidrug efflux system
1161	1	4	1.09527	7.10254	715841	715939	+		t0634	hypothetical protein
1162	2	18	3.28582	21.3076	715940	716234	+		IR t0634 - t0635
1163	2	12	3.84464	24.9313	716235	716579	+	yejG	t0635	hypothetical protein
1164	0	0	0.0223525	0.14495	716580	716582	+-		IR t0635 - t0636
1165	3	15	17.7591	115.163	718172	716583	-	yejF	t0636	putative ABC transporter ATP-binding protein
1166	0	0	0	0	718173	718173	+-		IR t0636 - t0637
1167	7	26	11.4557	74.2867	719199	718174	-	yejE	t0637	putative binding-protein-dependent transporter
1168	7	31	12.2268	79.2875	720293	719199	-	yejB	t0638	putative binding-protein-dependent transporter
1169	0	0	0.0894102	0.579799	720294	720302	-		IR t0638 - t0639
1170	11	71	20.1732	130.817	722108	720303	-	yejA	t0639	putative transport system periplasmic binding protein
1171	1	9	1.17351	7.60986	722109	722214	-		IR t0639 - t0640
1172	10	55	17.3903	112.771	723771	722215	-	rtn	t0640	hypothetical protein
1173	0	0	3.62111	23.4819	723772	724096	-		IR t0640 - t0641
1174	7	69	6.39283	41.4556	724669	724097	-	spr	t0641	putative outer membrane lipoprotein
1175	8	54	4.60462	29.8596	724670	725082	-		IR t0641 - t0642
1176	7	52	8.03574	52.1094	725802	725083	-		t0642	hypothetical protein
1177	0	0	0.312936	2.0293	725803	725831	-		IR t0642 - t0643
1178	3	12	11.0198	71.4602	726818	725832	-	yeiR	t0643	hypothetical protein
1179	1	4	2.35819	15.2922	726819	727030	-		IR t0643 - t0644
1180	6	28	6.39283	41.4556	727603	727031	-	yeiP	t0644	elongation factor P
1181	3	9	1.48644	9.63916	727604	727737	-		IR t0644 - t0645
1182	14	96	4.51521	29.2798	728142	727738	-		t0645	hypothetical protein
1183	8	31	5.06285	32.8311	728143	728596	-+		IR t0645 - t0646
1184	3	6	1.36351	8.84193	728597	728719	+		t0646	hypothetical protein
1185	0	0	0	0	728720	728720	-+		IR t0646 - t0647
1186	7	37	7.43222	48.1958	728721	729386	+		t0647	hypothetical protein
1187	0	0	0.704105	4.56592	729387	729450	-		IR t0647 - t0648
1188	9	43	13.1992	85.5928	730632	729451	-	yeiO	t0648	sugar efflux transporter
1189	0	0	4.11287	26.6707	730633	731001	-+		IR t0648 - t0650
1190	8	39	12.6292	81.8966	731002	732132	+	fruB	t0650	bifunctional fructose-specific PTS IIA/HPr protein
1191	1	6	10.4833	67.9814	732132	733070	+	fruK	t0649	1-phosphofructokinase
1192	0	0	0.167644	1.08712	733071	733086	+		IR t0649 - t0651
1193	7	87	18.8655	122.338	733087	734775	+	fruA	t0651	fructose-specific PTS system IIBC component
1194	0	0	0.704105	4.56592	734776	734839	+-		IR t0651 - t0652
1195	4	13	9.57806	62.1109	735697	734840	-	nfo	t0652	endonuclease IV
1196	0	0	0.860573	5.58056	735698	735775	+-		IR t0652 - t0653
1197	4	16	11.7239	76.0261	736825	735776	-	yeiH	t0653	hypothetical protein
1198	1	13	1.32998	8.62451	736826	736945	+		IR t0653 - t0654
1199	6	72	9.64512	62.5458	736946	737809	+	yeiE	t0654	putative DNA-binding transcriptional regulator
1200	2	7	2.10114	13.6253	737810	737998	+		IR t0654 - t0655
1201	5	21	16.4179	106.466	737999	739468	+	lysP	t0655	lysine transporter
1202	0	0	3.84464	24.9313	739469	739813	+		IR t0655 - t0656
1203	10	53	22.252	144.297	739814	741805	+	cirA	t0656	colicin I receptor
1204	0	0	0.469403	3.04394	741806	741848	+-		IR t0656 - t0657
1205	28	161	14.775	95.8118	743171	741849	-		t0657	pseudogene
1206	0	0	0.346464	2.24672	743172	743203	+-		IR t0657 - t0658
1207	7	37	9.91335	64.2852	744091	743204	-		t0658	putative hydrolase
1208	3	22	2.4029	15.5821	744092	744307	+		IR t0658 - t0659
1209	22	231	15.278	99.0731	744308	745675	+	sdaC	t0659	putative L-serine dehydratase
1210	1	10	0.0335288	0.217425	745676	745679	+		IR t0659 - t0660
1211	3	15	4.34757	28.1927	745680	746069	+		t0660	putative DNA-binding protein
1212	7	54	9.57806	62.1109	746915	746058	-	yeiG	t0661	putative esterase
1213	0	0	3.66582	23.7718	746916	747244	-+		IR t0661 - t0662
1214	0	0	7.46575	48.4132	747245	747913	+	folE	t0662	GTP cyclohydrolase I
1215	1	7	0.145292	0.942173	747914	747927	-+		IR t0662 - t0663
1216	4	13	12.7633	82.7663	747928	749070	+	yeiB	t0663	hypothetical protein
1217	3	26	1.65409	10.7263	749071	749219	-+		IR t0663 - t0664
1218	5	41	11.4221	74.0693	749220	750242	+	galS	t0664	DNA-binding transcriptional regulator GalS
1219	19	61	5.55461	36.02	750243	750740	-+		IR t0664 - t0665
1220	7	98	11.1539	72.3299	750741	751739	+	mglB	t0665	D-galactose-binding periplasmic protein precursor
1221	4	21	1.47527	9.56668	751740	751872	-+		IR t0665 - t0666
1222	46	241	16.9656	110.017	751873	753391	+	mglA	t0666	pseudogene
1223	4	15	0.156468	1.01465	753392	753406	-+		IR t0666 - t0667
1224	15	74	11.288	73.1996	753407	754417	+	mglC	t0667	beta-methylgalactoside transporter inner membrane component
1225	2	31	0.815868	5.29066	754418	754491	-		IR t0667 - t0668
1226	12	99	13.7915	89.434	755726	754492	-	yeiA	t0668	pseudogene
1227	35	200	13.8698	89.9413	756961	755720	-		t0669	putative oxidoreductase
1228	0	0	2.26878	14.7124	756962	757165	-		IR t0669 - t0670
1229	5	21	2.73819	17.7563	757411	757166	-		t0670	hypothetical protein
1230	6	20	8.03574	52.1094	758127	757408	-	sanA	t0671	hypothetical protein
1231	0	0	1.95585	12.6831	758128	758303	-		IR t0671 - t0672
1232	3	45	9.87982	64.0678	759188	758304	-	cdd	t0672	cytidine deaminase
1233	0	0	1.69879	11.0162	759189	759341	-		IR t0672 - t0673
1234	1	3	7.76751	50.37	760037	759342	-	yohK	t0673	hypothetical protein
1235	4	19	4.44816	28.845	760432	760034	-	yohJ	t0674	hypothetical protein
1236	4	23	1.45292	9.42173	760433	760563	-		IR t0674 - t0675
1237	10	82	10.1481	65.8072	761472	760564	-		t0675	putative transcriptional regulator
1238	0	0	1.38586	8.98688	761473	761597	-+		IR t0675 - t0676
1239	11	58	15.1774	98.4208	761598	762956	+		t0676	putative n-hydroxybenzoate transporter
1240	0	0	0.111763	0.724749	762957	762967	-+		IR t0676 - t0677
1241	5	27	11.5898	75.1564	762968	764005	+		t0677	putative gentisate 1,2-dioxygenase
1242	0	0	0.156468	1.01465	764006	764020	-+		IR t0677 - t0678
1243	0	0	7.83457	50.8049	764021	764722	+		t0678	FAA-hydrolase-family protein
1244	1	2	0.0782339	0.507324	764723	764730	-+		IR t0678 - t0679
1245	3	12	7.19752	46.6738	764731	765375	+		t0679	glutathione-S-transferase-family protein
1246	0	0	0.145292	0.942173	765376	765389	-+		IR t0679 - t0680
1247	11	61	13.3333	86.4625	765390	766583	+		t0680	salicylate hydroxylase
1248	0	0	1.19586	7.75481	766584	766691	-+		IR t0680 - t0681
1249	10	75	10.4833	67.9814	766692	767630	+	yohI	t0681	tRNA-dihydrouridine synthase C
1250	2	8	0.771163	5.00076	767631	767700	-		IR t0681 - t0682
1251	1	5	2.20173	14.2775	767898	767701	-		t0682	hypothetical protein
1252	2	13	2.11232	13.6977	767899	768088	-+		IR t0682 - t0683
1253	8	60	16.0491	104.074	768089	769525	+	yohG	t0683	multidrug resistance outer membrane protein MdtQ
1254	0	0	0.715281	4.63839	769526	769590	-+		IR t0683 - t0684
1255	5	20	8.50514	55.1534	769591	770352	+	yohF	t0684	acetoin dehydrogenase
1256	0	0	0.514108	3.33384	770353	770399	-		IR t0684 - t0685
1257	1	3	6.66106	43.195	770996	770400	-	yohD	t0685	hypothetical protein
1258	1	2	1.45292	9.42173	770997	771127	-+		IR t0685 - t0686
1259	1	14	6.56047	42.5427	771128	771715	+	yohC	t0686	hypothetical protein
1260	2	4	1.83291	11.8859	771716	771880	-+		IR t0686 - t0687
1261	9	46	10.5839	68.6337	771881	772828	+	pbpG	t0687	pseudogene
1262	0	0	0.637047	4.13107	772829	772886	-		IR t0687 - t0688
1263	11	55	19.3349	125.381	774617	772887	-	dld	t0688	D-lactate dehydrogenase
1264	1	8	2.96171	19.2058	774618	774883	-+		IR t0688 - t0689
1265	15	80	25.6719	166.475	774884	777181	+	bglX	t0689	periplasmic beta-glucosidase precursor
1266	2	13	2.01173	13.0455	777182	777362	-+		IR t0689 - t0690
1267	3	16	10.2486	66.4594	777363	778280	+	yehZ	t0690	putative periplasmic protein
1268	0	0	0.0223525	0.14495	778281	778283	-+		IR t0690 - t0692
1269	4	26	13.0651	84.7231	778284	779453	+	yehY	t0692	putative permease transmembrane component
1270	6	41	10.5839	68.6337	779446	780393	+	yehX	t0691	ABC transporter ATP-binding protein
1271	6	62	8.16985	52.9791	780377	781108	+	yehW	t0693	putative permease transmembrane component
1272	0	0	1.19586	7.75481	781196	781089	-		t0694	hypothetical protein
1273	0	0	0.648224	4.20354	781197	781255	-		IR t0694 - t0695
1274	8	33	8.16985	52.9791	781987	781256	-	yehV	t0695	putative transcriptional regulator
1275	0	0	2.46996	16.0169	781988	782209	-+		IR t0695 - t0696
1276	12	94	18.832	122.12	782210	783895	+	yehU	t0696	putative two-component system sensor kinase
1277	7	37	8.03574	52.1094	783892	784611	+	yehT	t0697	putative two-component response-regulatory protein YehT
1278	0	0	0.502932	3.26137	784612	784657	+		IR t0697 - t0698
1279	5	17	5.21932	33.8458	784658	785125	+	yehS	t0698	hypothetical protein
1280	3	26	0.614695	3.98612	785126	785181	+-		IR t0698 - t0699
1281	12	64	5.92342	38.4117	785712	785182	-		t0699	putative lipoprotein
1282	13	74	1.89997	12.3207	785713	785883	+-		IR t0699 - t0700
1283	14	65	5.11873	33.1935	786342	785884	-	yehR	t0700	putative lipoprotein
1284	4	32	2.67113	17.3215	786343	786582	+-		IR t0700 - t0701
1285	1	7	22.7214	147.341	788616	786583	-	metG	t0701	methionyl-tRNA synthetase
1286	1	6	1.82173	11.8134	788617	788780	+		IR t0701 - t0702
1287	11	90	12.3945	80.3746	788781	789890	+	mrp	t0702	putative ATPase
1288	4	21	3.08465	20.0031	789891	790167	+		IR t0702 - t0703
1289	20	121	3.14053	20.3654	790168	790449	+	yehE	t0703	hypothetical protein
1290	0	0	3.09583	20.0755	790450	790727	+		IR t0703 - t0704
1291	0	0	5.92342	38.4117	790728	791258	+	stcA	t0704	putative fimbrial subunit protein
1292	0	0	0.603519	3.91364	791259	791313	+		IR t0704 - t0705
1293	1	6	7.63339	49.5003	791314	791997	+	stcB	t0705	putative fimbrial chaperone protein
1294	0	0	0.134115	0.869698	791998	792010	+		IR t0705 - t0706
1295	52	296	27.8066	180.317	792011	794499	+	stcC	t0706	pseudogene
1296	0	0	0.156468	1.01465	794500	794514	+		IR t0706 - t0707
1297	1	7	11.2545	72.9822	794515	795522	+	stcD	t0707	hypothetical protein
1298	5	43	2.90583	18.8435	795523	795783	+-		IR t0707 - t0708
1299	13	99	3.50935	22.7571	796098	795784	-	yohN	t0708	hypothetical protein
1300	6	37	4.55992	29.5697	796099	796507	+		IR t0708 - t0709
1301	2	13	8.90749	57.7625	796508	797305	+		t0709	hydroxyethylthiazole kinase
1302	4	23	8.94102	57.9799	797292	798092	+	thiD	t0710	phosphomethylpyrimidine kinase
1303	0	0	0.379993	2.46414	798093	798127	+		IR t0710 - t0711
1304	3	23	8.3375	54.0662	798128	798874	+		t0711	GntR family transcriptional regulator
1305	7	69	10.7851	69.9382	799813	798848	-		t0712	putative sugar kinase
1306	9	49	11.221	72.7648	800814	799810	-		t0713	putative hydrolase
1307	11	63	14.205	92.1155	802082	800811	-		t0714	putative nucleoside permease
1308	1	2	2.81642	18.2637	802083	802335	-+		IR t0714 - t0715
1309	12	100	11.7574	76.2435	802336	803388	+	fbaB	t0715	fructose-bisphosphate aldolase
1310	0	0	0.56999	3.69622	803389	803440	-		IR t0715 - t0716
1311	5	28	10.0475	65.1549	804340	803441	-		t0716	pseudogene
1312	0	0	0.916454	5.94294	804341	804423	-+		IR t0716 - t0717
1313	6	32	1.29645	8.40708	804424	804540	+		t0717	hypothetical protein
1314	10	50	4.05699	26.3084	804541	804904	-+		IR t0717 - t0718
1315	18	94	3.74405	24.2791	804905	805240	+		t0718	hypothetical protein
1316	7	49	1.34115	8.69698	805241	805361	-+		IR t0718 - t0719
1317	1	5	4.64933	30.1495	805362	805778	+		t0719	hypothetical protein
1318	13	78	7.14164	46.3114	805779	806418	-		IR t0719 - t0720
1319	14	87	15.2109	98.6383	807780	806419	-		t0720	putative protease
1320	5	34	1.81056	11.7409	807781	807943	-+		IR t0720 - t0721
1321	18	159	6.89576	44.717	807944	808561	+		t0721	hypothetical protein
1322	1	6	0.257054	1.66692	808562	808585	-+		IR t0721 - t0722
1323	0	0	2.20173	14.2775	808586	808783	+		t0722	hypothetical protein
1324	0	0	1.06175	6.88511	808784	808879	-+		IR t0722 - t0723
1325	0	0	1.09527	7.10254	808880	808978	+		t0723	hypothetical protein
1326	0	0	2.65995	17.249	808979	809217	-+		IR t0723 - t0724
1327	0	0	4.68286	30.367	809218	809637	+		t0724	hypothetical protein
1328	0	0	1.82173	11.8134	809638	809801	-+		IR t0724 - t0725
1329	0	0	1.63174	10.5813	809802	809948	+		t0725	pseudogene
1330	0	0	1.37468	8.91441	809949	810072	-+		IR t0725 - t0726
1331	0	0	4.00111	25.946	810073	810431	+		t0726	pseudogene
1332	0	0	0.122939	0.797223	810432	810443	-+		IR t0726 - t0727
1333	0	0	3.37523	21.8874	810444	810746	+		t0727	hypothetical protein
1334	0	0	1.44174	9.34926	810747	810876	-+		IR t0727 - t0728
1335	0	0	5.58814	36.2374	810877	811377	+		t0728	hypothetical protein
1336	0	0	0.771163	5.00076	811378	811447	-+		IR t0728 - t0729
1337	0	0	7.76751	50.37	811448	812143	+		t0729	hypothetical protein
1338	0	0	3.107	20.148	812113	812391	+		t0730	hypothetical protein
1339	0	0	0.74881	4.85582	812392	812459	+		IR t0730 - t0731
1340	0	0	6.72812	43.6299	812460	813062	+		t0731	hypothetical protein
1341	0	0	1.20704	7.82728	813063	813171	+		IR t0731 - t0732
1342	0	0	5.35343	34.7155	813172	813651	+		t0732	hypothetical protein
1343	0	0	0.737634	4.78334	813652	813718	+		IR t0732 - t0733
1344	0	0	5.01815	32.5412	813719	814168	+		t0733	hypothetical protein
1345	0	0	1.27409	8.26213	814169	814283	+		IR t0733 - t0734
1346	0	0	4.95109	32.1064	814284	814727	+		t0734	hypothetical protein
1347	0	0	1.11763	7.24749	814728	814828	+		IR t0734 - t0735
1348	0	0	7.96868	51.6746	814829	815542	+		t0735	hypothetical protein
1349	0	0	1.69879	11.0162	815543	815695	+-		IR t0735 - t0736
1350	14	68	8.03574	52.1094	816415	815696	-		t0736	hypothetical protein
1351	1	2	0.0335288	0.217425	816416	816419	+-		IR t0736 - t0737
1352	29	195	23.5931	152.994	818531	816420	-		t0737	hypothetical protein
1353	0	0	0.100586	0.652274	818532	818541	+-		IR t0737 - t0738
1354	9	53	7.90162	51.2397	819249	818542	-		t0738	hypothetical protein
1355	0	0	0.0894102	0.579799	819250	819258	+-		IR t0738 - t0739
1356	34	197	9.87982	64.0678	820143	819259	-		t0739	hypothetical protein
1357	5	64	3.37523	21.8874	820445	820143	-		t0740	hypothetical protein
1358	2	14	2.98406	19.3508	820446	820713	-		IR t0740 - t0741
1359	9	56	8.06927	52.3268	821436	820714	-	baeR	t0741	DNA-binding transcriptional regulator BaeR
1360	8	45	15.6803	101.682	822836	821433	-	baeS	t0742	signal transduction histidine-protein kinase BaeS
1361	16	91	15.7809	102.334	824248	822836	-	yegB	t0743	multidrug efflux system protein MdtE
1362	19	105	34.4229	223.223	827325	824245	-		t0744	multidrug efflux system subunit MdtC
1363	21	156	34.8923	226.266	830448	827326	-	yegN	t0745	multidrug efflux system subunit MdtB
1364	7	37	13.8698	89.9413	831689	830448	-		t0746	multidrug efflux system subunit MdtA
1365	4	15	4.90638	31.8165	831690	832129	-		IR t0746 - t0747
1366	5	38	15.1103	97.986	833482	832130	-	yegD	t0747	putative chaperone
1367	0	0	1.47527	9.56668	833483	833615	-+		IR t0747 - t0748
1368	7	70	9.71218	62.9806	833616	834485	+	alkA	t0748	3-methyl-adenine DNA glycosylase II
1369	30	251	33.4171	216.7	837443	834453	-	yegE	t0749	hypothetical protein
1370	5	13	3.67699	23.8442	837444	837773	-+		IR t0749 - t0750
1371	6	34	7.16399	46.4564	837774	838415	+	udk	t0750	uridine kinase
1372	0	0	0.994688	6.45026	838416	838505	-+		IR t0750 - t0751
1373	0	0	6.49341	42.1079	838506	839087	+	dcd	t0751	deoxycytidine triphosphate deaminase
1374	0	0	0.413522	2.68157	839088	839125	-+		IR t0751 - t0752
1375	10	67	20.7432	134.513	839126	840982	+	asmA	t0752	putative assembly protein
1376	1	3	0.938807	6.08789	840983	841067	-		IR t0752 - t0753
1377	13	66	17.6585	114.51	842648	841068	-	yegH	t0753	hypothetical protein
1378	2	20	7.51045	48.7031	842649	843321	-+		IR t0753 - t0754
1379	17	85	12.7298	82.5489	843322	844461	+	wza	t0754	putative polysaccharide export protein
1380	0	0	0.0447051	0.289899	844462	844466	-+		IR t0754 - t0755
1381	0	0	5.01815	32.5412	844467	844916	+	wzb	t0755	tyrosine phosphatase
1382	8	98	24.1296	156.473	844913	847072	+	wzc	t0756	tyrosine kinase
1383	3	26	0.949983	6.16036	847073	847158	+		IR t0756 - t0757
1384	9	43	9.41042	61.0238	847159	848001	+	wcaA	t0757	putative glycosyl transferase
1385	0	0	0.0111763	0.0724749	848002	848003	+		IR t0757 - t0758
1386	8	71	5.45402	35.3677	848004	848492	+	wcaB	t0758	putative colanic acid biosynthesis acetyltransferase WcaB
1387	5	52	13.6015	88.2019	848489	849706	+	wcaC	t0759	putative glycosyl transferase
1388	19	147	13.5568	87.912	849681	850894	+	wcaD	t0760	pseudogene
1389	0	0	0.122939	0.797223	850895	850906	+		IR t0760 - t0761
1390	8	29	8.3375	54.0662	850907	851653	+	wcaE	t0761	putative glycosyl transferase
1391	1	3	0.156468	1.01465	851654	851668	+		IR t0761 - t0762
1392	6	44	6.19165	40.1511	851669	852223	+	wcaF	t0762	putative colanic acid biosynthesis acetyltransferase WcaF
1393	0	0	0.245878	1.59445	852224	852246	+		IR t0762 - t0763
1394	12	108	12.5286	81.2443	852247	853368	+	gmd	t0763	GDP-mannose 4,6-dehydratase
1395	0	0	0.0111763	0.0724749	853369	853370	+		IR t0763 - t0765
1396	6	50	10.7851	69.9382	853371	854336	+	fcl	t0765	GDP-fucose synthetase
1397	4	29	5.35343	34.7155	854333	854812	+	wcaH	t0764	putative O-antigen biosynthesis protein
1398	15	74	13.6686	88.6367	854809	856032	+	wcaI	t0766	putative glycosyl transferase
1399	12	72	16.1162	104.509	856029	857471	+	manC	t0767	mannose-1-phosphate guanylyltransferase
1400	1	3	1.21821	7.89976	857472	857581	+		IR t0767 - t0768
1401	4	24	15.3115	99.2905	857582	858952	+	manB	t0768	phosphomannomutase
1402	0	0	0.581166	3.76869	858953	859005	+		IR t0768 - t0769
1403	9	51	15.5797	101.03	859006	860400	+	wcaJ	t0769	putative UDP-glucose lipid carrier transferase
1404	0	0	1.11763	7.24749	860401	860501	+		IR t0769 - t0770
1405	23	104	16.5185	107.118	860502	861980	+	wzxC	t0770	colanic acid exporter
1406	0	0	0.223525	1.4495	861981	862001	+		IR t0770 - t0771
1407	21	131	14.2833	92.6229	862002	863280	+	wcaK	t0771	pseudogenes
1408	13	82	13.6351	88.4193	863277	864497	+		t0772	putative glycosyl transferase
1409	0	0	0.100586	0.652274	864498	864507	+		IR t0772 - t0773
1410	19	136	15.6803	101.682	864508	865911	+	wcaM	t0773	putative colanic acid biosynthesis protein
1411	6	24	1.96702	12.7556	865912	866088	+		IR t0773 - t0774
1412	16	111	9.98041	64.72	866089	866982	+	galF	t0774	UTP--glucose-1-phosphate uridylyltransferase subunit GalF
1413	8	33	4.1911	27.1781	866983	867358	+		IR t0774 - t0775
1414	58	367	12.1263	78.6352	867359	868444	+	rfbB	t0775	dTDP-glucose 4,6 dehydratase
1415	21	159	10.0475	65.1549	868444	869343	+	rfbD	t0776	dTDP-4-dehydrorhamnose reductase
1416	0	0	0.514108	3.33384	869344	869390	+		IR t0776 - t0777
1417	39	352	9.81277	63.6329	869391	870269	+	rfbA	t0777	TDP-glucose pyrophosphorylase
1418	16	99	6.15813	39.9336	870270	870821	+	rfbC	t0778	dTDP-4-dehydrorhamnose 3,5-epimerase
1419	0	0	0.0447051	0.289899	870822	870826	+		IR t0778 - t0779
1420	14	56	10.8857	70.5905	870827	871801	+	rfbI	t0779	CDP-6-deoxy-delta-3,4-glucoseen reductase
1421	0	0	0.156468	1.01465	871802	871816	+		IR t0779 - t0780
1422	0	0	8.63926	56.0231	871817	872590	+	rfbF	t0780	glucose-1-phosphate cytidylyltransferase
1423	0	0	0.0335288	0.217425	872591	872594	+		IR t0780 - t0781
1424	2	8	12.0592	78.2004	872595	873674	+	rfbG	t0781	CDP-glucose 4,6-dehydratase
1425	0	0	0.279407	1.81187	873675	873700	+		IR t0781 - t0782
1426	2	4	14.6744	95.1595	873701	875014	+	rfbH	t0782	putative dehydratase RfbH
1427	0	0	0.368817	2.39167	875015	875048	+		IR t0782 - t0783
1428	2	5	9.37689	60.8064	875049	875888	+	rfbS	t0783	paratose synthase
1429	11	36	11.3551	73.6345	875885	876901	+	rfbE	t0784	CDP-tyvelose-2-epimerase
1430	0	0	0.771163	5.00076	876902	876971	+		IR t0784 - t0785
1431	1	2	14.5068	94.0724	876972	878270	+	rfbX	t0785	putative O-antigen transporter
1432	0	0	0	0	878271	878271	+		IR t0785 - t0786
1433	0	0	11.1874	72.5473	878272	879273	+	rfbV	t0786	putative glycosyl transferase
1434	3	9	6.404	41.5281	879274	879847	+		IR t0786 - t0787
1435	11	24	11.858	76.8958	879848	880909	+	rfbU	t0787	putative glycosyl transferase
1436	16	60	10.5504	68.4163	880910	881854	+	rfbN	t0788	putative rhamnosyltransferase
1437	3	9	16.0827	104.291	881855	883294	+	rfbM	t0789	mannose-1-phosphate guanylyltransferase
1438	16	70	16.0156	103.856	883281	884714	+	rfbK	t0790	phosphomannomutase
1439	1	2	0.782339	5.07324	884715	884785	+		IR t0790 - t0791
1440	22	91	15.9821	103.639	884786	886216	+	rfbP	t0791	undecaprenyl-phosphate galactosephosphotransferase
1441	9	60	1.81056	11.7409	886217	886379	+		IR t0791 - t0792
1442	15	61	15.7138	101.9	886380	887786	+	gnd	t0792	6-phosphogluconate dehydrogenase
1443	2	13	2.62642	17.0316	887787	888022	+		IR t0792 - t0793
1444	48	246	13.0315	84.5057	888023	889189	+	ugd	t0793	UDP-glucose 6-dehydrogenase
1445	3	19	1.57585	10.219	889190	889331	+		IR t0793 - t0794
1446	12	112	10.9863	71.2428	889332	890315	+	cld	t0794	polysaccharide chain length regulator
1447	0	0	0.882925	5.72551	890316	890395	+-		IR t0794 - t0795
1448	2	38	6.8287	44.2821	891007	890396	-	hisI	t0795	bifunctional phosphoribosyl-AMP cyclohydrolase/phosphoribosyl-ATP pyrophosphatase protein
1449	6	53	8.67279	56.2405	891777	891001	-	hisF	t0796	imidazole glycerol phosphate synthase subunit HisF
1450	4	10	8.23691	53.414	892496	891759	-	hisA	t0797	1-(5-phosphoribosyl)-5-[(5-phosphoribosylamino)methylideneamino] imidazole-4-carboxamide isomerase
1451	7	22	6.594	42.7602	893086	892496	-	hisH	t0798	imidazole glycerol phosphate synthase subunit HisH
1452	8	50	11.9251	77.3307	894153	893086	-	hisB	t0799	imidazole glycerol-phosphate dehydratase/histidinol phosphatase
1453	5	27	12.0592	78.2004	895229	894150	-	hisC	t0800	histidinol-phosphate aminotransferase
1454	8	67	14.5739	94.5072	896530	895226	-	hisD	t0801	histidinol dehydrogenase
1455	3	12	1.1288	7.31996	896531	896632	-		IR t0801 - t0802
1456	6	20	10.0475	65.1549	897532	896633	-	hisG	t0802	ATP phosphoribosyltransferase
1457	1	5	1.62056	10.5089	897533	897678	-		IR t0802 - t0803
1458	0	0	0.458227	2.97147	897720	897679	-	hisL	t0803	his operon leader peptide
1459	0	0	1.79938	11.6685	897721	897882	-+		IR t0803 - t0804
1460	9	96	9.20925	59.7193	897883	898707	+		t0804	hypothetical protein
1461	0	0	0.491756	3.18889	898708	898752	-+		IR t0804 - t0805
1462	13	83	10.2151	66.242	898753	899667	+		t0805	putative transcriptional regulator
1463	1	7	3.107	20.148	899668	899946	-+		IR t0805 - t0806
1464	14	107	15.2444	98.8557	899947	901311	+	yeeF	t0806	putative amino acid transporter protein
1465	0	0	1.49762	9.71163	901312	901446	-		IR t0806 - t0807
1466	11	44	15.9821	103.639	902877	901447	-	sbcB	t0807	exonuclease I
1467	6	32	4.07934	26.4533	902878	903243	-		IR t0807 - t0808
1468	36	271	26.1748	169.736	905586	903244	-	sopA	t0808	pseudogene
1469	10	39	6.89576	44.717	905587	906204	-+		IR t0808 - t0809
1470	33	213	25.4372	164.953	906205	908481	+	phsA	t0809	thiosulfate reductase precursor
1471	0	0	0.145292	0.942173	908482	908495	-+		IR t0809 - t0810
1472	4	36	6.45988	41.8905	908496	909074	+	phsB	t0810	thiosulfate reductase electron transport protein
1473	6	56	8.53867	55.3708	909071	909835	+	phsC	t0811	thiosulfate reductase cytochrome b subunit
1474	0	0	1.36351	8.84193	909836	909958	+		IR t0811 - t0812
1475	9	91	13.0986	84.9405	909959	911131	+	yeeC	t0812	pseudogene
1476	1	6	1.66526	10.7988	911132	911281	+		IR t0812 - t0813
1477	5	20	5.21932	33.8458	911282	911749	+	sbmC	t0813	DNA gyrase inhibitor
1478	0	0	1.30762	8.47956	911750	911867	+		IR t0813 - t0814
1479	0	0	11.8245	76.6784	911868	912926	+	yeeA	t0814	hypothetical protein
1480	2	27	2.71583	17.6114	912927	913170	+		IR t0814 - t0815
1481	3	12	3.74405	24.2791	913171	913506	+		t0815	hypothetical protein
1482	0	0	0.357641	2.3192	913507	913539	+-		IR t0815 - t0816
1483	5	39	10.081	65.3723	914442	913540	-	pduX	t0816	hypothetical protein
1484	0	0	0.625871	4.05859	914443	914499	+-		IR t0816 - t0817
1485	9	64	13.568	87.9845	915714	914500	-		t0817	propionate kinase
1486	3	23	5.05167	32.7586	916151	915699	-	pduV	t0818	putative propanediol utilization protein PduV
1487	1	2	0.0335288	0.217425	916152	916155	-		IR t0818 - t0819
1488	0	0	3.9117	25.3662	916506	916156	-		t0819	putative propanediol utilization protein PduU
1489	6	40	6.19165	40.1511	917060	916506	-	pduT	t0820	putative propanediol utilization protein PduT
1490	0	0	0.0111763	0.0724749	917061	917062	-		IR t0820 - t0821
1491	3	24	14.8421	96.2466	918391	917063	-	pduS	t0821	putative ferredoxin
1492	2	36	0.245878	1.59445	918392	918414	-		IR t0821 - t0822
1493	8	51	12.428	80.592	919527	918415	-	pduQ	t0822	putative propanol dehydrogenase
1494	0	0	0.111763	0.724749	919528	919538	-		IR t0822 - t0823
1495	9	63	15.5797	101.03	920933	919539	-	pduP	t0823	putative CoA-dependent proprionaldehyde dehydrogenase
1496	3	16	11.288	73.1996	921940	920930	-	pduO	t0824	hypothetical protein
1497	0	0	0.0894102	0.579799	921941	921949	-		IR t0824 - t0825
1498	2	7	3.0623	19.8581	922224	921950	-	pduN	t0825	pseudogene
1499	0	0	0.0223525	0.14495	922225	922227	-		IR t0825 - t0826
1500	4	12	5.48755	35.5852	922719	922228	-	pduM	t0826	hypothetical protein
1501	0	0	7.0634	45.8041	923348	922716	-	pduL	t0827	hypothetical protein
1502	4	38	5.38696	34.9329	923830	923348	-	pduK	t0828	putative propanediol utilization protein PduK
1503	0	0	0.0223525	0.14495	923831	923833	-		IR t0828 - t0829
1504	0	0	3.07347	19.9306	924109	923834	-	pduJ	t0829	putative propanediol utilization protein PduJ
1505	0	0	0.201173	1.30455	924110	924128	-		IR t0829 - t0830
1506	1	3	3.9117	25.3662	924479	924129	-	pduH	t0830	PduH protein
1507	13	96	20.4749	132.774	926301	924469	-	pduG	t0831	PduG protein
1508	2	15	2.29114	14.8573	926302	926507	-		IR t0831 - t0832
1509	3	13	5.82284	37.7594	927029	926508	-	pduE	t0832	diol dehydratase small subunit
1510	0	0	0.145292	0.942173	927030	927043	-		IR t0832 - t0833
1511	2	18	7.53281	48.8481	927718	927044	-	pduD	t0833	diol dehydratase medium subunit
1512	0	0	0.100586	0.652274	927719	927728	-		IR t0833 - t0834
1513	5	42	18.5973	120.598	929393	927729	-	pduC	t0834	glycerol dehydratase large subunit
1514	0	0	0.189997	1.23207	929394	929411	-		IR t0834 - t0835
1515	5	50	7.83457	50.8049	930113	929412	-	pduB	t0835	putative propanediol utilization protein PduB
1516	0	0	1.18468	7.68233	930114	930220	-		IR t0835 - t0836
1517	11	99	3.17406	20.5829	930505	930221	-	pduA	t0836	putative propanediol utilization protein PduA
1518	15	84	5.84519	37.9043	930506	931029	-+		IR t0836 - t0837
1519	14	107	8.87396	57.545	931030	931824	+	pduF	t0837	propanediol diffusion facilitator
1520	5	13	2.4029	15.5821	931825	932040	-+		IR t0837 - t0838
1521	36	187	10.2151	66.242	932041	932955	+	pocR	t0838	pdu/cob regulatory protein PocR
1522	14	102	6.14695	39.8612	932956	933506	-+		IR t0838 - t0840
1523	11	62	15.915	103.204	933507	934931	+	cbiA	t0840	cobyrinic acid a,c-diamide synthase
1524	8	93	10.718	69.5034	934928	935887	+	cobD	t0839	cobalamin biosynthesis protein
1525	0	0	0.100586	0.652274	935888	935897	+		IR t0839 - t0841
1526	3	28	5.35343	34.7155	935898	936377	+	cbiC	t0841	pseudogene
1527	7	82	12.7298	82.5489	936377	937516	+	cbiD	t0842	cobalt-precorrin-6A synthase
1528	4	20	6.76164	43.8473	937510	938115	+	cbiE	t0843	cobalt-precorrin-6Y C(5)-methyltransferase
1529	5	73	6.45988	41.8905	938105	938683	+	cbiT	t0844	cobalt-precorrin-6Y C(15)-methyltransferase
1530	7	78	8.63926	56.0231	938667	939440	+	cbiF	t0845	precorrin-4 C11-methyltransferase
1531	7	31	11.791	76.461	939421	940476	+	cbiG	t0846	cobalamin biosynthesis protein CbiG
1532	2	10	8.1028	52.5443	940476	941201	+	cbiH	t0847	precorrin-3B C17-methyltransferase
1533	7	35	8.82925	57.2551	941198	941988	+	cbiJ	t0848	pseudogene
1534	0	0	0.0111763	0.0724749	941989	941990	+		IR t0848 - t0849
1535	2	8	8.86278	57.4726	941991	942784	+	cbiK	t0849	pseudogene
1536	4	29	7.96868	51.6746	942781	943494	+	cbiL	t0850	cobalt-precorrin-2 C(20)-methyltransferase
1537	7	37	8.22574	53.3415	943491	944227	+	cbiM	t0851	pseudogene
1538	0	0	0	0	944228	944228	+		IR t0851 - t0852
1539	4	21	3.14053	20.3654	944229	944510	+	cbiN	t0852	cobalt transport protein CbiN
1540	6	25	7.56634	49.0655	944497	945174	+	cbiQ	t0853	putative cobalt transport protein CbiQ
1541	1	4	0.0782339	0.507324	945175	945182	+		IR t0853 - t0854
1542	3	19	9.10866	59.067	945183	945998	+	cbiO	t0854	cobalt transporter ATP-binding subunit
1543	12	53	16.9879	110.162	945995	947515	+	cbiP	t0855	cobyric acid synthase
1544	1	6	6.09107	39.4988	947512	948057	+	cobU	t0856	adenosylcobinamide kinase/adenosylcobinamide-phosphate guanylyltransferase
1545	4	19	8.30397	53.8488	948054	948797	+	cobS	t0857	cobalamin synthase
1546	0	0	0.279407	1.81187	948798	948823	+		IR t0857 - t0858
1547	9	50	11.9586	77.5481	948824	949894	+	cobT	t0858	nicotinate-nucleotide--dimethylbenzimidazole phosphoribosyltransferase
1548	2	7	0.849397	5.50809	949895	949971	+		IR t0858 - t0859
1549	7	55	10.3828	67.3291	949972	950901	+	erfK	t0859	hypothetical protein
1550	0	0	0.547637	3.55127	950902	950951	+		IR t0859 - t0860
1551	0	0	1.89997	12.3207	950952	951122	+		t0860	hypothetical protein
1552	0	0	0.0335288	0.217425	951123	951126	+-		IR t0860 - t0861
1553	0	0	0.83822	5.43561	951202	951127	-		t0861
1554	0	0	1.76585	11.451	951203	951361	+		IR t0861 - t0862
1555	19	115	16.2838	105.596	951362	952819	+		t0862	hypothetical protein
1556	2	26	1.5535	10.074	952820	952959	+		IR t0862 - t0863
1557	0	0	0.83822	5.43561	952960	953035	+		t0863
1558	4	37	5.54343	35.9475	953036	953532	+		IR t0863 - t0865
1559	5	24	4.31404	27.9753	953533	953919	+		t0865	hypothetical protein
1560	7	35	3.64346	23.6268	953913	954239	+		t0866	hypothetical protein
1561	3	8	1.79938	11.6685	954389	954228	-		t0867	hypothetical protein
1562	0	0	0.491756	3.18889	954390	954434	-+		IR t0867 - t0868
1563	14	96	16.2503	105.378	954435	955889	+	amn	t0868	AMP nucleosidase
1564	5	26	10.0922	65.4448	955890	956793	-+		IR t0868 - t0869
1565	13	84	9.64512	62.5458	956794	957657	+		t0869	hypothetical protein
1566	10	51	53.8696	349.329	957658	962478	-		IR t0869 - t0870
1567	0	0	2.6376	17.1041	962715	962479	-		t0870	hypothetical protein
1568	15	51	91.6901	594.584	962716	970920	-		IR t0870 - t0871
1569	69	344	33.0818	214.526	973881	970921	-		t0871	hypothetical protein
1570	1	4	0.0894102	0.579799	973882	973890	-		IR t0871 - t0872
1571	18	138	5.82284	37.7594	974412	973891	-		t0872	hypothetical protein
1572	69	504	50.7179	328.891	974413	978951	-		IR t0872 - t0873
1573	0	0	0.83822	5.43561	979027	978952	-		t0873
1574	3	48	1.34115	8.69698	979028	979148	-+		IR t0873 - t0874
1575	6	32	1.93349	12.5381	979149	979322	+		t0874	hypothetical protein
1576	0	0	0.0111763	0.0724749	979323	979324	-+		IR t0874 - t0875
1577	5	35	1.96702	12.7556	979325	979501	+		t0875	hypothetical protein
1578	0	0	0.804692	5.21819	979502	979574	-		IR t0875 - t0876
1579	1	5	0.83822	5.43561	979650	979575	-		t0876
1580	3	23	1.10645	7.17501	979651	979750	-		IR t0876 - t0877
1581	8	42	8.90749	57.7625	980548	979751	-		t0877	hypothetical protein
1582	0	0	0.972336	6.30531	980549	980636	-+		IR t0877 - t0878
1583	1	7	0.994688	6.45026	980637	980726	+		t0878
1584	4	19	3.36406	21.8149	980727	981028	-+		IR t0878 - t0879
1585	3	9	1.79938	11.6685	981029	981190	+		t0879	hypothetical protein
1586	2	5	1.39703	9.05936	981191	981316	-+		IR t0879 - t0880
1587	3	21	4.68286	30.367	981317	981736	+	umuD	t0880	DNA polymerase V subunit UmuD
1588	0	0	0.0111763	0.0724749	981737	981738	-+		IR t0880 - t0881
1589	9	64	14.1715	91.8981	981739	983007	+	umuC	t0881	DNA polymerase V subunit UmuC
1590	6	32	4.96226	32.1788	983008	983452	-+		IR t0881 - t0882
1591	2	9	2.36937	15.3647	983453	983665	+	cspB	t0882	cold shock protein
1592	14	57	5.11873	33.1935	983666	984124	-		IR t0882 - t0883
1593	31	224	13.2327	85.8102	985309	984125	-	ompS	t0883	outer membrane protein S1
1594	5	19	7.2534	47.0362	985310	985959	-+		IR t0883 - t0884
1595	5	55	3.47582	22.5397	985960	986271	+		t0884	hypothetical protein
1596	2	20	0.871749	5.65304	986272	986350	-+		IR t0884 - t0885
1597	11	81	7.76751	50.37	986351	987046	+	yedJ	t0885	hypothetical protein
1598	1	6	0.804692	5.21819	987047	987119	-+		IR t0885 - t0886
1599	11	58	15.9821	103.639	987120	988550	+	dcm	t0886	DNA cytosine methylase
1600	3	11	5.25285	34.0632	988531	989001	+	vsr	t0887	patch repair protein
1601	10	47	10.2822	66.6769	989910	988990	-	yedA	t0888	hypothetical protein
1602	1	2	1.94467	12.6106	989911	990085	-+		IR t0888 - t0889
1603	16	77	10.1816	66.0246	990086	990997	+		t0889	pseudogene
1604	0	0	0.167644	1.08712	990998	991013	-+		IR t0889 - t0890
1605	1	3	2.73819	17.7563	991014	991259	+		t0890	hypothetical protein
1606	2	8	1.82173	11.8134	991260	991423	-+		IR t0890 - t0891
1607	15	66	19.0332	123.425	991424	993127	+		t0891	hypothetical protein
1608	5	30	9.10866	59.067	993921	993106	-		t0892	mannosyl-3-phosphoglycerate phosphatase
1609	3	13	2.38055	15.4371	993922	994135	-+		IR t0892 - t4641
1610	0	0	0.894102	5.79799	994136	994216	+	dsrA	t4641
1611	0	0	0.145292	0.942173	994217	994230	-		IR t4641 - t0893
1612	4	14	2.53701	16.4518	994458	994231	-	yodD	t0893	hypothetical protein
1613	0	0	1.38586	8.98688	994459	994583	-+		IR t0893 - t0894
1614	5	26	2.20173	14.2775	994584	994781	+	dsrB	t0894	hypothetical protein
1615	3	12	0.413522	2.68157	994782	994819	-		IR t0894 - t0895
1616	3	19	6.96282	45.1518	995443	994820	-	rcsA	t0895	colanic acid capsullar biosynthesis activation protein A
1617	1	2	3.12936	20.293	995444	995724	-		IR t0895 - t0896
1618	25	148	8.87396	57.545	996519	995725	-	fliR	t0896	flagellar biosynthesis protein FliR
1619	0	0	0.0782339	0.507324	996520	996527	-		IR t0896 - t0897
1620	3	6	3.00642	19.4957	996797	996528	-	fliQ	t0897	flagellar biosynthesis protein FliQ
1621	0	0	0.0894102	0.579799	996798	996806	-		IR t0897 - t0898
1622	2	7	8.23691	53.414	997544	996807	-	fliP	t0898	flagellar biosynthesis protein FliP
1623	4	23	4.21345	27.323	997921	997544	-	fliO	t0899	flagellar biosynthesis protein FliO
1624	2	15	4.6158	29.9321	998334	997921	-	fliN	t0900	flagellar motor switch protein FliN
1625	9	61	11.221	72.7648	999335	998331	-	fliM	t0901	flagellar motor switch protein FliM
1626	0	0	0.0335288	0.217425	999336	999339	-		IR t0901 - t0902
1627	5	38	5.21932	33.8458	999807	999340	-	fliL	t0902	flagellar basal body-associated protein FliL
1628	0	0	1.15116	7.46491	999808	999911	-		IR t0902 - t0903
1629	11	86	13.7356	89.0716	1001141	999912	-	fliK	t0903	flagellar hook-length control protein
1630	3	25	4.95109	32.1064	1001581	1001138	-	fliJ	t0904	flagellar biosynthesis chaperone
1631	0	0	0.223525	1.4495	1001582	1001602	-		IR t0904 - t0905
1632	12	70	15.3115	99.2905	1002973	1001603	-	fliI	t0905	flagellum-specific ATP synthase
1633	5	38	7.90162	51.2397	1003680	1002973	-	fliH	t0906	flagellar assembly protein H
1634	11	76	11.1204	72.1125	1004668	1003673	-	fliG	t0907	flagellar motor switch protein G
1635	10	93	18.7985	121.903	1006343	1004661	-	fliF	t0908	flagellar MS-ring protein
1636	8	43	2.4029	15.5821	1006344	1006559	-+		IR t0908 - t0909
1637	6	24	3.50935	22.7571	1006560	1006874	+	fliE	t0909	flagellar hook-basal body protein FliE
1638	9	81	1.3188	8.55203	1006875	1006993	-		IR t0909 - t0910
1639	10	36	3.94522	25.5836	1007347	1006994	-		t0910	hypothetical protein
1640	5	21	3.30818	21.4526	1007348	1007644	-		IR t0910 - t0911
1641	6	43	2.60407	16.8866	1007878	1007645	-	yedF	t0911	hypothetical protein
1642	11	55	14.138	91.6807	1009140	1007875	-	yedE	t0912	putative inner membrane protein
1643	1	11	2.08996	13.5528	1009141	1009328	-+		IR t0912 - t0913
1644	1	2	4.6158	29.9321	1009329	1009742	+	yedD	t0913	hypothetical protein
1645	0	0	0.424698	2.75404	1009743	1009781	-		IR t0913 - t0914
1646	11	94	16.5856	107.553	1011266	1009782	-	amyA	t0914	cytoplasmic alpha-amylase
1647	1	4	0.782339	5.07324	1011267	1011337	-		IR t0914 - t0915
1648	2	10	4.11287	26.6707	1011706	1011338	-	fliT	t0915	flagellar biosynthesis protein FliT
1649	1	10	4.54874	29.4973	1012113	1011706	-	fliS	t0916	flagellar protein FliS
1650	0	0	0.145292	0.942173	1012114	1012127	-		IR t0916 - t0917
1651	18	81	15.6803	101.682	1013531	1012128	-	fliD	t0917	flagellar capping protein
1652	2	6	2.84995	18.4811	1013532	1013787	-+		IR t0917 - t0918
1653	48	318	16.9879	110.162	1013788	1015308	+	fliC	t0918	flagellin
1654	0	0	0.860573	5.58056	1015309	1015386	-+		IR t0918 - t0919
1655	19	142	13.4562	87.2597	1015387	1016591	+		t0919	pseudogene
1656	4	27	2.17937	14.1326	1016592	1016787	-+		IR t0919 - t0920
1657	10	53	8.03574	52.1094	1016788	1017507	+	fliA	t0920	flagellar biosynthesis sigma factor
1658	2	14	0.637047	4.13107	1017508	1017565	-+		IR t0920 - t0921
1659	2	26	6.15813	39.9336	1017566	1018117	+	fliZ	t0921	flagella biosynthesis protein FliZ
1660	3	25	1.62056	10.5089	1018118	1018263	-+		IR t0921 - t0922
1661	7	43	8.94102	57.9799	1018264	1019064	+	fliY	t0922	cystine transporter subunit
1662	0	0	1.69879	11.0162	1019065	1019217	-+		IR t0922 - t0923
1663	7	34	11.0198	71.4602	1019218	1020204	+		t0923	D-cysteine desulfhydrase
1664	1	3	0.212349	1.37702	1020205	1020224	-+		IR t0923 - t0924
1665	1	3	7.46575	48.4132	1020225	1020893	+	yecS	t0924	putative ABC transporter membrane protein
1666	6	34	8.40456	54.5011	1020890	1021642	+		t0925	putative amino-acid ABC transporter ATP-binding protein YecC
1667	0	0	2.58172	16.7417	1021643	1021874	+		IR t0925 - t0926
1668	15	80	8.06927	52.3268	1021875	1022597	+	sdiA	t0926	DNA-binding transcriptional activator SdiA
1669	1	12	0.726458	4.71087	1022598	1022663	+-		IR t0926 - t0927
1670	7	46	2.50348	16.2344	1022888	1022664	-	yecF	t0927	hypothetical protein
1671	3	10	1.73232	11.2336	1023040	1022885	-		t0928	hypothetical protein
1672	7	33	3.46464	22.4672	1023041	1023351	-+		IR t0928 - t0929
1673	18	126	7.33163	47.5435	1023352	1024008	+	sirA	t0929	response regulator
1674	20	126	20.4749	132.774	1024005	1025837	+	uvrC	t0930	excinuclease ABC subunit C
1675	0	0	0.614695	3.98612	1025838	1025893	+		IR t0930 - t0931
1676	0	0	6.1246	39.7162	1025894	1026442	+	pgsA	t0931	phosphatidylglycerophosphate synthetase
1677	0	0	1.67644	10.8712	1026443	1026593	+		IR t0931 - t0932
1678	0	0	0.83822	5.43561	1026594	1026669	+		t0932
1679	0	0	0.56999	3.69622	1026670	1026721	+		IR t0932 - t0933
1680	0	0	0.815868	5.29066	1026722	1026795	+		t0933
1681	0	0	0.111763	0.724749	1026796	1026806	+		IR t0933 - t0934
1682	0	0	0.961159	6.23284	1026807	1026893	+		t0934
1683	10	59	2.77172	17.9738	1026894	1027142	+		IR t0934 - t0935
1684	1	2	1.53115	9.92905	1027143	1027280	+		t0935	hypothetical protein
1685	2	5	2.23525	14.495	1027273	1027473	+		t0936	hypothetical protein
1686	3	14	2.43643	15.7995	1027474	1027692	+		IR t0936 - t0937
1687	38	279	16.0156	103.856	1027693	1029126	+		t0937	hypothetical protein
1688	7	32	2.35819	15.2922	1029127	1029338	+		IR t0937 - t0938
1689	7	40	2.13467	13.8427	1029339	1029530	+		t0938	hypothetical protein
1690	0	0	0.17882	1.1596	1029531	1029547	+		IR t0938 - t0939
1691	2	6	1.29645	8.40708	1029548	1029664	+		t0939	hypothetical protein
1692	7	64	2.64878	17.1765	1029665	1029902	+		IR t0939 - t0940
1693	10	59	7.43222	48.1958	1029903	1030568	+	yecA	t0940	hypothetical protein
1694	0	0	0.815868	5.29066	1030569	1030642	+-		IR t0940 - t0941
1695	6	35	13.5345	87.767	1031854	1030643	-	tyrP	t0941	tyrosine-specific transport protein
1696	2	5	2.51466	16.3068	1031855	1032080	+		IR t0941 - t0942
1697	3	19	2.67113	17.3215	1032081	1032320	+	yecH	t0942	hypothetical protein
1698	1	4	0.491756	3.18889	1032321	1032365	+-		IR t0942 - t0943
1699	16	98	5.55461	36.02	1032863	1032366	-	ftnA	t0943	ferritin
1700	9	85	2.65995	17.249	1032864	1033102	+-		IR t0943 - t0944
1701	4	8	3.74405	24.2791	1033438	1033103	-		t0944	putative lipoprotein
1702	4	17	3.67699	23.8442	1033439	1033768	+-		IR t0944 - t0945
1703	12	82	5.62166	36.4549	1034272	1033769	-	yecI	t0945	ferritin-like protein
1704	12	38	6.1246	39.7162	1034273	1034821	+		IR t0945 - t0946
1705	8	24	6.22518	40.3685	1034822	1035379	+		t0946	hypothetical protein
1706	4	26	2.53701	16.4518	1035380	1035607	+		IR t0946 - t0947
1707	1	2	2.70466	17.5389	1035608	1035850	+	araH	t0947	pseudogene
1708	2	16	1.79938	11.6685	1035851	1036012	+		IR t0947 - t0948
1709	3	24	8.97455	58.1973	1036013	1036816	+	otsB	t0948	trehalose-6-phosphate phosphatase
1710	24	151	15.8815	102.987	1036791	1038212	+	otsA	t0949	trehalose-6-phosphate synthase
1711	0	0	0.536461	3.47879	1038213	1038261	+-		IR t0949 - t0950
1712	7	50	4.41463	28.6276	1038657	1038262	-	yecG	t0950	universal stress protein UspC
1713	4	20	1.29645	8.40708	1038770	1038654	-		t0951	hypothetical protein
1714	12	90	7.51045	48.7031	1038771	1039443	-+		IR t0951 - t0952
1715	15	90	3.9117	25.3662	1039444	1039794	+	flhD	t0952	transcriptional activator FlhD
1716	13	118	6.52694	42.3253	1039791	1040375	+	flhC	t0953	transcriptional activator FlhC
1717	1	3	1.40821	9.13183	1040376	1040502	+		IR t0953 - t0954
1718	7	63	9.91335	64.2852	1040503	1041390	+	motA	t0954	flagellar motor protein MotA
1719	9	30	10.3828	67.3291	1041387	1042316	+	motB	t0955	flagellar motor protein MotB
1720	0	0	0.0335288	0.217425	1042317	1042320	+		IR t0955 - t0956
1721	14	119	22.5202	146.037	1042321	1044336	+	cheA	t0956	chemotaxis protein CheA
1722	0	0	0.212349	1.37702	1044337	1044356	+		IR t0956 - t0957
1723	5	35	5.62166	36.4549	1044357	1044860	+	cheW	t0957	purine-binding chemotaxis protein
1724	0	0	2.62642	17.0316	1044861	1045096	+		IR t0957 - t0958
1725	7	57	18.5638	120.381	1045097	1046758	+	tar	t0958	methyl-accepting chemotaxis protein II
1726	1	2	1.77703	11.5235	1046759	1046918	+		IR t0958 - t0959
1727	7	35	9.67865	62.7632	1046919	1047785	+	cheR	t0959	chemotaxis methyltransferase CheR
1728	4	34	11.7239	76.0261	1047782	1048831	+	cheB	t0960	chemotaxis-specific methylesterase
1729	0	0	0.17882	1.1596	1048832	1048848	+		IR t0960 - t0961
1730	5	42	4.34757	28.1927	1048849	1049238	+	cheY	t0961	chemotaxis regulatory protein CheY
1731	0	0	0.100586	0.652274	1049239	1049248	+		IR t0961 - t0962
1732	3	30	7.19752	46.6738	1049249	1049893	+	cheZ	t0962	chemotaxis regulator CheZ
1733	1	5	2.14584	13.9152	1049894	1050086	+		IR t0962 - t0963
1734	9	102	12.8639	83.4186	1050087	1051238	+	flhB	t0963	flagellar biosynthesis protein FlhB
1735	22	120	23.2243	150.603	1051231	1053309	+	flhA	t0964	flagellar biosynthesis protein FlhA
1736	2	11	4.3811	28.4101	1053309	1053701	+	flhE	t0965	flagellar protein FlhE precursor
1737	0	0	2.65995	17.249	1053702	1053940	+		IR t0965 - t0966
1738	2	34	12.6962	82.3314	1053941	1055077	+		t0966	hypothetical protein
1739	0	0	0.581166	3.76869	1055078	1055130	+-		IR t0966 - t0967
1740	6	36	20.9108	135.6	1057002	1055131	-		t0967	pseudogene
1741	0	0	2.08996	13.5528	1057003	1057190	+-		IR t0967 - t0968
1742	0	0	19.3685	125.599	1058924	1057191	-	argS	t0968	arginyl-tRNA synthetase
1743	1	6	2.62642	17.0316	1058925	1059160	+		IR t0968 - t0969
1744	6	39	6.3593	41.2382	1059161	1059730	+		t0969	hypothetical protein
1745	0	0	0.201173	1.30455	1059731	1059749	+		IR t0969 - t0970
1746	6	23	8.70632	56.4579	1059750	1060529	+	cutC	t0970	copper homeostasis protein CutC
1747	2	12	2.25761	14.6399	1060530	1060732	+-		IR t0970 - t0971
1748	4	15	10.8522	70.3731	1061704	1060733	-		t0971	hypothetical protein
1749	5	58	8.30397	53.8488	1062444	1061701	-		t0972	hypothetical protein
1750	0	0	0.435875	2.82652	1062445	1062484	-		IR t0972 - t0973
1751	3	33	4.41463	28.6276	1062880	1062485	-		t0973	hypothetical protein
1752	2	17	0.56999	3.69622	1062881	1062932	-		IR t0973 - t0974
1753	5	36	9.14219	59.2844	1063751	1062933	-	yecE	t0974	hypothetical protein
1754	0	0	6.32577	41.0208	1064314	1063748	-	yecD	t0975	hypothetical protein
1755	2	7	3.60994	23.4094	1064315	1064638	-+		IR t0975 - t0976
1756	0	0	19.8044	128.425	1064639	1066411	+	aspS	t0976	aspartyl-tRNA synthetase
1757	1	3	1.1288	7.31996	1066412	1066513	-+		IR t0976 - t0977
1758	2	17	5.05167	32.7586	1066514	1066966	+	ntpA	t0977	dATP pyrophosphohydrolase
1759	0	0	0.312936	2.0293	1066967	1066995	-+		IR t0977 - t0978
1760	1	6	8.27044	53.6314	1066996	1067736	+	yebC	t0978	hypothetical protein
1761	0	0	0.39117	2.53662	1067737	1067772	-+		IR t0978 - t0979
1762	0	0	5.82284	37.7594	1067773	1068294	+	ruvC	t0979	Holliday junction resolvase
1763	0	0	0	0	1068295	1068295	-		IR t0979 - t0980
1764	19	107	6.69459	43.4124	1068895	1068296	-	yebB	t0980	hypothetical protein
1765	2	8	2.52584	16.3793	1068896	1069122	-+		IR t0980 - t0981
1766	0	0	7.53281	48.8481	1069123	1069797	+		t0981	hypothetical protein
1767	12	78	4.00111	25.946	1069798	1070156	-+		IR t0981 - t0982
1768	0	0	6.8287	44.2821	1070157	1070768	+	ruvA	t0982	Holliday junction DNA helicase RuvA
1769	0	0	0.0782339	0.507324	1070769	1070776	-+		IR t0982 - t0983
1770	0	0	11.288	73.1996	1070777	1071787	+	ruvB	t0983	Holliday junction DNA helicase RuvB
1771	1	2	0.860573	5.58056	1071788	1071865	-		IR t0983 - t0984
1772	5	35	8.77337	56.8928	1072651	1071866	-	znuB	t0984	high-affinity zinc transporter membrane component
1773	1	5	8.43808	54.7185	1073403	1072648	-	znuC	t0985	high-affinity zinc transporter ATPase
1774	0	0	0.860573	5.58056	1073404	1073481	-+		IR t0985 - t0986
1775	3	28	10.5504	68.4163	1073482	1074426	+	znuA	t0986	high-affinity zinc transporter periplasmic component
1776	0	0	0.156468	1.01465	1074427	1074441	-+		IR t0986 - t0987
1777	5	23	14.7415	95.5943	1074442	1075761	+	yebA	t0987	hypothetical protein
1778	1	3	1.28527	8.33461	1075762	1075877	-+		IR t0987 - t0988
1779	0	0	10.8522	70.3731	1075878	1076849	+	msbB	t0988	lipid A biosynthesis (KDO)2-(lauroyl)-lipid IVA acyltransferase
1780	0	0	0.793515	5.14571	1076850	1076921	-		IR t0988 - t0989
1781	6	30	16.1162	104.509	1078364	1076922	-	pykA	t0989	pyruvate kinase
1782	0	0	1.36351	8.84193	1078365	1078487	-		IR t0989 - t0990
1783	2	19	9.71218	62.9806	1079357	1078488	-	hexR	t0990	DNA-binding transcriptional regulator HexR
1784	4	16	3.79993	24.6414	1079358	1079698	-+		IR t0990 - t0991
1785	5	29	16.485	106.9	1079699	1081174	+	zwf	t0991	glucose-6-phosphate 1-dehydrogenase
1786	0	0	2.60407	16.8866	1081175	1081408	-+		IR t0991 - t0992
1787	7	22	20.2402	131.252	1081409	1083220	+	edd	t0992	phosphogluconate dehydratase
1788	1	5	0.402346	2.60909	1083221	1083257	-+		IR t0992 - t0993
1789	0	0	7.16399	46.4564	1083258	1083899	+		t0993	keto-hydroxyglutarate-aldolase/keto-deoxy-phosphogluconate aldolase
1790	0	0	1.09527	7.10254	1083900	1083998	-		IR t0993 - t0994
1791	4	20	13.1656	85.3754	1085177	1083999	-	purT	t0994	phosphoribosylglycinamide formyltransferase 2
1792	1	2	1.44174	9.34926	1085178	1085307	-+		IR t0994 - t0995
1793	2	19	3.24112	21.0177	1085308	1085598	+	yebG	t0995	DNA damage-inducible protein YebG
1794	0	0	0.737634	4.78334	1085599	1085665	-+		IR t0995 - t0996
1795	2	14	3.94522	25.5836	1085666	1086019	+	yebF	t0996	hypothetical protein
1796	1	3	1.02822	6.66769	1086020	1086112	-+		IR t0996 - t0997
1797	1	5	7.36516	47.7609	1086113	1086772	+	yebE	t0997	hypothetical protein
1798	2	12	2.36937	15.3647	1086773	1086985	-+		IR t0997 - t0998
1799	10	77	22.9225	148.646	1086986	1089037	+	opdB	t0998	protease 2
1800	0	0	0.39117	2.53662	1089038	1089073	-		IR t0998 - t0999
1801	6	43	7.80104	50.5874	1089772	1089074	-	exoX	t0999	exodeoxyribonuclease X
1802	1	6	0.245878	1.59445	1089773	1089795	-		IR t0999 - t1000
1803	8	97	7.33163	47.5435	1090452	1089796	-		t1000	hypothetical protein
1804	1	7	1.18468	7.68233	1090453	1090559	-		IR t1000 - t1001
1805	0	0	2.57054	16.6692	1090790	1090560	-	holE	t1001	DNA polymerase III subunit theta
1806	1	2	1.45292	9.42173	1090791	1090921	-+		IR t1001 - t1002
1807	2	38	4.24698	27.5404	1090922	1091302	+		t1002	hypothetical protein
1808	6	35	9.77924	63.4155	1091303	1092178	+		t1003	putative cation transporter
1809	0	0	0.167644	1.08712	1092179	1092194	+		IR t1003 - t1004
1810	2	19	3.94522	25.5836	1092195	1092548	+		t1004	hypothetical protein
1811	0	0	0.6594	4.27602	1092549	1092608	+		IR t1004 - t1005
1812	1	5	1.29645	8.40708	1092609	1092725	+		t1005	hypothetical protein
1813	2	6	2.36937	15.3647	1092726	1092938	+-		IR t1005 - t1006
1814	3	17	2.23525	14.495	1093139	1092939	-		t1006	pseudogene
1815	0	0	0.871749	5.65304	1093140	1093218	+-		IR t1006 - t1007
1816	3	13	4.03463	26.1634	1093580	1093219	-		t1007	pseudogene
1817	3	25	1.1288	7.31996	1093581	1093682	+		t1008	pseudogene
1818	0	0	0.223525	1.4495	1093683	1093703	+		IR t1008 - t1009
1819	3	15	2.53701	16.4518	1093704	1093931	+		t1009	putative DNA-binding protein
1820	4	21	1.58703	10.2914	1093932	1094074	+-		IR t1009 - t1010
1821	2	16	1.93349	12.5381	1094248	1094075	-		t1010	hypothetical protein
1822	2	16	1.5088	9.78411	1094249	1094384	+-		IR t1010 - t1011
1823	6	20	12.6292	81.8966	1095515	1094385	-		t1011	hypothetical protein
1824	0	0	4.40345	28.5551	1095516	1095910	+		IR t1011 - t1012
1825	20	124	22.1178	143.428	1095911	1097890	+	yjcS	t1012	putative hydrolase
1826	0	0	0.17882	1.1596	1097891	1097907	+-		IR t1012 - t1013
1827	4	13	2.13467	13.8427	1098099	1097908	-		t1013	hypothetical protein
1828	4	20	2.2129	14.35	1098100	1098298	+-		IR t1013 - t1014
1829	3	17	6.86223	44.4996	1098913	1098299	-		t1014	hypothetical protein
1830	0	0	0.0894102	0.579799	1098914	1098922	+-		IR t1014 - t1015
1831	0	0	1.76585	11.451	1099081	1098923	-		t1015	hypothetical protein
1832	0	0	1.46409	9.49421	1099082	1099213	+-		IR t1015 - t1016
1833	3	9	10.2151	66.242	1100128	1099214	-		t1016	hypothetical protein
1834	18	124	19.9832	129.585	1100129	1101917	+		IR t1016 - t1017
1835	5	17	12.9645	84.0708	1101918	1103078	+		t1017	pseudogene
1836	0	0	0.938807	6.08789	1103079	1103163	+-		IR t1017 - t1018
1837	8	54	1.96702	12.7556	1103340	1103164	-		t1018	hypothetical protein
1838	4	15	1.46409	9.49421	1103341	1103472	+-		IR t1018 - t1019
1839	2	8	2.97289	19.2783	1103739	1103473	-		t1019	hypothetical protein
1840	4	25	4.12404	26.7432	1103740	1104109	+		IR t1019 - t1020
1841	5	22	4.68286	30.367	1104110	1104529	+		t1020	putative acetyltransferase
1842	12	61	4.31404	27.9753	1104530	1104916	+-		IR t1020 - t1021
1843	3	16	5.31991	34.498	1105393	1104917	-		t1021	hypothetical protein
1844	8	33	3.65464	23.6993	1105394	1105721	+-		IR t1021 - t1022
1845	1	8	4.41463	28.6276	1106117	1105722	-		t1022	hypothetical protein
1846	0	0	7.62222	49.4278	1106118	1106800	+		IR t1022 - t1023
1847	7	30	8.05809	52.2544	1106801	1107522	+	sopE	t1023	pseudogene
1848	6	44	3.16288	20.5104	1107523	1107806	+		IR t1023 - t1024
1849	10	42	1.83291	11.8859	1107807	1107971	+		t1024	hypothetical protein
1850	10	45	2.48113	16.0894	1107972	1108194	+		IR t1024 - t1025
1851	9	45	7.26458	47.1087	1108195	1108845	+	pphA	t1025	serine/threonine protein phosphatase 1
1852	0	0	0.189997	1.23207	1108846	1108863	+-		IR t1025 - t1026
1853	1	5	2.13467	13.8427	1109055	1108864	-		t1026	hypothetical protein
1854	3	15	1.21821	7.89976	1109056	1109165	+-		IR t1026 - t1027
1855	3	19	2.67113	17.3215	1109405	1109166	-		t1027	hypothetical protein
1856	0	0	1.26292	8.18966	1109406	1109519	+-		IR t1027 - t1028
1857	11	56	16.0827	104.291	1110959	1109520	-	yebU	t1028	rRNA (cytosine-C(5)-)-methyltransferase RsmF
1858	0	0	0.849397	5.50809	1110960	1111036	+-		IR t1028 - t1029
1859	14	90	29.4942	191.261	1113676	1111037	-		t1029	hypothetical protein
1860	9	65	14.3392	92.9852	1114922	1113639	-		t1030	hypothetical protein
1861	0	0	0.447051	2.89899	1114923	1114963	-+		IR t1030 - t1031
1862	6	37	6.52694	42.3253	1114964	1115548	+		t1031	hypothetical protein
1863	1	8	1.07292	6.95759	1115549	1115645	-+		IR t1031 - t1032
1864	4	8	7.66692	49.7177	1115646	1116332	+	proP	t1032	putative solute/DNA competence effector
1865	0	0	0.201173	1.30455	1116333	1116351	-+		IR t1032 - t1033
1866	5	26	22.889	148.428	1116352	1118400	+	prc	t1033	carboxy-terminal protease
1867	0	0	2.13467	13.8427	1118401	1118592	-+		IR t1033 - t1034
1868	2	5	9.8463	63.8503	1118593	1119474	+	htpX	t1034	heat shock protein HtpX
1869	0	0	0.514108	3.33384	1119475	1119521	-		IR t1034 - t1035
1870	13	48	15.3338	99.4355	1120894	1119522	-		t1035	pseudogene
1871	1	8	1.94467	12.6106	1120895	1121069	-+		IR t1035 - t1036
1872	14	64	8.84043	57.3276	1121070	1121861	+	kdgR	t1036	transcriptional regulator KdgR
1873	0	0	2.34702	15.2197	1121862	1122072	-		IR t1036 - t1037
1874	7	48	2.67113	17.3215	1122312	1122073	-		t1037	hypothetical protein
1875	0	0	1.68762	10.9437	1122313	1122464	-+		IR t1037 - t1038
1876	1	7	1.59821	10.3639	1122465	1122608	+		t1038	hypothetical protein
1877	3	41	0.771163	5.00076	1122609	1122678	-+		IR t1038 - t1039
1878	5	26	3.20759	20.8003	1122679	1122966	+		t1039	hypothetical protein
1879	11	48	7.23105	46.8912	1122967	1123614	-+		IR t1039 - t1040
1880	3	9	1.59821	10.3639	1123615	1123758	+		t1040	hypothetical protein
1881	0	0	0.122939	0.797223	1123759	1123770	-+		IR t1040 - t1041
1882	7	26	2.33584	15.1472	1123771	1123980	+	cspC	t1041	cold shock-like protein CspC
1883	3	12	2.43643	15.7995	1123981	1124199	-+		IR t1041 - t1042
1884	12	69	19.5026	126.469	1124200	1125945	+	ftsI	t1042	penicillin-binding protein
1885	0	0	0.715281	4.63839	1125946	1126010	-+		IR t1042 - t1043
1886	5	38	9.0416	58.6322	1126011	1126820	+	rrmA	t1043	23S rRNA methyltransferase A
1887	3	44	6.92929	44.9344	1127437	1126817	-		t1044	hypothetical protein
1888	0	0	3.9564	25.6561	1127438	1127792	-		IR t1044 - t1045
1889	7	35	5.11873	33.1935	1128251	1127793	-		t1045	hypothetical protein
1890	0	0	0.637047	4.13107	1128252	1128309	-		IR t1045 - t1046
1891	2	7	9.61159	62.3284	1129170	1128310	-	manZ	t1046	mannose-specific PTS system protein IID
1892	0	0	0.0223525	0.14495	1129171	1129173	-		IR t1046 - t1047
1893	6	51	8.94102	57.9799	1129974	1129174	-	manY	t1047	phosphotransferase enzyme II, C component
1894	0	0	0.56999	3.69622	1129975	1130026	-		IR t1047 - t1048
1895	6	20	10.8186	70.1557	1130995	1130027	-	manX	t1048	mannose-specific IIAB component of PTS system
1896	5	14	5.26402	34.1357	1130996	1131467	-+		IR t1048 - t1049
1897	8	36	17.4238	112.988	1131468	1133027	+		t1049	hypothetical protein
1898	0	0	0.223525	1.4495	1133028	1133048	-		IR t1049 - t1050
1899	9	59	17.8932	116.032	1134650	1133049	-		t1050	hypothetical protein
1900	0	0	1.51997	9.85658	1134651	1134787	-		IR t1050 - t1051
1901	9	32	15.2444	98.8557	1136152	1134788	-	sdaA	t1051	L-serine deaminase 1
1902	2	6	2.92818	18.9884	1136153	1136415	-		IR t1051 - t1052
1903	3	25	6.45988	41.8905	1136994	1136416	-		t1052	hypothetical protein
1904	0	0	0.0223525	0.14495	1136995	1136997	-		IR t1052 - t1053
1905	6	19	15.2444	98.8557	1138362	1136998	-	pabB	t1053	para-aminobenzoate synthase component I
1906	0	0	0.882925	5.72551	1138363	1138442	-+		IR t1053 - t1054
1907	2	24	2.00055	12.973	1138443	1138622	+		t1054	hypothetical protein
1908	0	0	0.0447051	0.289899	1138623	1138627	-		IR t1054 - t1055
1909	1	11	3.84464	24.9313	1138972	1138628	-		t1055	hypothetical protein
1910	3	16	1.45292	9.42173	1138973	1139103	-+		IR t1055 - t1056
1911	10	110	21.3467	138.427	1139104	1141014	+		t1056	putative ATP-dependent helicase
1912	0	0	0.625871	4.05859	1141015	1141071	-+		IR t1056 - t1057
1913	0	0	7.76751	50.37	1141072	1141767	+		t1057	hypothetical protein
1914	3	22	0.771163	5.00076	1141768	1141837	-+		IR t1057 - t1058
1915	4	44	6.49341	42.1079	1141838	1142419	+		t1058	putative lipoprotein
1916	1	6	2.26878	14.7124	1142420	1142623	-+		IR t1058 - t1059
1917	8	40	18.832	122.12	1142624	1144309	+	fadD	t1059	long-chain-fatty-acid--CoA ligase
1918	0	0	0.793515	5.14571	1144310	1144381	-+		IR t1059 - t1060
1919	4	20	12.5957	81.6792	1144382	1145509	+	rnd	t1060	ribonuclease D
1920	3	6	1.34115	8.69698	1145510	1145630	-		IR t1060 - t1061
1921	0	0	2.97289	19.2783	1145897	1145631	-	minE	t1061	cell division topological specificity factor MinE
1922	0	0	0.0223525	0.14495	1145898	1145900	-		IR t1061 - t1062
1923	0	0	9.07513	58.8496	1146713	1145901	-	minD	t1062	cell division inhibitor MinD
1924	0	0	0.245878	1.59445	1146714	1146736	-		IR t1062 - t1063
1925	1	3	7.90162	51.2397	1147444	1146737	-	minC	t1063	septum formation inhibitor
1926	2	8	0.949983	6.16036	1147445	1147530	-+		IR t1063 - t1064
1927	5	30	3.71052	24.0617	1147531	1147863	+		t1064	hypothetical protein
1928	0	0	0.536461	3.47879	1147864	1147912	-+		IR t1064 - t1065
1929	0	0	7.36516	47.7609	1147913	1148572	+		t1065	hypothetical protein
1930	2	5	1.01704	6.59521	1148573	1148664	-+		IR t1065 - t1066
1931	4	15	4.98462	32.3238	1148665	1149111	+		t1066	hypothetical protein
1932	3	8	3.9117	25.3662	1149112	1149462	-+		IR t1066 - t1067
1933	0	0	1.53115	9.92905	1149463	1149600	+		t1067	hypothetical protein
1934	5	20	2.12349	13.7702	1149601	1149791	-+		IR t1067 - t1068
1935	1	4	1.93349	12.5381	1149792	1149965	+		t1068	hypothetical protein
1936	1	7	0.782339	5.07324	1149966	1150036	-		IR t1068 - t1069
1937	4	50	3.81111	24.7139	1150378	1150037	-		t1069	hypothetical protein
1938	0	0	1.18468	7.68233	1150379	1150485	-		IR t1069 - t1070
1939	2	11	5.92342	38.4117	1151016	1150486	-	dsbB	t1070	disulfide bond formation protein B
1940	1	5	1.56468	10.1465	1151017	1151157	-		IR t1070 - t1071
1941	11	48	17.2562	111.901	1152702	1151158	-	nhaB	t1071	sodium/proton antiporter
1942	0	0	2.43643	15.7995	1152703	1152921	-+		IR t1071 - t1072
1943	1	3	8.03574	52.1094	1152922	1153641	+	fadR	t1072	fatty acid metabolism regulator
1944	0	0	0.502932	3.26137	1153642	1153687	-		IR t1072 - t1073
1945	13	54	17.122	111.031	1155220	1153688	-		t1073	SpoVR family protein
1946	2	7	3.58758	23.2644	1155221	1155542	-+		IR t1073 - t1074
1947	4	39	14.5068	94.0724	1155543	1156841	+	dadA	t1074	D-amino acid dehydrogenase small subunit
1948	0	0	0.134115	0.869698	1156842	1156854	-+		IR t1074 - t1075
1949	8	50	11.9586	77.5481	1156855	1157925	+	dadX	t1075	alanine racemase
1950	0	0	0.670576	4.34849	1157926	1157986	-		IR t1075 - t1076
1951	5	14	19.3685	125.599	1159720	1157987	-		t1076	potassium/proton antiporter
1952	0	0	1.06175	6.88511	1159721	1159816	-		IR t1076 - t1077
1953	6	28	10.2151	66.242	1160731	1159817	-	ldcA	t1077	L,D-carboxypeptidase A
1954	0	0	1.88879	12.2483	1160732	1160901	-+		IR t1077 - t1078
1955	5	20	6.8287	44.2821	1160902	1161513	+	mltE	t1078	membrane-bound lytic murein transglycosylase E
1956	0	0	0.134115	0.869698	1161514	1161526	-		IR t1078 - t1079
1957	7	38	8.20338	53.1965	1162261	1161527	-		t1079	hypothetical protein
1958	6	35	1.86644	12.1033	1162262	1162429	-+		IR t1079 - t1080
1959	4	25	2.83877	18.4086	1162430	1162684	+		t1080	hypothetical protein
1960	0	0	0.681753	4.42097	1162685	1162746	-		IR t1080 - t1081
1961	21	118	19.1338	124.077	1164459	1162747	-	treA	t1081	pseudogene
1962	1	6	2.36937	15.3647	1164460	1164672	-		IR t1081 - t1082
1963	8	34	13.0651	84.7231	1165842	1164673	-	gdhA	t1082	glutamate dehydrogenase
1964	3	16	6.71694	43.5574	1165843	1166444	-		IR t1082 - t1083
1965	11	69	12.6962	82.3314	1167581	1166445	-	appB	t1083	cytochrome oxidase subunit II
1966	0	0	0.111763	0.724749	1167582	1167592	-		IR t1083 - t1084
1967	4	16	17.2562	111.901	1169137	1167593	-	appC	t1084	pseudogene
1968	0	0	0.815868	5.29066	1169138	1169211	-		IR t1084 - t1085
1969	0	0	9.47748	61.4587	1170060	1169212	-	hyaF	t1085	hydrogenase-1 operon protein HyaF
1970	3	10	4.51521	29.2798	1170461	1170057	-	hyaE	t1086	hydrogenase-1 operon protein HyaE
1971	6	24	6.66106	43.195	1171047	1170451	-	hyaD	t1087	hydrogenase 1 maturation protease
1972	7	29	8.16985	52.9791	1171775	1171044	-	hyaC	t1088	hydrogenase 1 b-type cytochrome subunit
1973	0	0	0.189997	1.23207	1171776	1171793	-		IR t1088 - t1089
1974	16	66	20.0391	129.947	1173587	1171794	-		t1089	hydrogenase 1 large subunit
1975	9	48	12.4951	81.0269	1174702	1173584	-	hyaA	t1090	pseudogene
1976	10	54	5.5099	35.7301	1174703	1175196	-+		IR t1090 - t1091
1977	5	19	14.138	91.6807	1175197	1176462	+		t1091	hypothetical protein
1978	0	0	1.75467	11.3786	1176463	1176620	-		IR t1091 - t1092
1979	1	11	12.1933	79.0701	1177712	1176621	-		t1092	GTP-dependent nucleic acid-binding protein EngD
1980	0	0	1.28527	8.33461	1177713	1177828	-		IR t1092 - t1093
1981	2	4	6.79517	44.0647	1178437	1177829	-	pth	t1093	peptidyl-tRNA hydrolase
1982	0	0	2.79407	18.1187	1178438	1178688	-+		IR t1093 - t1094
1983	1	11	2.46996	16.0169	1178689	1178910	+		t1094	hypothetical protein
1984	1	2	1.11763	7.24749	1178911	1179011	-		IR t1094 - t1095
1985	7	32	18.832	122.12	1180697	1179012	-		t1095	putative sulfate transporter YchM
1986	1	2	1.37468	8.91441	1180698	1180821	-		IR t1095 - t1096
1987	0	0	10.5839	68.6337	1181769	1180822	-	prsA	t1096	ribose-phosphate pyrophosphokinase
1988	0	0	2.95054	19.1334	1181770	1182034	-		IR t1096 - t1097
1989	0	0	9.51101	61.6761	1182886	1182035	-	ipk	t1097	4-diphosphocytidyl-2-C-methyl-D-erythritol kinase
1990	0	0	6.96282	45.1518	1183506	1182883	-	lolB	t1098	outer membrane lipoprotein LolB
1991	0	0	3.487	22.6122	1183507	1183819	-+		IR t1098 - t1099
1992	1	2	14.0374	91.0284	1183820	1185076	+	hemA	t1099	glutamyl-tRNA reductase
1993	1	6	0.435875	2.82652	1185077	1185116	-+		IR t1099 - t1100
1994	1	2	12.0927	78.4178	1185117	1186199	+	prfA	t1100	peptide chain release factor 1
1995	1	2	9.30983	60.3716	1186199	1187032	+	hemK	t1101	N5-glutamine S-adenosyl-L-methionine-dependent methyltransferase
1996	1	4	4.34757	28.1927	1187029	1187418	+		t1102	putative transcriptional regulator
1997	1	4	0.0223525	0.14495	1187419	1187421	+		IR t1102 - t1103
1998	4	17	9.0416	58.6322	1187422	1188231	+		t1103	putative transcriptional regulator
1999	0	0	0.402346	2.60909	1188232	1188268	+		IR t1103 - t1104
[truncated: 6,394 more rows]
